# Supplementary material for: CD137 (4-1BB) requires physically associated cIAPs for signal transduction and antitumor effects
Source: Sci Adv. 2023 Aug 18;9(33):eadf6692. doi: 10.1126/sciadv.adf6692 (PMC11044178; doi:10.1126/sciadv.adf6692)
Supplement: Supplementary file 2 — Data S1 and S2 [file sciadv.adf6692_data_s1_to_s2.zip]

Archive with 2 entries (2 files):
- adf6692_Data_S1.xlsx
- adf6692_Data_S2.xlsx
