# Supplementary material for: CD137 (4-1BB) requires physically associated cIAPs for signal transduction and antitumor effects
Source: Sci Adv. 2023 Aug 18;9(33):eadf6692. doi: 10.1126/sciadv.adf6692 (PMC11044178; doi:10.1126/sciadv.adf6692)
Supplement: Supplementary file 2 — Data S1 and S2 [file sciadv.adf6692_data_s1_to_s2.zip › adf6692_Data_S1.xlsx]

## Sheet: Coding
SAMPLE	CODE
mIgG control	S1
4-1BB L 0'	S2
4-1BB L 15'	S3
4-1BB CD3 15'	S4
4-1BB Cis 15'	S5

## Sheet: Proteins
Accession	Description	MW [kDa]	pI	Master	Protein Group ID	Confidence	Exp. q-value	Sum PEP Score	Mascot Protein Score					# PSMs					# Peptides					# Global PSMs	# Global Pepts	# Global Uniq. Pepts	Coverage [%]	Found in Sample					Abundances (Normalized)					Abundances (Scaled)
									S1	S2	S3	S4	S5	S1	S2	S3	S4	S5	S1	S2	S3	S4	S5	# PSMs				S1	S2	S3	S4	S5	S1	S2	S3	S4	S5	S1	S2	S3	S4	S5
Q15149	Plectin OS=Homo sapiens OX=9606 GN=PLEC PE=1 SV=3	531.5	5.96	■	443	High	0	1220.04	12554	609	1465	566	699	803	18	45	16	21	225	18	44	16	21	903	226	225	47	█	█	█	█	█	3.12407e+09	1.97092e+07	3.0762e+07	2.51762e+07	2.37358e+07	484.6	3.1	4.8	3.9	3.7
P27708	CAD protein OS=Homo sapiens OX=9606 GN=CAD PE=1 SV=3	242.8	6.46	■	260	High	0	534.265	2580	3276	4000	3080	3293	139	218	314	209	226	49	58	75	57	59	1106	76	75	39	█	█	█	█	█	3.20328e+08	6.71931e+08	1.08504e+09	1.06459e+09	8.85866e+08	39.8	83.4	134.7	132.2	110
P04264	Keratin, type II cytoskeletal 1 OS=Homo sapiens OX=9606 GN=KRT1 PE=1 SV=6	66	8.12	■	398	High	0	524.692	2401	2920	3626	2613	2820	475	745	613	475	596	35	44	56	40	42	2904	57	49	70	█	█	█	█	█	4.69458e+09	1.02773e+10	7.09952e+09	7.01634e+09	8.01499e+09	63.3	138.5	95.7	94.6	108
P35579	Myosin-9 OS=Homo sapiens OX=9606 GN=MYH9 PE=1 SV=4	226.4	5.6	■	913	High	0	436.302	3973	473	971	557	543	234	11	29	18	19	76	11	26	17	17	311	77	77	37	█	█	█	█	█	5.09412e+08	1.08107e+07	2.1281e+07	2.1344e+07	1.63303e+07	439.8	9.3	18.4	18.4	14.1
P35527	Keratin, type I cytoskeletal 9 OS=Homo sapiens OX=9606 GN=KRT9 PE=1 SV=3	62	5.24	■	1243	High	0	406.083	1635	2357	2623	1791	2137	285	473	439	293	422	25	33	37	26	32	1912	38	37	65	█	█	█	█	█	1.80528e+09	4.48655e+09	3.59109e+09	2.58366e+09	4.30012e+09	53.8	133.8	107.1	77	128.2
Q14764	Major vault protein OS=Homo sapiens OX=9606 GN=MVP PE=1 SV=4	99.3	5.48	■	264	High	0	392.975	797	2054	2717	1863	2035	27	187	294	217	240	18	35	51	33	37	965	51	51	67	█	█	█	█	█	2.76139e+07	6.39442e+08	1.19266e+09	1.10738e+09	1.03214e+09	3.5	79.9	149.1	138.4	129
P08670	Vimentin OS=Homo sapiens OX=9606 GN=VIM PE=1 SV=4	53.6	5.12	■	167	High	0	388.632	2679	1648	2327	1595	1790	696	121	201	139	175	44	29	40	30	33	1332	45	43	80	█	█	█	█	█	8.58325e+09	4.52466e+08	9.38239e+08	8.59498e+08	9.61705e+08	363.8	19.2	39.8	36.4	40.8
P35908	Keratin, type II cytoskeletal 2 epidermal OS=Homo sapiens OX=9606 GN=KRT2 PE=1 SV=2	65.4	8	■	207	High	0	369.118	2055	2431	2652	1996	2366	222	298	251	192	286	28	41	44	32	36	1249	47	34	76	█	█	█	█	█	1.22772e+09	1.62353e+09	1.21096e+09	1.46169e+09	1.87999e+09	82.9	109.6	81.8	98.7	127
P15924	Desmoplakin OS=Homo sapiens OX=9606 GN=DSP PE=1 SV=3	331.6	6.81	■	570	High	0	356.081	2513	3231	3028	2078	2565	100	142	109	82	108	62	72	65	50	58	541	80	80	25	█	█	█	█	█	1.03363e+08	1.8767e+08	1.27776e+08	1.13503e+08	1.35227e+08	77.4	140.6	95.7	85	101.3
Q13813	Spectrin alpha chain, non-erythrocytic 1 OS=Homo sapiens OX=9606 GN=SPTAN1 PE=1 SV=3	284.4	5.35	■	661	High	0	318.964	3637	25	83		47	131	1	3		2	76	1	3		2	137	76	76	33	█	█	█	█	█	1.81595e+08	1.278e+06	2.37232e+06	2.69464e+06	2.11428e+06	477.7	3.4	6.2	7.1	5.6
P13645	Keratin, type I cytoskeletal 10 OS=Homo sapiens OX=9606 GN=KRT10 PE=1 SV=6	58.8	5.21	■	386	High	0	277.012	1665	2049	2257	1798	1718	267	356	320	254	315	28	32	35	31	31	1512	36	30	51	█	█	█	█	█	2.84943e+09	4.73818e+09	3.43448e+09	4.09423e+09	3.94132e+09	74.8	124.3	90.1	107.4	103.4
Q00610	Clathrin heavy chain 1 OS=Homo sapiens OX=9606 GN=CLTC PE=1 SV=5	191.5	5.69	■	1050	High	0	265.491	1798	2019	2231	1677	1677	88	104	107	78	88	33	39	45	36	36	465	47	47	30	█	█	█	█	█	1.58697e+08	1.58775e+08	1.97324e+08	1.47656e+08	1.43366e+08	98.5	98.5	122.4	91.6	89
Q01082	Spectrin beta chain, non-erythrocytic 1 OS=Homo sapiens OX=9606 GN=SPTBN1 PE=1 SV=2	274.4	5.57	■	1134	High	0	249.617	2767			34		110			1		60			1		111	60	60	28	█	█	█	█	█	1.22746e+08	449909	1.18099e+06	990149	960253	485.8	1.8	4.7	3.9	3.8
P02533	Keratin, type I cytoskeletal 14 OS=Homo sapiens OX=9606 GN=KRT14 PE=1 SV=4	51.5	5.16	■	244	High	0	230.44	1525	1761	1778	1393	1614	170	254	189	166	199	29	31	36	27	32	978	38	16	66	█	█	█	█	█	1.04945e+09	2.02831e+09	1.2602e+09	1.44468e+09	1.40462e+09	73	141.1	87.7	100.5	97.7
P13647	Keratin, type II cytoskeletal 5 OS=Homo sapiens OX=9606 GN=KRT5 PE=1 SV=3	62.3	7.74	■	1300	High	0	228.795	1509	1664	1748	1258	1694	146	210	140	107	154	28	32	34	23	31	757	36	18	47	█	█	█	█	█	6.5536e+08	7.94094e+08	4.64455e+08	4.64818e+08	5.48874e+08	111.9	135.6	79.3	79.4	93.7
P08779	Keratin, type I cytoskeletal 16 OS=Homo sapiens OX=9606 GN=KRT16 PE=1 SV=4	51.2	5.05	■	1244	High	0	218.7	1587	1982	1898	1530	1657	169	251	192	160	200	32	34	34	30	35	972	37	21	65	█	█	█	█	█	7.93857e+07	1.8972e+08	1.08027e+08	7.24281e+07	8.16894e+07	74.7	178.6	101.7	68.2	76.9
P02538	Keratin, type II cytoskeletal 6A OS=Homo sapiens OX=9606 GN=KRT6A PE=1 SV=3	60	8	■	417	High	0	208.779	1381	1775	1677	1345	1619	121	165	124	85	114	27	32	33	24	30	609	35	3	48	█	█	█	█	█	1.99014e+08	4.27999e+08	2.12877e+08	1.41209e+08	1.54057e+08	87.7	188.5	93.8	62.2	67.9
P06576	ATP synthase subunit beta, mitochondrial OS=Homo sapiens OX=9606 GN=ATP5F1B PE=1 SV=3	56.5	5.4	■	874	High	0	205.907	609	975	1350	986	996	39	76	99	76	70	13	17	21	17	16	360	22	22	57	█	█	█	█	█	4.88157e+07	1.17491e+08	2.17022e+08	1.86826e+08	1.6559e+08	33.2	79.8	147.5	127	112.5
P04259	Keratin, type II cytoskeletal 6B OS=Homo sapiens OX=9606 GN=KRT6B PE=1 SV=5	60	8	■	416	High	0	203.24	1387	1753	1609	1287	1582	125	183	126	90	122	26	32	33	24	29	646	35	5	48	█	█	█	█	█	3.2394e+07	8.84603e+07	4.36843e+07	1.86531e+07	2.70966e+07	77	210.3	103.9	44.4	64.4
P02769	Serum albumin DIG6PROT (Laboratory-Cont) OS=Bos taurus GN=ALB PE=1 SV=4	69.2	6.18	■	145	High	0	179.41	1164	1248	1403	1353	1314	144	133	191	153	146	22	23	26	25	24	767	28	24	40	█	█	█	█	█	1.20292e+09	1.05384e+09	1.72543e+09	1.63433e+09	1.34198e+09	86.4	75.7	124	117.4	96.4
Q08378	Golgin subfamily A member 3 OS=Homo sapiens OX=9606 GN=GOLGA3 PE=1 SV=2	167.3	5.44	■	961	High	0	167.85	1959					62					38					62	38	38	27	█	█	█	█	█	6.83394e+07	3.22375e+06	2.38069e+06	3.9392e+06	2.39269e+06	425.7	20.1	14.8	24.5	14.9
P11142	Heat shock cognate 71 kDa protein OS=Homo sapiens OX=9606 GN=HSPA8 PE=1 SV=1	70.9	5.52	■	622	High	0	166.926	1090	1004	1326	1105	1168	47	45	56	51	52	22	19	25	21	24	251	28	24	45	█	█	█	█	█	5.792e+07	4.92511e+07	1.05483e+08	8.3503e+07	7.11201e+07	78.9	67	143.6	113.7	96.8
O15027	Protein transport protein Sec16A OS=Homo sapiens OX=9606 GN=SEC16A PE=1 SV=4	251.7	5.8	■	860	High	0	161.42	433	1054	1466	1008	1220	11	39	55	33	43	8	25	35	24	27	181	37	37	20	█	█	█	█	█	7.19535e+06	2.78524e+07	4.76e+07	4.24405e+07	3.60585e+07	22.3	86.4	147.7	131.7	111.9
P28331	NADH-ubiquinone oxidoreductase 75 kDa subunit, mitochondrial OS=Homo sapiens OX=9606 GN=NDUFS1 PE=1 SV=3	79.4	6.23	■	109	High	0	156.071	433	1089	1315	974	829	18	41	62	43	42	13	21	26	19	18	206	26	26	44	█	█	█	█	█	1.0838e+07	3.73522e+07	6.37697e+07	6.01621e+07	5.2949e+07	24.1	83	141.7	133.7	117.6
O75165	DnaJ homolog subfamily C member 13 OS=Homo sapiens OX=9606 GN=DNAJC13 PE=1 SV=5	254.3	6.74	■	156	High	0	155.369		709	1341	710	759		21	41	24	26		19	32	21	21	112	36	36	18	█	█	█	█	█	4.98689e+06	1.9926e+07	3.25299e+07	3.04624e+07	2.71208e+07	21.7	86.6	141.4	132.4	117.9
Q14157	Ubiquitin-associated protein 2-like OS=Homo sapiens OX=9606 GN=UBAP2L PE=1 SV=2	114.5	7.11	■	1168	High	0	154.957	603	683	988	734	555	27	35	51	31	36	14	18	23	16	15	180	23	23	34	█	█	█	█	█	3.95472e+07	6.12756e+07	1.17234e+08	8.39994e+07	7.73913e+07	52.1	80.7	154.5	110.7	102
P26038	Moesin OS=Homo sapiens OX=9606 GN=MSN PE=1 SV=3	67.8	6.4	■	583	High	0	152.906	1413	19	74		74	113	1	3		2	28	1	3		2	119	28	19	42	█	█	█	█	█	2.82906e+08	2.41935e+06	3.58494e+06	2.78673e+06	2.46353e+06	480.9	4.1	6.1	4.7	4.2
P25705	ATP synthase subunit alpha, mitochondrial OS=Homo sapiens OX=9606 GN=ATP5F1A PE=1 SV=1	59.7	9.13	■	873	High	0	152.887	859	1028	1383	1019	1034	35	55	82	63	62	16	19	25	18	19	297	25	25	50	█	█	█	█	█	6.00913e+07	1.2633e+08	2.7509e+08	2.16115e+08	1.92544e+08	34.5	72.6	158.1	124.2	110.6
Q9BUJ2	Heterogeneous nuclear ribonucleoprotein U-like protein 1 OS=Homo sapiens OX=9606 GN=HNRNPUL1 PE=1 SV=2	95.7	6.92	■	542	High	0	150.999	491	603	807	509	643	26	38	67	31	40	11	16	17	12	16	202	19	19	23	█	█	█	█	█	5.47644e+07	7.77568e+07	1.68627e+08	1.0061e+08	8.83049e+07	55.9	79.3	172	102.7	90.1
P19474	E3 ubiquitin-protein ligase TRIM21 OS=Homo sapiens OX=9606 GN=TRIM21 PE=1 SV=1	54.1	6.38	■	357	High	0	145.47	688	738	970	754	757	40	45	73	55	50	13	15	19	14	15	263	20	20	36	█	█	█	█	█	1.34695e+08	1.4384e+08	2.27345e+08	2.47625e+08	2.00461e+08	70.6	75.4	119.2	129.8	105.1
Q04695	Keratin, type I cytoskeletal 17 OS=Homo sapiens OX=9606 GN=KRT17 PE=1 SV=2	48.1	5.02	■	1112	High	0	143.78	1150	1450	1318	1069	1182	104	171	111	100	120	23	28	27	22	25	606	30	14	60	█	█	█	█	█	4.53816e+07	7.56574e+07	3.56773e+07	4.05998e+07	3.5672e+07	97.4	162.4	76.6	87.1	76.6
P11940	Polyadenylate-binding protein 1 OS=Homo sapiens OX=9606 GN=PABPC1 PE=1 SV=2	70.6	9.5	■	1188	High	0	142.055	542	974	993	776	821	19	45	57	36	40	14	20	23	16	18	197	23	19	38	█	█	█	█	█	2.0204e+07	6.65904e+07	1.42341e+08	7.88064e+07	6.6885e+07	27	88.8	189.9	105.1	89.2
P60709	Actin, cytoplasmic 1 OS=Homo sapiens OX=9606 GN=ACTB PE=1 SV=1	41.7	5.48	■	649	High	0	130.063	907	532	741	568	588	145	25	44	29	31	17	11	16	11	12	274	18	7	57	█	█	█	█	█	1.05205e+09	5.61907e+07	1.10391e+08	9.91404e+07	7.61754e+07	377.4	20.2	39.6	35.6	27.3
Q9UKK3	Protein mono-ADP-ribosyltransferase PARP4 OS=Homo sapiens OX=9606 GN=PARP4 PE=1 SV=3	192.5	5.66	■	521	High	0	127.517		1065	1232	1113	1154		40	46	37	51		25	28	24	29	174	32	32	19	█	█	█	█	█	2.99509e+06	3.60334e+07	6.01514e+07	5.31143e+07	5.1659e+07	7.3	88.3	147.5	130.2	126.6
P20700	Lamin-B1 OS=Homo sapiens OX=9606 GN=LMNB1 PE=1 SV=2	66.4	5.16	■	462	High	0	127.272	1591	78	67	129	111	76	2	3	3	5	31	2	2	3	4	89	31	27	43	█	█	█	█	█	1.60758e+08	1.29141e+06	3.05428e+06	2.88641e+06	2.75909e+06	470.7	3.8	8.9	8.5	8.1
P22695	Cytochrome b-c1 complex subunit 2, mitochondrial OS=Homo sapiens OX=9606 GN=UQCRC2 PE=1 SV=3	48.4	8.63	■	728	High	0	125.965	337	621	829	475	661	13	31	44	33	43	7	11	13	9	12	164	13	13	38	█	█	█	█	█	9.16274e+06	3.20223e+07	6.89101e+07	4.88118e+07	4.16825e+07	22.8	79.8	171.8	121.7	103.9
Q7Z794	Keratin, type II cytoskeletal 1b OS=Homo sapiens OX=9606 GN=KRT77 PE=1 SV=3	61.9	5.99	■	101	High	0	124.689	828	837	969	694	993	70	111	90	64	109	16	18	19	16	21	444	24	20	38	█	█	█	█	█	1.74194e+08	4.093e+08	2.53346e+08	2.48403e+08	4.15635e+08	58	136.4	84.4	82.8	138.5
Q02413	Desmoglein-1 OS=Homo sapiens OX=9606 GN=DSG1 PE=1 SV=2	113.7	5.03	■	547	High	0	123.58	525	840	898	724	630	18	29	36	24	28	11	15	18	13	14	135	19	19	21	█	█	█	█	█	1.6997e+07	3.01935e+07	3.55031e+07	2.20312e+07	2.59088e+07	65.1	115.6	135.9	84.3	99.2
P15311	Ezrin OS=Homo sapiens OX=9606 GN=EZR PE=1 SV=4	69.4	6.27	■	621	High	0	122.226	1163		129		13	74		5		1	25		5		1	80	25	16	37	█	█	█	█	█	1.43829e+08	802979	1.2606e+06	1.01369e+06	755431	487	2.7	4.3	3.4	2.6
P52272	Heterogeneous nuclear ribonucleoprotein M OS=Homo sapiens OX=9606 GN=HNRNPM PE=1 SV=3	77.5	8.7	■	1124	High	0	118.929	737	868	831	650	679	23	23	33	22	28	14	18	17	15	16	129	21	21	33	█	█	█	█	█	2.42004e+07	1.88937e+07	2.96802e+07	2.356e+07	2.03026e+07	103.7	81	127.2	101	87
Q99973	Telomerase protein component 1 OS=Homo sapiens OX=9606 GN=TEP1 PE=1 SV=2	290.3	7.97	■	248	High	0	115.986		847	1195	626	924		24	34	22	26		22	26	16	20	106	30	30	12	█	█	█	█	█	380666	1.58206e+07	2.85104e+07	2.30877e+07	2.3331e+07	2.1	86.8	156.4	126.7	128
Q13423	NAD(P) transhydrogenase, mitochondrial OS=Homo sapiens OX=9606 GN=NNT PE=1 SV=3	113.8	8.09	■	2	High	0	115.871	468	854	1183	845	1095	14	38	50	36	44	12	22	27	20	23	182	28	28	27	█	█	█	█	█	4.49879e+07	3.48268e+07	6.13965e+07	5.52403e+07	5.13624e+07	90.8	70.3	123.9	111.5	103.6
Q86YZ3	Hornerin OS=Homo sapiens OX=9606 GN=HRNR PE=1 SV=2	282.2	10.04	■	263	High	0	113.84	166	475	509	194	493	8	20	28	9	27	5	9	11	7	11	92	12	12	14	█	█	█	█	█	7.9896e+06	2.14372e+07	3.5269e+07	1.07166e+07	3.39729e+07	36.5	98	161.2	49	155.3
P14923	Junction plakoglobin OS=Homo sapiens OX=9606 GN=JUP PE=1 SV=3	81.7	6.14	■	744	High	0	110.152	906	1138	1004	886	994	33	50	36	32	37	18	20	20	18	19	188	21	21	29	█	█	█	█	█	3.12145e+07	7.10309e+07	4.28746e+07	4.59766e+07	4.62534e+07	65.8	149.6	90.3	96.9	97.4
Q99623	Prohibitin-2 OS=Homo sapiens OX=9606 GN=PHB2 PE=1 SV=2	33.3	9.83	■	499	High	0	107.327	596	809	999	738	680	29	47	64	44	45	12	14	18	14	13	229	19	19	67	█	█	█	█	█	6.63762e+07	1.49584e+08	2.80276e+08	2.44926e+08	2.0206e+08	35.2	79.3	148.6	129.8	107.1
O75955	Flotillin-1 OS=Homo sapiens OX=9606 GN=FLOT1 PE=1 SV=3	47.3	7.49	■	639	High	0	101.994	1033	79	73	26	87	41	2	2	1	2	20	2	2	1	2	48	20	20	50	█	█	█	█	█	7.3594e+07	1.39922e+06	1.44634e+06	1.08159e+06	1.27507e+06	467	8.9	9.2	6.9	8.1
Q03252	Lamin-B2 OS=Homo sapiens OX=9606 GN=LMNB2 PE=1 SV=4	69.9	5.59	■	799	High	0	96.226	1294	42	94	34	48	51	1	4	1	3	23	1	2	1	2	60	23	19	35	█	█	█	█	█	3.3751e+07	158243	628749	637110	488074	473.2	2.2	8.8	8.9	6.8
O75746	Calcium-binding mitochondrial carrier protein Aralar1 OS=Homo sapiens OX=9606 GN=SLC25A12 PE=1 SV=2	74.7	8.38	■	578	High	0	95.227	384	791	939	735	860	10	25	32	26	26	10	17	22	18	19	119	24	18	33	█	█	█	█	█	6.35106e+06	2.28389e+07	3.53133e+07	3.24703e+07	2.97363e+07	25.1	90.1	139.3	128.1	117.3
P07437	Tubulin beta chain OS=Homo sapiens OX=9606 GN=TUBB PE=1 SV=2	49.6	4.89	■	1157	High	0	90.481	476	459	700	490	353	23	15	39	26	19	8	8	13	10	7	122	13	3	33	█	█	█	█	█	1.59294e+07	1.11996e+07	4.20449e+07	2.92642e+07	2.21338e+07	66.1	46.4	174.4	121.4	91.8
P11021	Endoplasmic reticulum chaperone BiP OS=Homo sapiens OX=9606 GN=HSPA5 PE=1 SV=2	72.3	5.16	■	731	High	0	88.603	419	607	812	546	625	18	22	27	18	23	11	15	19	15	16	108	20	18	32	█	█	█	█	█	1.05937e+07	1.07666e+07	1.72006e+07	1.48766e+07	1.08435e+07	82.4	83.7	133.8	115.7	84.3
Q9H9B4	Sideroflexin-1 OS=Homo sapiens OX=9606 GN=SFXN1 PE=1 SV=4	35.6	9.07	■	944	High	0	88.336	373	509	637	507	543	13	25	38	27	29	8	11	13	10	11	132	13	12	41	█	█	█	█	█	1.9279e+07	5.41808e+07	1.03986e+08	8.42786e+07	8.82555e+07	27.5	77.4	148.6	120.4	126.1
P68363	Tubulin alpha-1B chain OS=Homo sapiens OX=9606 GN=TUBA1B PE=1 SV=1	50.1	5.06	■	1025	High	0	86.859	372	278	639	494	500	15	18	31	24	23	9	9	14	11	10	111	15	4	36	█	█	█	█	█	2.67056e+07	1.71461e+07	5.43316e+07	5.16355e+07	3.99368e+07	70.4	45.2	143.2	136.1	105.2
Q9BQE3	Tubulin alpha-1C chain OS=Homo sapiens OX=9606 GN=TUBA1C PE=1 SV=1	49.9	5.1	■	1025	High	0	86.859	372	278	639	494	500	15	18	31	24	23	9	9	14	11	10	111	15	4	37	█	█	█	█	█	2.67056e+07	1.71461e+07	5.43316e+07	5.16355e+07	3.99368e+07	70.4	45.2	143.2	136.1	105.2
Q8N1N4	Keratin, type II cytoskeletal 78 OS=Homo sapiens OX=9606 GN=KRT78 PE=1 SV=2	56.8	6.02	■	1206	High	0	83.87	546	707	711	486	625	22	23	23	16	18	13	14	15	11	12	102	18	16	29	█	█	█	█	█	1.61049e+07	3.67132e+07	3.04625e+07	2.54951e+07	2.61119e+07	59.7	136.1	112.9	94.5	96.8
Q14677	Clathrin interactor 1 OS=Homo sapiens OX=9606 GN=CLINT1 PE=1 SV=1	68.2	6.42	■	490	High	0	83.806	586	552	660	448	648	17	14	23	14	21	11	11	15	10	12	89	15	15	24	█	█	█	█	█	1.34968e+07	1.78542e+07	3.11827e+07	2.02532e+07	2.47954e+07	62.7	83	144.9	94.1	115.2
P67809	Y-box-binding protein 1 OS=Homo sapiens OX=9606 GN=YBX1 PE=1 SV=3	35.9	9.88	■	717	High	0	83.736	234	405	507	301	445	5	14	17	12	13	5	8	11	7	8	61	13	8	66	█	█	█	█	█	7.36707e+06	2.65641e+07	4.89625e+07	3.14227e+07	2.55943e+07	26.3	94.9	175	112.3	91.5
P13747	HLA class I histocompatibility antigen, alpha chain E OS=Homo sapiens OX=9606 GN=HLA-E PE=1 SV=4	40	5.83	■	1319	High	0	82.611	55	478	697	537	499	3	21	33	21	21	2	10	14	10	10	99	14	11	41	█	█	█	█	█	3.2045e+06	4.58976e+07	6.40576e+07	5.68012e+07	5.65373e+07	7.1	101.3	141.4	125.4	124.8
Q6SZW1	NAD(+) hydrolase SARM1 OS=Homo sapiens OX=9606 GN=SARM1 PE=1 SV=1	79.3	6.55	■	111	High	0	81.131		580	780	629	528		17	23	17	13		12	16	13	9	70	18	18	27	█	█	█	█	█	22474.7	2.06909e+07	2.86543e+07	2.96164e+07	2.55686e+07	0.1	98.9	137	141.6	122.3
P68133	Actin, alpha skeletal muscle OS=Homo sapiens OX=9606 GN=ACTA1 PE=1 SV=1	42	5.39	■	942	High	0	80.391	629	374	520	387	443	121	19	32	21	24	12	8	11	7	9	217	12	1	32	█	█	█	█	█	4.69256e+06	794161	3.55191e+06	949657	900137	215.5	36.5	163.1	43.6	41.3
P68032	Actin, alpha cardiac muscle 1 OS=Homo sapiens OX=9606 GN=ACTC1 PE=1 SV=1	42	5.39	■	942	High	0	80.391	629	374	520	387	443	121	19	32	21	24	12	8	11	7	9	217	12	1	32	█	█	█	█	█	4.69256e+06	794161	3.55191e+06	949657	900137	215.5	36.5	163.1	43.6	41.3
P13646	Keratin, type I cytoskeletal 13 OS=Homo sapiens OX=9606 GN=KRT13 PE=1 SV=4	49.6	4.96	■	1095	High	0	79.892	565	493	826	637	471	52	55	63	46	45	10	9	17	11	9	261	17	6	31	█	█	█	█	█	7.7639e+06	3.79558e+06	1.83751e+07	8.62974e+06	2.69118e+06	94.1	46	222.7	104.6	32.6
Q8IWZ3	Ankyrin repeat and KH domain-containing protein 1 OS=Homo sapiens OX=9606 GN=ANKHD1 PE=1 SV=1	269.3	5.73	■	95	High	0	79.549	226	605	661	251	391	7	19	18	9	12	7	18	18	9	11	65	27	18	13	█	█	█	█	█	3.36553e+06	10180974	1.02919e+07	9.1433e+06	7.60186e+06	41.5	125.4	126.8	112.6	93.7
P35232	Prohibitin OS=Homo sapiens OX=9606 GN=PHB PE=1 SV=1	29.8	5.76	■	673	High	0	77.992	509	686	836	690	689	23	41	51	40	45	11	15	15	13	14	200	15	15	59	█	█	█	█	█	4.27408e+07	1.09118e+08	1.87737e+08	1.59246e+08	1.29286e+08	34	86.9	149.4	126.8	102.9
Q13310	Polyadenylate-binding protein 4 OS=Homo sapiens OX=9606 GN=PABPC4 PE=1 SV=1	70.7	9.26	■	526	High	0	77.18	156	408	625	323	357	5	17	19	12	14	5	10	14	7	10	67	17	13	26	█	█	█	█	█	1.50769e+06	5.15141e+06	1.0351e+07	6.1043e+06	5.20164e+06	26.6	91	182.8	107.8	91.8
Q92900	Regulator of nonsense transcripts 1 OS=Homo sapiens OX=9606 GN=UPF1 PE=1 SV=2	124.3	6.61	■	584	High	0	77.136	77	423	786	359	385	3	12	27	11	15	3	11	23	10	13	68	25	25	26	█	█	█	█	█	2.5954e+06	8.08685e+06	1.39445e+07	7.86922e+06	6.75907e+06	33.1	103	177.6	100.2	86.1
P68366	Tubulin alpha-4A chain OS=Homo sapiens OX=9606 GN=TUBA4A PE=1 SV=1	49.9	5.06	■	1313	High	0	75.864	281	325	568	400	397	13	15	30	23	21	7	8	13	9	9	102	14	3	32	█	█	█	█	█	4.65168e+06	3.07811e+06	8.82582e+06	8.69123e+06	6.49109e+06	73.3	48.5	139	136.9	102.3
Q92945	Far upstream element-binding protein 2 OS=Homo sapiens OX=9606 GN=KHSRP PE=1 SV=4	73.1	7.3	■	720	High	0	75.514	185	433	579	455	364	8	15	30	15	13	6	11	15	10	9	81	17	16	34	█	█	█	█	█	8.4504e+06	1.38921e+07	2.72377e+07	1.98362e+07	1.61698e+07	49.4	81.2	159.1	115.9	94.5
Q16891	MICOS complex subunit MIC60 OS=Homo sapiens OX=9606 GN=IMMT PE=1 SV=1	83.6	6.48	■	1314	High	0	75.117	857		211	112	122	31		6	3	4	17		6	3	4	44	17	17	24	█	█	█	█	█	3.85027e+07	1.16343e+06	3.70277e+06	3.66129e+06	2.5846e+06	388	11.7	37.3	36.9	26
P10321	HLA class I histocompatibility antigen, C alpha chain OS=Homo sapiens OX=9606 GN=HLA-C PE=1 SV=3	40.6	6.04	■	1105	High	0	74.929	113	535	636	442	536	4	22	25	17	21	3	10	11	8	10	89	12	5	40	█	█	█	█	█	3.67632e+06	2.82946e+07	4.77078e+07	3.63224e+07	3.20386e+07	12.4	95.6	161.1	122.7	108.2
P31930	Cytochrome b-c1 complex subunit 1, mitochondrial OS=Homo sapiens OX=9606 GN=UQCRC1 PE=1 SV=3	52.6	6.37	■	1039	High	0	74.589	198	489	642	484	441	8	28	37	23	32	5	11	12	10	9	128	12	12	28	█	█	█	█	█	6.40947e+06	3.58334e+07	7.06762e+07	5.85372e+07	5.63034e+07	14.1	78.7	155.2	128.5	123.6
O95678	Keratin, type II cytoskeletal 75 OS=Homo sapiens OX=9606 GN=KRT75 PE=1 SV=2	59.5	7.74	■	455	High	0	73.78	570	551	535	320	569	49	66	47	32	47	12	11	11	6	11	241	16	3	21	█	█	█	█	█	608013	224194	519356	260248	346417	155.2	57.2	132.6	66.4	88.5
P02545	Prelamin-A/C OS=Homo sapiens OX=9606 GN=LMNA PE=1 SV=1	74.1	7.02	■	716	High	0	73.521	927	230	640	143	176	28	6	18	5	7	20	6	15	5	6	64	22	20	31	█	█	█	█	█	1.42588e+07	3.1318e+06	1.01245e+07	3.33124e+06	3.04825e+06	210.3	46.2	149.4	49.1	45
Q9Y4W6	AFG3-like protein 2 OS=Homo sapiens OX=9606 GN=AFG3L2 PE=1 SV=2	88.5	8.66	■	408	High	0	73.063	335	656	655	611	735	10	25	25	26	27	10	17	17	18	19	113	19	19	21	█	█	█	█	█	6.67901e+06	1.96269e+07	3.21088e+07	3.17694e+07	2.72718e+07	28.4	83.5	136.7	135.2	116.1
Q86UP2	Kinectin OS=Homo sapiens OX=9606 GN=KTN1 PE=1 SV=1	156.2	5.64	■	1299	High	0	72.93	984					31					25					31	25	25	21	█	█	█	█	█	1.87988e+07	290003	2.17925e+06	553775	289777	425.1	6.6	49.3	12.5	6.6
P68371	Tubulin beta-4B chain OS=Homo sapiens OX=9606 GN=TUBB4B PE=1 SV=1	49.8	4.89	■	1170	High	0	72.191	367	334	575	431	341	20	10	33	22	17	6	6	11	9	6	102	12	2	29	█	█	█	█	█	948525	969548	2.71559e+06	2.17126e+06	1.56605e+06	56.7	57.9	162.2	129.7	93.5
P49755	Transmembrane emp24 domain-containing protein 10 OS=Homo sapiens OX=9606 GN=TMED10 PE=1 SV=2	25	7.44	■	418	High	0	71.955	269	253	450	267	285	9	17	31	13	16	5	5	9	4	4	86	9	9	41	█	█	█	█	█	8.46948e+06	3.61186e+07	7.47915e+07	6.45754e+07	5.88604e+07	17.4	74.4	154	133	121.2
P19012	Keratin, type I cytoskeletal 15 OS=Homo sapiens OX=9606 GN=KRT15 PE=1 SV=3	49.2	4.77	■	761	High	0	71.001	559	694	739	565	514	68	91	78	65	72	10	13	14	10	10	374	16	4	29	█	█	█	█	█	103837	783150	1.30554e+06	297452	203119	19.3	145.4	242.4	55.2	37.7
P12035	Keratin, type II cytoskeletal 3 OS=Homo sapiens OX=9606 GN=KRT3 PE=1 SV=3	64.4	6.48	■	724	High	0	69.912	488	564	693	407	555	45	54	43	38	58	10	11	12	7	9	238	15	2	16	█	█	█	█	█	757123	1.45817e+06	1.15948e+06	599669	1.00938e+06	76	146.3	116.3	60.2	101.3
P08238	Heat shock protein HSP 90-beta OS=Homo sapiens OX=9606 GN=HSP90AB1 PE=1 SV=4	83.2	5.03	■	515	High	0	69.768	316	515	740	536	556	9	11	21	13	15	8	11	18	13	12	69	18	7	26	█	█	█	█	█	9.03642e+06	1.23267e+07	2.97005e+07	1.87926e+07	1.5968e+07	52.6	71.8	173	109.5	93
P07355	Annexin A2 OS=Homo sapiens OX=9606 GN=ANXA2 PE=1 SV=2	38.6	7.75	■	705	High	0	69.205	366	430	554	367	439	15	14	19	10	15	10	10	12	7	9	73	13	13	40	█	█	█	█	█	1.45835e+07	1.83242e+07	1.75337e+07	1.39087e+07	1.40046e+07	93.1	116.9	111.9	88.8	89.4
P02786	Transferrin receptor protein 1 OS=Homo sapiens OX=9606 GN=TFRC PE=1 SV=2	84.8	6.61	■	1216	High	0	68.224		490	515	399	534		12	12	10	12		11	12	10	11	46	16	16	25	█	█	█	█	█	417379	8.83137e+06	1.33586e+07	1.11546e+07	1.03762e+07	4.7	100	151.3	126.4	117.5
Q7L2E3	ATP-dependent RNA helicase DHX30 OS=Homo sapiens OX=9606 GN=DHX30 PE=1 SV=1	133.9	8.78	■	779	High	0	67.742	262	430	648	311	497	7	11	19	9	13	7	11	17	8	13	59	20	20	19	█	█	█	█	█	3.07964e+06	5.64665e+06	1.17851e+07	8.41592e+06	7.52355e+06	42.2	77.5	161.7	115.4	103.2
Q14254	Flotillin-2 OS=Homo sapiens OX=9606 GN=FLOT2 PE=1 SV=2	47	5.25	■	1000	High	0	67.732	699	86	47			27	3	2			14	3	2			32	14	14	32	█	█	█	█	█	6.4314e+07	955401	1.71647e+06	1.37935e+06	1.21981e+06	462.1	6.9	12.3	9.9	8.8
Q8WU79	Stromal membrane-associated protein 2 OS=Homo sapiens OX=9606 GN=SMAP2 PE=1 SV=1	46.8	8.87	■	184	High	0	66.767	420	443	432	362	382	23	21	23	14	18	9	9	11	8	8	99	12	12	29	█	█	█	█	█	4.06562e+07	2.92999e+07	4.89944e+07	3.20967e+07	2.88823e+07	113	81.4	136.1	89.2	80.3
P05141	ADP/ATP translocase 2 OS=Homo sapiens OX=9606 GN=SLC25A5 PE=1 SV=7	32.8	9.69	■	513	High	0	64.579	611	593	606	599	618	29	40	43	39	41	12	12	13	12	12	192	13	4	36	█	█	█	█	█	6.91611e+07	1.59805e+08	2.39431e+08	2.45684e+08	1.9026e+08	38.2	88.4	132.4	135.8	105.2
P31944	Caspase-14 OS=Homo sapiens OX=9606 GN=CASP14 PE=1 SV=2	27.7	5.58	■	19	High	0	64.206	307	373	478	194	286	10	13	27	7	11	7	7	10	5	8	68	10	10	35	█	█	█	█	█	1.5506e+07	2.61707e+07	3.37328e+07	1.54049e+07	1.39144e+07	74	124.9	161	73.5	66.4
P21580	Tumor necrosis factor alpha-induced protein 3 OS=Homo sapiens OX=9606 GN=TNFAIP3 PE=1 SV=1	89.6	8.22	■	976	High	0	61.699	74	321	550	196	498	2	11	27	5	24	2	8	14	4	10	69	14	14	16	█	█	█	█	█	922210	1.27682e+07	3.41179e+07	6.24976e+06	2.35526e+07	5.9	82.3	219.8	40.3	151.7
P49821	NADH dehydrogenase [ubiquinone] flavoprotein 1, mitochondrial OS=Homo sapiens OX=9606 GN=NDUFV1 PE=1 SV=4	50.8	8.21	■	459	High	0	60.849	227	392	610	379	458	8	16	25	19	21	6	9	14	8	11	89	15	15	29	█	█	█	█	█	5.22579e+06	19127534	3.64182e+07	3.27733e+07	3.13505e+07	20.9	76.6	145.8	131.2	125.5
P04843	Dolichyl-diphosphooligosaccharide--protein glycosyltransferase subunit 1 OS=Homo sapiens OX=9606 GN=RPN1 PE=1 SV=1	68.5	6.38	■	883	High	0	59.351	663	235	297	225	237	25	8	8	7	6	13	8	7	6	6	54	14	14	24	█	█	█	█	█	3.64218e+07	4.24318e+06	4.5077e+06	5.1499e+06	4.18772e+06	334.1	38.9	41.3	47.2	38.4
P01889	HLA class I histocompatibility antigen, B alpha chain OS=Homo sapiens OX=9606 GN=HLA-B PE=1 SV=3	40.4	5.85	■	99	High	0	59.254	139	490	536	424	480	7	18	21	18	18	4	7	8	7	7	82	8	2	30	█	█	█	█	█	994088	5.57505e+06	1.20653e+07	5.88645e+06	5.66232e+06	16.5	92.4	199.9	97.5	93.8
P50995	Annexin A11 OS=Homo sapiens OX=9606 GN=ANXA11 PE=1 SV=1	54.4	7.65	■	334	High	0	58.722	584	326	274	226	284	25	14	12	7	12	11	8	10	6	9	70	12	12	25	█	█	█	█	█	2.35627e+07	6.76944e+06	1.01613e+07	8.02064e+06	7.02187e+06	212.1	60.9	91.5	72.2	63.2
Q6ZMZ3	Nesprin-3 OS=Homo sapiens OX=9606 GN=SYNE3 PE=1 SV=2	112.1	6.23	■	745	High	0	58.425	793					21					17					21	17	17	18	█	█	█	█	█	1.14545e+07	121600	752627	159932	67104.5	456.1	4.8	30	6.4	2.7
P16989	Y-box-binding protein 3 OS=Homo sapiens OX=9606 GN=YBX3 PE=1 SV=4	40.1	9.77	■	200	High	0	58.22	139	358	390	234	288	5	10	15	7	10	4	7	8	6	7	47	10	5	35	█	█	█	█	█	567302	2.70416e+06	4.38909e+06	3.0195e+06	2.7635e+06	21.1	100.6	163.2	112.3	102.8
P02768	Albumin OS=Homo sapiens OX=9606 GN=ALB PE=1 SV=2	69.3	6.28	■	175	High	0	57.807	535	537	437	564	439	60	50	64	56	56	10	10	10	10	9	286	13	9	19	█	█	█	█	█	8.23135e+06	1.20039e+08	2.06009e+08	1.99306e+08	1.81461e+08	5.8	83.9	144.1	139.4	126.9
O75306	NADH dehydrogenase [ubiquinone] iron-sulfur protein 2, mitochondrial OS=Homo sapiens OX=9606 GN=NDUFS2 PE=1 SV=2	52.5	7.55	■	642	High	0	57.558	64	282	446	211	282	2	10	21	10	14	2	7	14	6	7	57	14	14	33	█	█	█	█	█	1.84016e+06	9.29325e+06	2.02323e+07	9.62508e+06	1.4129e+07	16.7	84.3	183.5	87.3	128.2
Q5D862	Filaggrin-2 OS=Homo sapiens OX=9606 GN=FLG2 PE=1 SV=1	247.9	8.31	■	530	High	0	56.266	176	350	399	223	276	6	9	14	8	8	3	5	9	5	6	45	10	10	8	█	█	█	█	█	9.78451e+06	1.39301e+07	1.47479e+07	1.34671e+07	1.46859e+07	73.4	104.6	110.7	101.1	110.2
P02788	Lactotransferrin OS=Homo sapiens OX=9606 GN=LTF PE=1 SV=6	78.1	8.12	■	1078	High	0	55.616	218	157	628	133	194	6	4	20	3	6	6	4	14	3	5	39	14	13	21	█	█	█	█	█	6.32318e+06	3.05441e+06	2.45616e+07	4.88673e+06	7.75538e+06	67.9	32.8	263.6	52.5	83.2
Q8TEM1	Nuclear pore membrane glycoprotein 210 OS=Homo sapiens OX=9606 GN=NUP210 PE=1 SV=3	205	6.81	■	824	High	0	55.333	128	348	526	381	385	3	10	15	12	11	3	10	13	11	11	51	17	17	10	█	█	█	█	█	2.97871e+07	8.60245e+06	1.5947e+07	1.39231e+07	1.1585e+07	186.5	53.9	99.9	87.2	72.5
Q6NUK1	Calcium-binding mitochondrial carrier protein SCaMC-1 OS=Homo sapiens OX=9606 GN=SLC25A24 PE=1 SV=2	53.3	6.33	■	819	High	0	54.829	128	494	541	491	457	4	18	25	19	21	4	12	13	13	11	87	15	15	30	█	█	█	█	█	4.3069e+06	1.92401e+07	2.7534e+07	3.12621e+07	2.67342e+07	19.7	88.2	126.2	143.3	122.5
Q13077	TNF receptor-associated factor 1 OS=Homo sapiens OX=9606 GN=TRAF1 PE=1 SV=1	46.1	6.11	■	539	High	0	54.808	39	461	484	116	373	1	19	18	2	15	1	10	11	2	9	55	12	12	30	█	█	█	█	█	822700	1.70396e+07	2.48189e+07	3.07678e+06	2.066e+07	6.2	128.3	186.8	23.2	155.5
P19338	Nucleolin OS=Homo sapiens OX=9606 GN=NCL PE=1 SV=3	76.6	4.7	■	964	High	0	54.435	488	667	640	565	566	10	21	17	19	16	10	13	12	12	12	83	14	14	18	█	█	█	█	█	5.473e+06	1.69118e+07	1.79476e+07	1.74791e+07	1.35744e+07	38.3	118.5	125.7	122.4	95.1
P41273	Tumor necrosis factor ligand superfamily member 9 OS=Homo sapiens OX=9606 GN=TNFSF9 PE=1 SV=1	26.6	7.02	■	1004	High	0	54.219	74	262	380		282	2	18	25		16	2	6	7		5	61	7	7	38	█	█	█	█	█	1.03411e+06	5.17522e+07	1.1109e+08	579807	5.67254e+07	2.3	117	251.1	1.3	128.2
P12236	ADP/ATP translocase 3 OS=Homo sapiens OX=9606 GN=SLC25A6 PE=1 SV=4	32.8	9.74	■	161	High	0	53.717	574	587	583	562	580	24	38	36	35	38	11	11	12	11	11	171	12	2	36	█	█	█	█	█	1.29865e+07	3.4322e+07	5.14875e+07	5.1343e+07	4.45859e+07	33.3	88.1	132.2	131.8	114.5
Q6KB66	Keratin, type II cytoskeletal 80 OS=Homo sapiens OX=9606 GN=KRT80 PE=1 SV=2	50.5	5.67	■	507	High	0	52.983	286	600	441	341	445	9	20	14	13	12	7	12	9	10	11	68	13	12	30	█	█	█	█	█	6.29731e+06	1.37548e+07	9.95177e+06	9.66395e+06	1.10722e+07	62.1	135.5	98.1	95.2	109.1
P68104	Elongation factor 1-alpha 1 OS=Homo sapiens OX=9606 GN=EEF1A1 PE=1 SV=1	50.1	9.01	■	640	High	0	52.932	304	360	482	309	334	11	14	17	9	16	8	9	11	6	9	67	12	12	32	█	█	█	█	█	1.48895e+07	1.49206e+07	2.98941e+07	2.63603e+07	2.09877e+07	69.5	69.7	139.6	123.1	98
Q5VTE0	Putative elongation factor 1-alpha-like 3 OS=Homo sapiens OX=9606 GN=EEF1A1P5 PE=5 SV=1	50.2	9.07	■	640	High	0	52.932	304	360	482	309	334	11	14	17	9	16	8	9	11	6	9	67	12	12	32	█	█	█	█	█	1.48895e+07	1.49206e+07	2.98941e+07	2.63603e+07	2.09877e+07	69.5	69.7	139.6	123.1	98
P07900	Heat shock protein HSP 90-alpha OS=Homo sapiens OX=9606 GN=HSP90AA1 PE=1 SV=5	84.6	5.02	■	174	High	0	52.786	170	332	545	370	353	5	7	15	9	9	5	7	14	9	8	45	14	5	19	█	█	█	█	█	1.71648e+06	2.23144e+06	2.63124e+06	2.49261e+06	2.60858e+06	73.5	95.5	112.6	106.7	111.7
P29508	Serpin B3 OS=Homo sapiens OX=9606 GN=SERPINB3 PE=1 SV=2	44.5	6.81	■	208	High	0	52.779	288	439	527	162	222	13	20	24	7	11	8	10	13	4	8	75	14	7	33	█	█	█	█	█	1.25484e+07	2.30207e+07	2.42267e+07	7.85548e+06	7.08016e+06	84	154	162.1	52.6	47.4
P13073	Cytochrome c oxidase subunit 4 isoform 1, mitochondrial OS=Homo sapiens OX=9606 GN=COX4I1 PE=1 SV=1	19.6	9.51	■	841	High	0	52.229	261	322	327	328	338	12	29	27	27	32	6	6	7	6	6	127	8	8	42	█	█	█	█	█	2.97072e+07	7.86658e+07	1.32319e+08	1.19819e+08	1.22569e+08	30.7	81.4	137	124	126.9
P30101	Protein disulfide-isomerase A3 OS=Homo sapiens OX=9606 GN=PDIA3 PE=1 SV=4	56.7	6.35	■	811	High	0	52.144	574	215	196	143	160	21	6	7	5	5	13	6	7	4	5	44	13	13	27	█	█	█	█	█	1.7813e+07	5.25208e+06	4.50884e+06	4.55984e+06	4.67927e+06	241.9	71.3	61.2	61.9	63.6
Q13835	Plakophilin-1 OS=Homo sapiens OX=9606 GN=PKP1 PE=1 SV=2	82.8	9.13	■	654	High	0	51.881	294	438	520	147	444	7	12	14	6	13	6	11	11	5	10	52	13	13	19	█	█	█	█	█	5.86131e+06	1.12544e+07	6.85738e+06	5.07986e+06	8.11322e+06	78.9	151.4	92.3	68.3	109.1
P49257	Protein ERGIC-53 OS=Homo sapiens OX=9606 GN=LMAN1 PE=1 SV=2	57.5	6.77	■	104	High	0	51.444	151	279	458	261	333	6	8	13	11	12	4	6	9	7	8	50	10	10	19	█	█	█	█	█	6.2102e+06	1.15759e+07	2.72486e+07	2.43018e+07	2.24852e+07	33.8	63	148.4	132.3	122.4
Q15637	Splicing factor 1 OS=Homo sapiens OX=9606 GN=SF1 PE=1 SV=4	68.3	8.98	■	806	High	0	51.429	283	215	332	182	269	9	7	14	7	10	6	5	8	4	6	47	9	9	15	█	█	█	█	█	8.18228e+06	7.77597e+06	1.76779e+07	1.31368e+07	1.15886e+07	70.1	66.6	151.5	112.5	99.3
Q9Y5A9	YTH domain-containing family protein 2 OS=Homo sapiens OX=9606 GN=YTHDF2 PE=1 SV=2	62.3	8.79	■	1128	High	0	51.138	327	327	574	394	406	11	11	20	12	14	8	9	11	8	10	68	11	8	21	█	█	█	█	█	1.02029e+07	1.56548e+07	2.67256e+07	2.27627e+07	1.82492e+07	54.5	83.6	142.8	121.6	97.5
P48047	ATP synthase subunit O, mitochondrial OS=Homo sapiens OX=9606 GN=ATP5PO PE=1 SV=1	23.3	9.96	■	1047	High	0	49.002	290	353	393	381	384	9	14	20	17	17	6	7	8	7	7	77	9	9	47	█	█	█	█	█	1.16774e+07	2.68973e+07	5.56203e+07	4.1109e+07	3.88798e+07	33.5	77.2	159.7	118	111.6
P07339	Cathepsin D OS=Homo sapiens OX=9606 GN=CTSD PE=1 SV=1	44.5	6.54	■	1260	High	0	48.951	346	360	447	280	282	15	12	19	13	12	8	8	9	8	7	71	9	9	21	█	█	█	█	█	1.54344e+07	1.7235e+07	2.28605e+07	1.31878e+07	1.06807e+07	97.2	108.5	144	83	67.3
Q02978	Mitochondrial 2-oxoglutarate/malate carrier protein OS=Homo sapiens OX=9606 GN=SLC25A11 PE=1 SV=3	34	9.91	■	1159	High	0	48.415	227	312	507	457	278	7	13	19	14	15	6	8	12	10	8	68	12	12	39	█	█	█	█	█	4.49822e+06	1.28389e+07	1.93345e+07	1.60874e+07	1.03665e+07	35.6	101.7	153.1	127.4	82.1
P23396	40S ribosomal protein S3 OS=Homo sapiens OX=9606 GN=RPS3 PE=1 SV=2	26.7	9.66	■	685	High	0	47.959	218	504	492	440	467	8	19	19	13	18	5	10	11	9	10	77	13	13	53	█	█	█	█	█	7.19605e+06	2.10495e+07	2.8438e+07	2.11684e+07	2.16206e+07	36.2	105.8	142.9	106.4	108.7
Q08211	ATP-dependent RNA helicase A OS=Homo sapiens OX=9606 GN=DHX9 PE=1 SV=4	140.9	6.84	■	1192	High	0	47.867	140	277	404	218	460	4	8	14	8	17	4	8	12	8	14	51	17	17	14	█	█	█	█	█	3.32843e+06	5.87093e+06	1.08117e+07	7.42299e+06	7.27816e+06	47.9	84.6	155.7	106.9	104.8
P21796	Voltage-dependent anion-selective channel protein 1 OS=Homo sapiens OX=9606 GN=VDAC1 PE=1 SV=2	30.8	8.54	■	597	High	0	47.86	466	136	413	268	228	25	4	15	8	7	9	3	8	5	4	59	9	8	37	█	█	█	█	█	5.355e+07	3.87675e+06	1.21244e+07	8.41653e+06	6.71935e+06	316.2	22.9	71.6	49.7	39.7
Q5XKE5	Keratin, type II cytoskeletal 79 OS=Homo sapiens OX=9606 GN=KRT79 PE=1 SV=2	57.8	7.2	■	6	High	0	47.655	365	390	403	215	351	44	62	44	35	51	7	8	8	4	6	236	10	1	14	█	█	█	█	█	924515	2.59859e+06	3.49212e+06	2.7977e+06	5.81466e+06	29.6	83.1	111.7	89.5	186
P14927	Cytochrome b-c1 complex subunit 7 OS=Homo sapiens OX=9606 GN=UQCRB PE=1 SV=2	13.5	8.78	■	375	High	0	47.513	118	263	402	265	293	4	9	16	13	13	3	6	9	7	7	55	9	9	55	█	█	█	█	█	4.09506e+06	1.22476e+07	1.8096e+07	1.68736e+07	1.6072e+07	30.4	90.9	134.3	125.2	119.3
P04424	Argininosuccinate lyase OS=Homo sapiens OX=9606 GN=ASL PE=1 SV=4	51.6	6.48	■	1199	High	0	47.167		441	372	402	442		14	17	13	16		11	11	9	10	60	11	11	24	█	█	█	█	█	1.56686e+06	1.05198e+07	1.38185e+07	1.56939e+07	1.38871e+07	14.1	94.8	124.5	141.4	125.1
P04439	HLA class I histocompatibility antigen, A alpha chain OS=Homo sapiens OX=9606 GN=HLA-A PE=1 SV=2	40.8	6	■	999	High	0	46.898	87	299	390	264	307	4	16	16	12	13	3	5	7	5	5	61	7	3	24	█	█	█	█	█	678014	1.3632e+07	2.25713e+07	1.89578e+07	1.74908e+07	4.6	92.9	153.9	129.3	119.3
P16402	Histone H1.3 OS=Homo sapiens OX=9606 GN=H1-3 PE=1 SV=2	22.3	11.02	■	880	High	0	46.665	364	383	470	335	303	12	14	17	12	11	6	6	8	6	5	66	8	1	24	█	█	█	█	█	2.9753e+07	7.10005e+07	9.24316e+07	7.81289e+07	7.50779e+07	42.9	102.5	133.4	112.8	108.4
O95782	AP-2 complex subunit alpha-1 OS=Homo sapiens OX=9606 GN=AP2A1 PE=1 SV=3	107.5	7.03	■	600	High	0	46.077	265	367	156	197	269	8	14	6	8	7	7	12	6	8	6	43	15	10	15	█	█	█	█	█	5.06299e+06	6.04604e+06	5.02422e+06	5.22362e+06	5.55437e+06	94.1	112.3	93.3	97.1	103.2
P25311	Zinc-alpha-2-glycoprotein OS=Homo sapiens OX=9606 GN=AZGP1 PE=1 SV=2	34.2	6.05	■	618	High	0	45.945	192	356	228	125	188	7	14	8	5	9	5	11	5	4	7	43	11	11	36	█	█	█	█	█	6.5517e+06	1.01561e+07	1.42462e+07	6.6744e+06	8.81808e+06	70.5	109.3	153.4	71.9	94.9
Q08188	Protein-glutamine gamma-glutamyltransferase E OS=Homo sapiens OX=9606 GN=TGM3 PE=1 SV=4	76.6	5.86	■	102	High	0	45.311	350	404	383	337	432	11	17	14	13	16	8	9	11	8	10	71	12	12	20	█	█	█	█	█	8.48941e+06	1.45909e+07	1.21901e+07	1.34761e+07	1.31338e+07	68.6	117.9	98.5	108.9	106.1
Q92614	Unconventional myosin-XVIIIa OS=Homo sapiens OX=9606 GN=MYO18A PE=1 SV=3	233	6.3	■	103	High	0	45.034	537					14					13					14	13	13	7	█	█	█	█	█	5.72145e+06		107147	85591.2		483.7		9.1	7.2
P01857	Immunoglobulin heavy constant gamma 1 OS=Homo sapiens OX=9606 GN=IGHG1 PE=1 SV=1	36.1	8.19	■	96	High	0	45.003	141	395	454	115	391	5	29	41	3	34	4	9	9	3	9	112	9	5	28	█	█	█	█	█	6.0611e+06	2.88235e+07	5.67631e+07	3.38177e+06	4.50913e+07	21.6	102.9	202.6	12.1	160.9
P0DOX5	Immunoglobulin gamma-1 heavy chain OS=Homo sapiens OX=9606 PE=1 SV=2	49.3	8.72	■	96	High	0	45.003	141	395	454	115	391	5	29	41	3	34	4	9	9	3	9	112	9	5	20	█	█	█	█	█	6.0611e+06	2.88235e+07	5.67631e+07	3.38177e+06	4.50913e+07	21.6	102.9	202.6	12.1	160.9
P07814	Bifunctional glutamate/proline--tRNA ligase OS=Homo sapiens OX=9606 GN=EPRS1 PE=1 SV=5	170.5	7.33	■	777	High	0	44.792	578	18			34	17	1			1	14	1			1	19	14	14	10	█	█	█	█	█	1.26404e+07	1.51149e+06	2.47975e+06	2.51764e+06	2.44e+06	292.7	35	57.4	58.3	56.5
P19013	Keratin, type II cytoskeletal 4 OS=Homo sapiens OX=9606 GN=KRT4 PE=1 SV=5	56.1	6.61	■	1224	High	0	44.78	184	289	517	205	189	22	33	29	22	28	4	5	12	4	4	134	12	6	25	█	█	█	█	█	619467	5.86884e+06	4.04678e+06	1.15615e+06	2.50755e+06	21.8	206.7	142.5	40.7	88.3
P22735	Protein-glutamine gamma-glutamyltransferase K OS=Homo sapiens OX=9606 GN=TGM1 PE=1 SV=4	89.7	6.04	■	131	High	0	43.669	276	408	459	305	435	9	12	17	10	11	8	11	13	9	10	59	13	13	14	█	█	█	█	█	4.84356e+06	9.5828e+06	9.36323e+06	7.35388e+06	8.04156e+06	61.8	122.3	119.5	93.8	102.6
P16403	Histone H1.2 OS=Homo sapiens OX=9606 GN=H1-2 PE=1 SV=2	21.4	10.93	■	927	High	0	43.301	352	364	451	285	263	12	13	17	12	10	6	6	8	6	5	64	8	1	25	█	█	█	█	█	4.42789e+06	9.57084e+06	1.26435e+07	1.06815e+07	8.56214e+06	48.2	104.3	137.8	116.4	93.3
Q9Y6M9	NADH dehydrogenase [ubiquinone] 1 beta subcomplex subunit 9 OS=Homo sapiens OX=9606 GN=NDUFB9 PE=1 SV=3	21.8	8.38	■	363	High	0	43.254	42	211	253	228	233	1	9	13	10	13	1	5	5	5	5	46	5	5	40	█	█	█	█	█	2.45721e+06	9.00318e+06	1.77161e+07	1.12894e+07	1.1464e+07	23.7	86.7	170.6	108.7	110.4
O75489	NADH dehydrogenase [ubiquinone] iron-sulfur protein 3, mitochondrial OS=Homo sapiens OX=9606 GN=NDUFS3 PE=1 SV=1	30.2	7.5	■	674	High	0	43.147	160	348	451	346	281	3	12	18	11	10	3	6	9	6	5	54	9	9	34	█	█	█	█	█	1.30999e+06	6.85155e+06	1.45681e+07	7.0981e+06	6.56003e+06	18	94.1	200.2	97.5	90.1
P20592	Interferon-induced GTP-binding protein Mx2 OS=Homo sapiens OX=9606 GN=MX2 PE=1 SV=1	82	8.76	■	454	High	0	43.071	34	252	386	305	319	2	10	13	8	10	2	8	11	6	8	43	12	12	18	█	█	█	█	█	970088	6.99785e+06	9.40645e+06	9.25314e+06	7.48591e+06	14.2	102.6	137.9	135.6	109.7
O95299	NADH dehydrogenase [ubiquinone] 1 alpha subcomplex subunit 10, mitochondrial OS=Homo sapiens OX=9606 GN=NDUFA10 PE=1 SV=1	40.7	8.48	■	540	High	0	43.053	132	368	481	266	202	3	10	14	11	9	3	7	10	6	4	47	10	10	24	█	█	█	█	█	5.24588e+06	1.51118e+07	2.35238e+07	2.4189e+07	2.13867e+07	29.3	84.5	131.5	135.2	119.5
P10412	Histone H1.4 OS=Homo sapiens OX=9606 GN=H1-4 PE=1 SV=2	21.9	11.03	■	910	High	0	43.001	300	353	438	334	278	11	13	16	11	11	5	6	8	6	5	62	8	1	25	█	█	█	█	█	3.61513e+06	7.74193e+06	1.0006e+07	8.10426e+06	6.55866e+06	50.2	107.4	138.9	112.5	91
O75396	Vesicle-trafficking protein SEC22b OS=Homo sapiens OX=9606 GN=SEC22B PE=1 SV=4	24.6	6.92	■	861	High	0	42.91	168	296	446	252	214	9	13	15	13	9	5	6	8	6	5	59	8	8	39	█	█	█	█	█	7.47407e+06	7.16027e+06	1.01731e+07	9.97194e+06	7.72624e+06	87.9	84.2	119.7	117.3	90.9
P04040	Catalase OS=Homo sapiens OX=9606 GN=CAT PE=1 SV=3	59.7	7.39	■	1265	High	0	42.827	272	324	389	322	356	6	10	9	7	11	6	7	8	7	9	43	10	10	23	█	█	█	█	█	3.44859e+06	7.768e+06	6.10681e+06	5.93229e+06	7.68148e+06	55.7	125.5	98.7	95.9	124.1
P14868	Aspartate--tRNA ligase, cytoplasmic OS=Homo sapiens OX=9606 GN=DARS1 PE=1 SV=2	57.1	6.55	■	1043	High	0	42.408	558	26	82	31		17	1	4	1		14	1	4	1		23	14	14	30	█	█	█	█	█	1.61787e+07	9.90175e+06	1.33884e+07	1.35773e+07	1.11454e+07	126	77.1	104.3	105.8	86.8
P36542	ATP synthase subunit gamma, mitochondrial OS=Homo sapiens OX=9606 GN=ATP5F1C PE=1 SV=1	33	9.22	■	970	High	0	42.173	334	372	507	411	348	11	20	23	21	23	6	7	9	7	7	98	9	9	28	█	█	█	█	█	9.11434e+06	1.74445e+07	3.25198e+07	2.84565e+07	2.30846e+07	41.2	78.8	147	128.6	104.3
P12235	ADP/ATP translocase 1 OS=Homo sapiens OX=9606 GN=SLC25A4 PE=1 SV=4	33	9.76	■	695	High	0	42.168	335	429	425	438	445	15	26	29	27	30	7	9	10	9	10	127	11	3	33	█	█	█	█	█	870892	2.80215e+06	3.70337e+06	3.32962e+06	3.30614e+06	31.1	100	132.1	118.8	118
P05089	Arginase-1 OS=Homo sapiens OX=9606 GN=ARG1 PE=1 SV=2	34.7	7.21	■	804	High	0	42.075	183	334	253	142	210	7	15	10	4	9	5	7	6	3	6	45	8	8	29	█	█	█	█	█	6.37381e+06	1.30183e+07	1.26409e+07	7.94464e+06	9.17251e+06	64.8	132.4	128.6	80.8	93.3
P20930	Filaggrin OS=Homo sapiens OX=9606 GN=FLG PE=1 SV=3	434.9	9.25	■	939	High	0	41.004	103	152	326	97	100	5	5	13	4	3	4	5	10	2	3	30	11	11	6	█	█	█	█	█	7.96937e+06	5.93179e+06	1.45691e+07	7.61168e+06	6.264e+06	94.1	70	172	89.9	74
Q9BVK6	Transmembrane emp24 domain-containing protein 9 OS=Homo sapiens OX=9606 GN=TMED9 PE=1 SV=2	27.3	8.02	■	735	High	0	40.962	129	176	297	139	188	8	10	15	10	11	3	4	7	3	4	54	7	7	26	█	█	█	█	█	6.23724e+06	2.47432e+07	5.43081e+07	5.27345e+07	4.81515e+07	16.8	66.5	145.9	141.6	129.3
P62269	40S ribosomal protein S18 OS=Homo sapiens OX=9606 GN=RPS18 PE=1 SV=3	17.7	10.99	■	404	High	0	40.78	219	323	360	316	477	8	8	11	8	22	6	7	7	7	9	57	9	9	44	█	█	█	█	█	4.91267e+06	8.37553e+06	1.78947e+07	1.51097e+07	3.43922e+07	30.4	51.9	110.9	93.6	213.1
P41252	Isoleucine--tRNA ligase, cytoplasmic OS=Homo sapiens OX=9606 GN=IARS1 PE=1 SV=2	144.4	6.15	■	1052	High	0	40.141	524					21					15					21	15	15	13	█	█	█	█	█	3.05644e+07	4.21772e+07	2.59605e+07	2.99463e+07	3.54644e+07	93.1	128.5	79.1	91.2	108
O94874	E3 UFM1-protein ligase 1 OS=Homo sapiens OX=9606 GN=UFL1 PE=1 SV=2	89.5	6.79	■	231	High	0	39.849	424	18	32		19	14	1	1		1	11	1	1		1	17	11	11	15	█	█	█	█	█	8.47424e+06	473070	627356	310188	347651	414.1	23.1	30.7	15.2	17
Q96P63	Serpin B12 OS=Homo sapiens OX=9606 GN=SERPINB12 PE=1 SV=1	46.2	5.53	■	740	High	0	39.675	297	362	323	326	346	11	14	12	11	15	7	7	8	7	7	63	8	8	20	█	█	█	█	█	9.34054e+06	2.46897e+07	1.98313e+07	1.56331e+07	1.80551e+07	53.3	141	113.3	89.3	103.1
P01040	Cystatin-A OS=Homo sapiens OX=9606 GN=CSTA PE=1 SV=1	11	5.5	■	849	High	0	39.493	200	188	349	127	112	8	9	11	6	6	4	4	6	3	3	40	7	7	84	█	█	█	█	█	1.51169e+07	1.44152e+07	1.88448e+07	9.19938e+06	7.82995e+06	115.6	110.2	144.1	70.3	59.9
P20073	Annexin A7 OS=Homo sapiens OX=9606 GN=ANXA7 PE=1 SV=3	52.7	5.68	■	589	High	0	39.393	287	359	365	268	306	12	12	15	8	10	7	8	9	6	7	57	9	9	20	█	█	█	█	█	1.59949e+07	9.43683e+06	1.2751e+07	1.20432e+07	1.02159e+07	132.3	78.1	105.5	99.6	84.5
P16615	Sarcoplasmic/endoplasmic reticulum calcium ATPase 2 OS=Homo sapiens OX=9606 GN=ATP2A2 PE=1 SV=1	114.7	5.34	■	801	High	0	39.246	385	25	12		15	15	1	2		1	10	1	2		1	19	12	10	13	█	█	█	█	█	9.19313e+06	2.20848e+06	1.65717e+06	1.55397e+06	1.77685e+06	280.5	67.4	50.6	47.4	54.2
P01876	Immunoglobulin heavy constant alpha 1 OS=Homo sapiens OX=9606 GN=IGHA1 PE=1 SV=2	37.6	6.51	■	218	High	0	38.787	283	167	353	129	108	18	5	17	5	4	7	4	7	4	3	49	7	7	21	█	█	█	█	█	1.94344e+07	3.46913e+06	1.91042e+07	4.81591e+06	3.67175e+06	192.4	34.4	189.2	47.7	36.4
Q9Y228	TRAF3-interacting JNK-activating modulator OS=Homo sapiens OX=9606 GN=TRAF3IP3 PE=1 SV=2	63.6	8.51	■	342	High	0	38.732	341	92	83	73	95	18	3	4	2	3	7	3	4	2	3	30	7	7	14	█	█	█	█	█	1.35588e+07	6.06127e+06	3.84336e+06	1.06691e+07	5.11041e+06	172.8	77.2	49	135.9	65.1
P06702	Protein S100-A9 OS=Homo sapiens OX=9606 GN=S100A9 PE=1 SV=1	13.2	6.13	■	632	High	0	38.39	128	122	319	26	54	5	5	12	1	2	4	4	7	1	2	25	7	7	55	█	█	█	█	█	2.30741e+07	4.62774e+07	8.54105e+07	1.28853e+08	4.72218e+07	34.9	69.9	129.1	194.7	71.4
P35658	Nuclear pore complex protein Nup214 OS=Homo sapiens OX=9606 GN=NUP214 PE=1 SV=2	213.5	7.47	■	43	High	0	38.308	15	236	217	168	256	1	6	10	5	7	1	6	9	5	7	29	12	12	8	█	█	█	█	█	1.10583e+06	3.10079e+06	4.8022e+06	4.0443e+06	3.475e+06	33.5	93.8	145.3	122.3	105.1
P38646	Stress-70 protein, mitochondrial OS=Homo sapiens OX=9606 GN=HSPA9 PE=1 SV=2	73.6	6.16	■	1109	High	0	37.643	233	252	384	200	320	7	6	8	5	8	5	6	7	4	7	34	8	8	14	█	█	█	█	█	2.96639e+06	3.36691e+06	5.21216e+06	5.28602e+06	4.88435e+06	68.3	77.5	120	121.7	112.5
P0CG47	Polyubiquitin-B OS=Homo sapiens OX=9606 GN=UBB PE=1 SV=1	25.7	7.43	■	664	High	0	37.013	321	376	402	330	412	40	49	61	47	59	6	7	7	6	7	256	7	7	71	█	█	█	█	█	5.3281e+07	8.36656e+07	1.63954e+08	1.15303e+08	1.16599e+08	50	78.5	153.9	108.2	109.4
P0CG48	Polyubiquitin-C OS=Homo sapiens OX=9606 GN=UBC PE=1 SV=3	77	7.66	■	664	High	0	37.013	321	376	402	330	412	40	49	61	47	59	6	7	7	6	7	256	7	7	72	█	█	█	█	█	5.3281e+07	8.36656e+07	1.63954e+08	1.15303e+08	1.16599e+08	50	78.5	153.9	108.2	109.4
Q12933	TNF receptor-associated factor 2 OS=Homo sapiens OX=9606 GN=TRAF2 PE=1 SV=2	55.8	7.53	■	800	High	0	36.591		273	229		268		9	11		11		6	6		6	31	7	7	14	█	█	█	█	█	127100	5.09822e+06	6.78879e+06	469734	6.83766e+06	3.3	131.9	175.7	12.2	176.9
Q93084	Sarcoplasmic/endoplasmic reticulum calcium ATPase 3 OS=Homo sapiens OX=9606 GN=ATP2A3 PE=1 SV=3	109.2	5.52	■	973	High	0	35.74	451		15		20	14		1		1	11		1		1	16	11	9	12	█	█	█	█	█	5.35062e+06	347344	670810	394349	514424	367.6	23.9	46.1	27.1	35.3
P63010	AP-2 complex subunit beta OS=Homo sapiens OX=9606 GN=AP2B1 PE=1 SV=1	104.5	5.38	■	1003	High	0	35.68	260	274	352	255	244	8	7	10	7	9	8	7	10	7	8	41	10	10	11	█	█	█	█	█	7.03473e+06	8.41538e+06	1.01435e+07	9.44379e+06	9.26557e+06	79.4	95	114.5	106.6	104.6
P17844	Probable ATP-dependent RNA helicase DDX5 OS=Homo sapiens OX=9606 GN=DDX5 PE=1 SV=1	69.1	8.92	■	1094	High	0	35.64	257	316	356	346	304	7	9	13	11	10	7	8	9	10	8	50	11	8	17	█	█	█	█	█	3.46343e+06	4.35059e+06	8.31591e+06	6.64692e+06	6.60165e+06	58.9	74	141.5	113.1	112.4
P49792	E3 SUMO-protein ligase RanBP2 OS=Homo sapiens OX=9606 GN=RANBP2 PE=1 SV=2	358	6.2	■	153	High	0	35.626	33	185	358	223	240	1	6	13	9	8	1	6	13	9	7	37	13	13	4	█	█	█	█	█	9.25637e+06	1.20628e+07	8.39742e+06	8.46208e+06	8.6826e+06	98.8	128.7	89.6	90.3	92.6
P30511	HLA class I histocompatibility antigen, alpha chain F OS=Homo sapiens OX=9606 GN=HLA-F PE=1 SV=3	39	5.57	■	22	High	0	35.353	68	102	310	118	103	1	3	6	4	3	1	3	6	4	3	17	6	5	24	█	█	█	█	█	941809	2.12827e+06	4.62194e+06	3.27979e+06	3.24802e+06	33.1	74.8	162.5	115.3	114.2
Q9BYJ9	YTH domain-containing family protein 1 OS=Homo sapiens OX=9606 GN=YTHDF1 PE=1 SV=1	60.8	8.79	■	928	High	0	35.129	169	269	382	183	282	6	8	13	8	9	5	7	10	5	7	44	10	6	24	█	█	█	█	█	1.33639e+06	2.52187e+06	3.6435e+06	3.51454e+06	2.68725e+06	48.8	92	132.9	128.2	98
P48594	Serpin B4 OS=Homo sapiens OX=9606 GN=SERPINB4 PE=1 SV=2	44.8	6.21	■	86	High	0	35.036	220	241	369	162	163	11	15	18	7	8	6	6	10	4	5	59	10	3	29	█	█	█	█	█	4.17672e+06	1.65807e+07	7.57796e+07	2.772e+07	2.2673e+07	14.2	56.4	257.9	94.3	77.2
P10809	60 kDa heat shock protein, mitochondrial OS=Homo sapiens OX=9606 GN=HSPD1 PE=1 SV=2	61	5.87	■	1111	High	0	34.95	63	192	342	217	240	2	6	9	8	8	2	6	9	7	7	33	10	10	22	█	█	█	█	█	4.00006e+06	3.68205e+06	5.07981e+06	5.81263e+06	4.27757e+06	87.5	80.6	111.1	127.2	93.6
Q06830	Peroxiredoxin-1 OS=Homo sapiens OX=9606 GN=PRDX1 PE=1 SV=1	22.1	8.13	■	1001	High	0	34.935	308	274	346	292	368	13	13	17	7	12	7	7	8	6	8	62	8	7	37	█	█	█	█	█	9.89885e+06	1.02455e+07	2.36963e+07	1.38996e+07	1.22575e+07	70.7	73.2	169.3	99.3	87.6
P31943	Heterogeneous nuclear ribonucleoprotein H OS=Homo sapiens OX=9606 GN=HNRNPH1 PE=1 SV=4	49.2	6.3	■	598	High	0	34.914	94	213	287	136	105	4	6	10	5	3	2	5	7	4	2	28	7	5	21	█	█	█	█	█	2.52872e+06	4.35468e+06	1.05391e+07	6.58086e+06	6.33139e+06	41.7	71.8	173.7	108.5	104.4
P27824	Calnexin OS=Homo sapiens OX=9606 GN=CANX PE=1 SV=2	67.5	4.6	■	881	High	0	34.899	408	50	51	93		13	2	2	3		8	2	2	3		20	8	8	15	█	█	█	█	█	8.56057e+06	1.73865e+06	1.74786e+06	1.86117e+06	1.63256e+06	275.4	55.9	56.2	59.9	52.5
Q7Z7H5	Transmembrane emp24 domain-containing protein 4 OS=Homo sapiens OX=9606 GN=TMED4 PE=1 SV=1	25.9	8.28	■	355	High	0	34.825	54	210	269	142	194	1	9	16	9	12	1	4	7	3	4	47	7	7	33	█	█	█	█	█	1.69429e+06	9.73007e+06	1.67194e+07	1.35226e+07	1.30233e+07	15.5	89	152.9	123.6	119.1
P62805	Histone H4 OS=Homo sapiens OX=9606 GN=H4C1 PE=1 SV=2	11.4	11.36	■	816	High	0	34.75	297	196	322	250	260	19	11	15	12	16	5	5	6	5	5	73	6	6	51	█	█	█	█	█	3.05475e+07	1.21056e+07	2.63875e+07	2.98519e+07	2.9664e+07	118.8	47.1	102.6	116.1	115.4
Q7Z739	YTH domain-containing family protein 3 OS=Homo sapiens OX=9606 GN=YTHDF3 PE=1 SV=1	63.8	9.04	■	624	High	0	34.723	242	157	387	149	186	8	7	14	7	8	6	6	10	5	5	44	10	5	20	█	█	█	█	█	2.52353e+06	2504725	4.82888e+06	3.45207e+06	2.24047e+06	81.1	80.5	155.3	111	72
P42357	Histidine ammonia-lyase OS=Homo sapiens OX=9606 GN=HAL PE=1 SV=1	72.7	6.95	■	875	High	0	34.462	163	394	217	221	183	4	12	5	7	5	4	9	5	7	5	33	10	10	15	█	█	█	█	█	2.68689e+06	8.35466e+06	4.81664e+06	4.54217e+06	3.37971e+06	56.5	175.7	101.3	95.5	71.1
P31040	Succinate dehydrogenase [ubiquinone] flavoprotein subunit, mitochondrial OS=Homo sapiens OX=9606 GN=SDHA PE=1 SV=2	72.6	7.39	■	681	High	0	34.258	12	166	290	229	279	2	8	14	8	11	2	6	8	7	8	43	9	9	15	█	█	█	█	█	3.49533e+06	9.50478e+06	1.78053e+07	1.61583e+07	1.39765e+07	28.7	78	146.1	132.6	114.7
P00403	Cytochrome c oxidase subunit 2 OS=Homo sapiens OX=9606 GN=MT-CO2 PE=1 SV=1	25.5	4.82	■	365	High	0	34.171	120	216	282	220	206	5	13	16	12	12	3	4	5	4	4	58	5	5	28	█	█	█	█	█	1.36092e+07	3.81814e+07	6.84693e+07	5.77747e+07	4.41364e+07	30.6	85.9	154.1	130	99.3
Q15025	TNFAIP3-interacting protein 1 OS=Homo sapiens OX=9606 GN=TNIP1 PE=1 SV=2	71.8	6.62	■	704	High	0	33.98	22	141	282	75	255	1	3	8	2	8	1	3	7	2	8	22	10	10	17	█	█	█	█	█	477864	1.89144e+06	1.14706e+07	1.26255e+06	8.25485e+06	10.2	40.5	245.5	27	176.7
P63173	60S ribosomal protein L38 OS=Homo sapiens OX=9606 GN=RPL38 PE=1 SV=2	8.2	10.1	■	770	High	0	33.887	152	251	246	201	193	6	11	15	12	14	4	5	6	4	5	58	6	6	50	█	█	█	█	█	4.65256e+06	9.50925e+06	1.92145e+07	1.43448e+07	1.08301e+07	39.7	81.2	164.1	122.5	92.5
Q702N8	Xin actin-binding repeat-containing protein 1 OS=Homo sapiens OX=9606 GN=XIRP1 PE=1 SV=1	198.4	6.15	■	558	High	0	33.682	367					11					9					11	9	9	6	█	█	█	█	█	4.58677e+06		732899		100096	423.2		67.6		9.2
P39019	40S ribosomal protein S19 OS=Homo sapiens OX=9606 GN=RPS19 PE=1 SV=2	16.1	10.32	■	211	High	0	33.593	225	354	341	221	293	6	12	11	8	12	4	7	7	4	7	49	7	7	42	█	█	█	█	█	6.60241e+06	1.76743e+07	2.04599e+07	1.76898e+07	1.54156e+07	42.4	113.5	131.4	113.6	99
P01024	Complement C3 OS=Homo sapiens OX=9606 GN=C3 PE=1 SV=2	187	6.4	■	415	High	0	33.475		272	298	234	314		14	14	15	17		7	7	6	8	60	9	9	5	█	█	█	█	█	100645	9.5674e+06	1.22742e+07	1.5481e+07	1.34809e+07	1	94	120.6	152.1	132.4
Q12906	Interleukin enhancer-binding factor 3 OS=Homo sapiens OX=9606 GN=ILF3 PE=1 SV=3	95.3	8.76	■	53	High	0	33.427	102	289	333	160	309	3	7	9	5	8	3	7	8	5	8	32	9	9	12	█	█	█	█	█	1.03929e+06	3.49778e+06	6.65222e+06	4.93357e+06	4.81345e+06	24.8	83.5	158.9	117.8	115
P62263	40S ribosomal protein S14 OS=Homo sapiens OX=9606 GN=RPS14 PE=1 SV=3	16.3	10.05	■	941	High	0	33.159	58	165	268	142	142	3	5	11	4	6	2	3	6	3	3	29	6	6	34	█	█	█	█	█	3.4072e+06	7.26977e+06	1.08713e+07	9.06328e+06	6.81475e+06	45.5	97.1	145.2	121.1	91
O75179	Ankyrin repeat domain-containing protein 17 OS=Homo sapiens OX=9606 GN=ANKRD17 PE=1 SV=3	274.1	6.52	■	262	High	0	33.067	70	251	296	146	115	2	8	8	5	5	2	8	8	5	4	28	10	1	5	█	█	█	█	█	87804.6	134162	300592	183679	146245	51.5	78.7	176.3	107.7	85.8
P46977	Dolichyl-diphosphooligosaccharide--protein glycosyltransferase subunit STT3A OS=Homo sapiens OX=9606 GN=STT3A PE=1 SV=2	80.5	8.07	■	21	High	0	33.055	388	64	54	61	30	14	2	2	2	1	9	2	2	2	1	21	9	9	12	█	█	█	█	█	1.14759e+07	3.13141e+06	2.2724e+06	3.24786e+06	2.9203e+06	249	67.9	49.3	70.5	63.4
Q9UJS0	Calcium-binding mitochondrial carrier protein Aralar2 OS=Homo sapiens OX=9606 GN=SLC25A13 PE=1 SV=2	74.1	8.62	■	933	High	0	33.055	154	285	334	252	348	4	9	11	8	9	4	7	8	6	8	41	10	4	13	█	█	█	█	█	494310	719463	428254	531144	982314	78.3	114	67.9	84.2	155.7
O96000	NADH dehydrogenase [ubiquinone] 1 beta subcomplex subunit 10 OS=Homo sapiens OX=9606 GN=NDUFB10 PE=1 SV=3	20.8	8.48	■	1088	High	0	33.041	39	222	220	191	176	2	10	12	8	8	1	5	6	5	5	40	6	6	44	█	█	█	█	█	2.07278e+06	1.04992e+07	1.60025e+07	1.55948e+07	1.32673e+07	18	91.4	139.3	135.8	115.5
Q9P0J0	NADH dehydrogenase [ubiquinone] 1 alpha subcomplex subunit 13 OS=Homo sapiens OX=9606 GN=NDUFA13 PE=1 SV=3	16.7	8.43	■	876	High	0	32.924	95	226	273	233	182	3	7	10	7	7	2	4	6	4	4	34	6	6	35	█	█	█	█	█	4.89358e+06	1.29275e+07	2.14861e+07	2.14769e+07	1.8952e+07	30.7	81.1	134.7	134.7	118.8
P50402	Emerin OS=Homo sapiens OX=9606 GN=EMD PE=1 SV=1	29	5.5	■	366	High	0	32.655	301	26	113	86	72	10	1	5	3	3	6	1	4	2	2	22	8	8	37	█	█	█	█	█	9.50976e+06	954823	1.94764e+06	1.78559e+06	1.71638e+06	298.8	30	61.2	56.1	53.9
P05388	60S acidic ribosomal protein P0 OS=Homo sapiens OX=9606 GN=RPLP0 PE=1 SV=1	34.3	5.97	■	75	High	0	32.423	311	323	324	294	245	8	10	12	10	11	5	6	6	6	5	51	7	7	27	█	█	█	█	█	4.61671e+06	9.70338e+06	1.0478e+07	1.17826e+07	8.95705e+06	50.7	106.5	115	129.4	98.3
P47985	Cytochrome b-c1 complex subunit Rieske, mitochondrial OS=Homo sapiens OX=9606 GN=UQCRFS1 PE=1 SV=2	29.6	8.32	■	478	High	0	32.233	95	214	212	248	169	5	9	11	12	11	3	5	5	6	5	48	7	7	20	█	█	█	█	█	5.98987e+06	1.8696e+07	2.4034e+07	3.20267e+07	2.63879e+07	28	87.3	112.2	149.5	123.2
Q16795	NADH dehydrogenase [ubiquinone] 1 alpha subcomplex subunit 9, mitochondrial OS=Homo sapiens OX=9606 GN=NDUFA9 PE=1 SV=2	42.5	9.8	■	1174	High	0	32.091	97	305	278	206	231	3	8	7	4	5	3	7	6	4	4	27	7	7	20	█	█	█	█	█	1.37013e+07	2.45633e+07	4.98645e+07	4.50915e+07	3.85351e+07	39.9	71.5	145.2	131.3	112.2
Q12907	Vesicular integral-membrane protein VIP36 OS=Homo sapiens OX=9606 GN=LMAN2 PE=1 SV=1	40.2	6.95	■	1274	High	0	31.985	51	209	307	190	209	1	7	13	6	8	1	5	9	4	5	35	9	9	21	█	█	█	█	█	1.20007e+07	3.04758e+07	5.65127e+07	5.52654e+07	5.17576e+07	29.1	74	137.2	134.1	125.6
P62241	40S ribosomal protein S8 OS=Homo sapiens OX=9606 GN=RPS8 PE=1 SV=2	24.2	10.32	■	368	High	0	31.921	62	86	213	127	59	2	3	7	4	3	2	3	6	3	3	19	7	7	38	█	█	█	█	█	1.63503e+06	4.18389e+06	9.0551e+06	6.42627e+06	7.989e+06	27.9	71.4	154.6	109.7	136.4
Q96F15	GTPase IMAP family member 5 OS=Homo sapiens OX=9606 GN=GIMAP5 PE=1 SV=1	34.8	7.68	■	376	High	0	31.89		97	355	134	201		3	8	3	5		3	7	3	5	19	7	7	28	█	█	█	█	█	41144.7	4.38754e+06	7.48761e+06	3.74922e+06	5.31298e+06	1	104.6	178.5	89.4	126.6
P0DMV9	Heat shock 70 kDa protein 1B OS=Homo sapiens OX=9606 GN=HSPA1B PE=1 SV=1	70	5.66	■	893	High	0	31.791	240	247	344	279	306	10	10	11	11	11	6	6	9	6	7	53	9	6	18	█	█	█	█	█	1.55242e+06	1.34985e+06	3.3026e+06	2.94028e+06	2.31343e+06	67.7	58.9	144.1	128.3	100.9
P24539	ATP synthase F(0) complex subunit B1, mitochondrial OS=Homo sapiens OX=9606 GN=ATP5PB PE=1 SV=2	28.9	9.36	■	46	High	0	31.758	204	217	222	214	275	7	7	14	9	10	4	4	6	5	6	47	7	7	28	█	█	█	█	█	6.03427e+06	7.88918e+06	1.25001e+07	1.12894e+07	1.07265e+07	62.3	81.4	129	116.5	110.7
P35611	Alpha-adducin OS=Homo sapiens OX=9606 GN=ADD1 PE=1 SV=2	80.9	5.83	■	1139	High	0	31.737	368					10					7					10	7	7	11	█	█	█	█	█	5.60941e+06					500
Q9C075	Keratin, type I cytoskeletal 23 OS=Homo sapiens OX=9606 GN=KRT23 PE=1 SV=2	48.1	6.54	■	1284	High	0	31.311	131	283	275	162	220	5	20	14	10	13	4	7	6	4	5	62	7	5	17	█	█	█	█	█	462517	1.87121e+06	1.94589e+06	1.18002e+06	1.1728e+06	34.9	141.1	146.7	89	88.4
P62249	40S ribosomal protein S16 OS=Homo sapiens OX=9606 GN=RPS16 PE=1 SV=2	16.4	10.21	■	1276	High	0	31.222	289	336	399	324	348	13	16	18	14	15	7	7	8	7	7	76	8	8	52	█	█	█	█	█	1.45568e+07	3.62268e+07	5.14556e+07	3.49219e+07	3.51545e+07	42.2	105.1	149.3	101.3	102
O14950	Myosin regulatory light chain 12B OS=Homo sapiens OX=9606 GN=MYL12B PE=1 SV=2	19.8	4.84	■	472	High	0	31.202	320	131	220	135	137	36	4	5	3	3	5	4	5	3	3	51	5	5	30	█	█	█	█	█	6.48203e+07	1.11815e+06	1.61561e+06	2.17765e+06	1.79836e+06	453.1	7.8	11.3	15.2	12.6
P19105	Myosin regulatory light chain 12A OS=Homo sapiens OX=9606 GN=MYL12A PE=1 SV=2	19.8	4.81	■	472	High	0	31.202	320	131	220	135	137	36	4	5	3	3	5	4	5	3	3	51	5	5	30	█	█	█	█	█	6.48203e+07	1.11815e+06	1.61561e+06	2.17765e+06	1.79836e+06	453.1	7.8	11.3	15.2	12.6
Q08554	Desmocollin-1 OS=Homo sapiens OX=9606 GN=DSC1 PE=1 SV=2	99.9	5.43	■	1251	High	0	30.789	209	204	224	198	190	7	8	10	7	8	5	5	7	5	5	40	7	7	11	█	█	█	█	█	9.0019e+06	1.5261e+07	1.69251e+07	1.5805e+07	2.10974e+07	57.6	97.7	108.4	101.2	135.1
O75190	DnaJ homolog subfamily B member 6 OS=Homo sapiens OX=9606 GN=DNAJB6 PE=1 SV=2	36.1	9.16	■	473	High	0	30.618	180	261	287	274	272	7	10	10	10	11	3	4	4	4	4	48	4	4	13	█	█	█	█	█	7.44711e+06	1.40318e+07	1.79936e+07	1.67683e+07	1.34084e+07	53.5	100.7	129.2	120.4	96.3
Q9UI09	NADH dehydrogenase [ubiquinone] 1 alpha subcomplex subunit 12 OS=Homo sapiens OX=9606 GN=NDUFA12 PE=1 SV=1	17.1	9.63	■	1269	High	0	30.571	127	180	253	193	176	3	10	16	10	12	3	5	7	5	5	51	7	7	60	█	█	█	█	█	2.76459e+06	7.34091e+06	1.33091e+07	1.17717e+07	1.15843e+07	29.6	78.5	142.3	125.8	123.8
Q15717	ELAV-like protein 1 OS=Homo sapiens OX=9606 GN=ELAVL1 PE=1 SV=2	36.1	9.17	■	1290	High	0	30.544	31	103	346	128	175	1	3	7	3	3	1	3	6	3	3	17	6	6	23	█	█	█	█	█	815230	3.66832e+06	9.87313e+06	4.59959e+06	4.01648e+06	17.7	79.8	214.9	100.1	87.4
P19404	NADH dehydrogenase [ubiquinone] flavoprotein 2, mitochondrial OS=Homo sapiens OX=9606 GN=NDUFV2 PE=1 SV=2	27.4	8.06	■	1272	High	0	30.298	78	172	217	193	191	2	7	13	9	10	2	4	6	4	4	41	7	7	31	█	█	█	█	█	1.12603e+06	5.21537e+06	8.89929e+06	5.41358e+06	4.87635e+06	22.1	102.1	174.3	106	95.5
Q9BWM7	Sideroflexin-3 OS=Homo sapiens OX=9606 GN=SFXN3 PE=1 SV=3	35.5	9.1	■	1175	High	0	30.274	79	196	267	204	242	2	8	9	10	8	1	6	7	8	6	37	8	7	31	█	█	█	█	█	355904	2.62232e+06	4.77412e+06	4.03565e+06	3.33327e+06	11.8	86.7	157.9	133.4	110.2
P61978	Heterogeneous nuclear ribonucleoprotein K OS=Homo sapiens OX=9606 GN=HNRNPK PE=1 SV=1	50.9	5.54	■	817	High	0	30.087	92	188	363	144	215	2	7	12	4	7	2	5	9	4	5	32	10	10	25	█	█	█	█	█	1.60424e+06	3.69182e+06	6.34432e+06	5.00467e+06	4.47949e+06	38	87.4	150.2	118.5	106
O95714	E3 ubiquitin-protein ligase HERC2 OS=Homo sapiens OX=9606 GN=HERC2 PE=1 SV=2	526.9	6.28	■	240	High	0	29.614		153	166	89	211		4	6	3	7		4	6	3	6	20	10	10	2	█	█	█	█	█	164388	999696	1.55999e+06	1.55125e+06	1.41478e+06	14.4	87.8	137.1	136.3	124.3
Q15046	Lysine--tRNA ligase OS=Homo sapiens OX=9606 GN=KARS1 PE=1 SV=3	68	6.35	■	300	High	0	29.187	373					11					9					11	9	9	12	█	█	█	█	█	6.24761e+06	211530	891070	599846	488751	370.2	12.5	52.8	35.5	29
Q5QNW6	Histone H2B type 2-F OS=Homo sapiens OX=9606 GN=H2BC18 PE=1 SV=3	13.9	10.32	■	241	High	0	29.032	201	142	237	205	166	8	3	8	8	8	3	3	5	4	4	35	5	2	36	█	█	█	█	█	1.27974e+07	6.82137e+06	1.81053e+07	1.75143e+07	2.32832e+07	81.5	43.4	115.3	111.5	148.3
P58876	Histone H2B type 1-D OS=Homo sapiens OX=9606 GN=H2BC5 PE=1 SV=2	13.9	10.32	■	241	High	0	29.032	201	142	237	205	166	8	3	8	8	8	3	3	5	4	4	35	5	2	36	█	█	█	█	█	1.27974e+07	6.82137e+06	1.81053e+07	1.75143e+07	2.32832e+07	81.5	43.4	115.3	111.5	148.3
Q99880	Histone H2B type 1-L OS=Homo sapiens OX=9606 GN=H2BC13 PE=1 SV=3	13.9	10.32	■	241	High	0	29.032	201	142	237	205	166	8	3	8	8	8	3	3	5	4	4	35	5	2	36	█	█	█	█	█	1.27974e+07	6.82137e+06	1.81053e+07	1.75143e+07	2.32832e+07	81.5	43.4	115.3	111.5	148.3
Q99877	Histone H2B type 1-N OS=Homo sapiens OX=9606 GN=H2BC15 PE=1 SV=3	13.9	10.32	■	241	High	0	29.032	201	142	237	205	166	8	3	8	8	8	3	3	5	4	4	35	5	2	36	█	█	█	█	█	1.27974e+07	6.82137e+06	1.81053e+07	1.75143e+07	2.32832e+07	81.5	43.4	115.3	111.5	148.3
P57053	Histone H2B type F-S OS=Homo sapiens OX=9606 GN=H2BS1 PE=1 SV=2	13.9	10.37	■	241	High	0	29.032	201	142	237	205	166	8	3	8	8	8	3	3	5	4	4	35	5	2	36	█	█	█	█	█	1.27974e+07	6.82137e+06	1.81053e+07	1.75143e+07	2.32832e+07	81.5	43.4	115.3	111.5	148.3
Q99879	Histone H2B type 1-M OS=Homo sapiens OX=9606 GN=H2BC14 PE=1 SV=3	14	10.32	■	241	High	0	29.032	201	142	237	205	166	8	3	8	8	8	3	3	5	4	4	35	5	2	36	█	█	█	█	█	1.27974e+07	6.82137e+06	1.81053e+07	1.75143e+07	2.32832e+07	81.5	43.4	115.3	111.5	148.3
P62807	Histone H2B type 1-C/E/F/G/I OS=Homo sapiens OX=9606 GN=H2BC4 PE=1 SV=4	13.9	10.32	■	241	High	0	29.032	201	142	237	205	166	8	3	8	8	8	3	3	5	4	4	35	5	2	36	█	█	█	█	█	1.27974e+07	6.82137e+06	1.81053e+07	1.75143e+07	2.32832e+07	81.5	43.4	115.3	111.5	148.3
Q93079	Histone H2B type 1-H OS=Homo sapiens OX=9606 GN=H2BC9 PE=1 SV=3	13.9	10.32	■	241	High	0	29.032	201	142	237	205	166	8	3	8	8	8	3	3	5	4	4	35	5	2	36	█	█	█	█	█	1.27974e+07	6.82137e+06	1.81053e+07	1.75143e+07	2.32832e+07	81.5	43.4	115.3	111.5	148.3
O60814	Histone H2B type 1-K OS=Homo sapiens OX=9606 GN=H2BC12 PE=1 SV=3	13.9	10.32	■	241	High	0	29.032	201	142	237	205	166	8	3	8	8	8	3	3	5	4	4	35	5	2	36	█	█	█	█	█	1.27974e+07	6.82137e+06	1.81053e+07	1.75143e+07	2.32832e+07	81.5	43.4	115.3	111.5	148.3
P54136	Arginine--tRNA ligase, cytoplasmic OS=Homo sapiens OX=9606 GN=RARS1 PE=1 SV=2	75.3	6.68	■	826	High	0	28.968	324		43	16	59	11		1	1	1	8		1	1	1	14	8	8	14	█	█	█	█	█	7.9717e+06	282945	537293	393511	327678	419	14.9	28.2	20.7	17.2
Q9P0L0	Vesicle-associated membrane protein-associated protein A OS=Homo sapiens OX=9606 GN=VAPA PE=1 SV=3	27.9	8.62	■	323	High	0	28.862	298	68	161	11	82	12	2	5	1	4	6	1	4	1	3	24	7	6	29	█	█	█	█	█	6.65062e+06	728123	1.76333e+06	751869	897531	308.1	33.7	81.7	34.8	41.6
P61247	40S ribosomal protein S3a OS=Homo sapiens OX=9606 GN=RPS3A PE=1 SV=2	29.9	9.73	■	992	High	0	28.856	81	212	252	151	238	2	9	14	6	13	2	5	7	3	7	44	8	8	29	█	█	█	█	█	3.06067e+06	1.03403e+07	2.13337e+07	1.44907e+07	1.3656e+07	24.3	82.2	169.6	115.2	108.6
Q99873	Protein arginine N-methyltransferase 1 OS=Homo sapiens OX=9606 GN=PRMT1 PE=1 SV=3	42.4	5.35	■	656	High	0	28.826	72	222	152	188	214	4	6	5	7	8	4	5	5	5	6	30	8	8	20	█	█	█	█	█	2.81536e+06	8.39866e+06	6.57056e+06	1.0729e+07	7.66009e+06	38.9	116.1	90.8	148.3	105.9
P13639	Elongation factor 2 OS=Homo sapiens OX=9606 GN=EEF2 PE=1 SV=4	95.3	6.83	■	977	High	0	28.504	273	274	283	263	277	9	8	9	7	8	8	7	7	6	7	41	9	8	10	█	█	█	█	█	4.65105e+06	3.71871e+06	6.62681e+06	5.56813e+06	5.18587e+06	90.3	72.2	128.7	108.1	100.7
P55072	Transitional endoplasmic reticulum ATPase OS=Homo sapiens OX=9606 GN=VCP PE=1 SV=4	89.3	5.26	■	189	High	0	28.155	316	120	196	147	69	9	3	5	4	2	8	3	5	4	2	23	8	8	11	█	█	█	█	█	4.72043e+06	1.67993e+06	2.9729e+06	2.51956e+06	1.89834e+06	171.1	60.9	107.8	91.3	68.8
Q96TA2	ATP-dependent zinc metalloprotease YME1L1 OS=Homo sapiens OX=9606 GN=YME1L1 PE=1 SV=2	86.4	8.76	■	1329	High	0	28.135	36	140	227	124	187	2	5	5	5	6	2	5	5	4	5	23	8	8	11	█	█	█	█	█	851310	2.21203e+06	3.81477e+06	3.29738e+06	3.23284e+06	31.7	82.5	142.3	123	120.6
Q9NVI7	ATPase family AAA domain-containing protein 3A OS=Homo sapiens OX=9606 GN=ATAD3A PE=1 SV=2	71.3	8.98	■	1256	High	0	27.998	218	236	260	293	302	7	5	7	7	8	6	5	6	7	6	34	9	2	14	█	█	█	█	█	163028	197595	605575	327909	239201	53.2	64.4	197.5	106.9	78
P06753	Tropomyosin alpha-3 chain OS=Homo sapiens OX=9606 GN=TPM3 PE=1 SV=2	32.9	4.72	■	1235	High	0	27.922	299	106	107	53	56	11	3	3	1	1	7	3	3	1	1	19	7	4	17	█	█	█	█	█	1.41108e+07	2.30589e+06	2.73537e+06	2.08315e+06	2.02884e+06	303.3	49.6	58.8	44.8	43.6
P06733	Alpha-enolase OS=Homo sapiens OX=9606 GN=ENO1 PE=1 SV=2	47.1	7.39	■	1110	High	0	27.86	213	234	323	191	195	7	9	10	5	7	5	8	7	5	6	38	8	8	18	█	█	█	█	█	7.35063e+06	4.73345e+06	8.1551e+06	6.11548e+06	5.60028e+06	115	74.1	127.6	95.7	87.6
Q9UPN3	Microtubule-actin cross-linking factor 1, isoforms 1/2/3/5 OS=Homo sapiens OX=9606 GN=MACF1 PE=1 SV=4	837.8	5.39	■	985	High	0	27.757	399	31	43	45	29	13	1	1	1	1	10	1	1	1	1	17	10	9	1	█	█	█	█	█	2.35565e+06	1.00148e+06	774785	1.17024e+06	1.00156e+06	186.8	79.4	61.5	92.8	79.4
P04406	Glyceraldehyde-3-phosphate dehydrogenase OS=Homo sapiens OX=9606 GN=GAPDH PE=1 SV=3	36	8.46	■	722	High	0	27.64	136	179	231	106	152	9	12	10	6	9	4	5	5	2	4	46	6	6	19	█	█	█	█	█	6.50233e+06	14368144	1.68537e+07	8.54486e+06	8.30625e+06	59.6	131.6	154.4	78.3	76.1
P63104	14-3-3 protein zeta/delta OS=Homo sapiens OX=9606 GN=YWHAZ PE=1 SV=1	27.7	4.79	■	11	High	0	27.617	280	126	182	88	231	8	3	5	3	6	6	3	4	3	5	25	7	4	27	█	█	█	█	█	1.05685e+07	3.23939e+06	5.48413e+06	4.76758e+06	3.73042e+06	190.1	58.3	98.7	85.8	67.1
P51572	B-cell receptor-associated protein 31 OS=Homo sapiens OX=9606 GN=BCAP31 PE=1 SV=3	28	8.44	■	871	High	0	27.584	252	113	58	41	90	14	3	3	1	3	6	3	3	1	2	24	7	7	23	█	█	█	█	█	2.22504e+07	1.74392e+06	1.74702e+06	1.01763e+06	1.35964e+06	395.7	31	31.1	18.1	24.2
P62701	40S ribosomal protein S4, X isoform OS=Homo sapiens OX=9606 GN=RPS4X PE=1 SV=2	29.6	10.15	■	931	High	0	27.532	43	225	302	206	270	1	9	15	6	12	1	6	9	5	7	43	9	9	32	█	█	█	█	█	2.17631e+06	5.84133e+06	1.36659e+07	8.54896e+06	1.18183e+07	25.9	69.5	162.5	101.7	140.5
Q14789	Golgin subfamily B member 1 OS=Homo sapiens OX=9606 GN=GOLGB1 PE=1 SV=2	375.8	5	■	625	High	0	27.405	376		32		19	10		1		1	10		1		1	12	10	10	3	█	█	█	█	█	3.12168e+06	2.76884e+06	705010	4.29856e+06	3.88903e+06	105.6	93.6	23.8	145.4	131.5
O43772	Mitochondrial carnitine/acylcarnitine carrier protein OS=Homo sapiens OX=9606 GN=SLC25A20 PE=1 SV=1	32.9	9.41	■	954	High	0	27.259	122	289	251	266	279	5	11	11	11	11	4	8	7	8	8	49	9	9	27	█	█	█	█	█	4.53273e+06	9.23904e+06	1.34723e+07	1.29261e+07	1.00682e+07	45.1	92	134.1	128.6	100.2
P38919	Eukaryotic initiation factor 4A-III OS=Homo sapiens OX=9606 GN=EIF4A3 PE=1 SV=4	46.8	6.73	■	1080	High	0	27.113	96	91	210	104	137	3	3	6	3	4	3	3	6	3	4	19	8	7	22	█	█	█	█	█	588513	980686	2.82242e+06	2.01026e+06	1.96686e+06	35.2	58.6	168.6	120.1	117.5
P46060	Ran GTPase-activating protein 1 OS=Homo sapiens OX=9606 GN=RANGAP1 PE=1 SV=1	63.5	4.68	■	554	High	0	27.015	57	159	202	167	164	2	5	6	5	5	2	5	6	5	5	23	9	9	19	█	█	█	█	█	1.64437e+06	1.70192e+06	2.36525e+06	3.10717e+06	2.83548e+06	70.5	73	101.5	133.3	121.7
Q29443	Serotransferrin DIG6PROT OS=Bos taurus OX=9913 GN=TF PE=2 SV=1	77.7	7.08	■	686	High	0	26.842	149	106	178	153	237	3	3	8	6	9	3	3	5	5	6	29	7	6	10	█	█	█	█	█	1.26322e+06	1.48635e+06	4.65219e+06	3.68792e+06	4.46627e+06	40.6	47.8	149.5	118.5	143.6
Q86YV0	RAS protein activator like-3 OS=Homo sapiens OX=9606 GN=RASAL3 PE=1 SV=2	111.8	8.75	■	768	High	0	26.766	343		11	30		8		1	1		8		1	1		10	8	8	9	█	█	█	█	█	3.8127e+06	367567	572908	610041	454669	327.7	31.6	49.2	52.4	39.1
Q9NX40	OCIA domain-containing protein 1 OS=Homo sapiens OX=9606 GN=OCIAD1 PE=1 SV=1	27.6	7.49	■	438	High	0	26.743	101	187	179	144	127	4	5	5	5	5	3	5	5	4	3	24	7	7	22	█	█	█	█	█	2.1515e+07	8.76595e+06	1.41169e+07	1.52947e+07	1.25868e+07	148.8	60.6	97.7	105.8	87.1
Q9HD20	Endoplasmic reticulum transmembrane helix translocase OS=Homo sapiens OX=9606 GN=ATP13A1 PE=1 SV=2	132.9	8.13	■	582	High	0	26.609	414				33	9				1	9				1	10	9	9	7	█	█	█	█	█	6.20411e+06	377464	956454	524137	377596	367.6	22.4	56.7	31.1	22.4
Q08379	Golgin subfamily A member 2 OS=Homo sapiens OX=9606 GN=GOLGA2 PE=1 SV=3	113	5.02	■	1014	High	0	26.52	41	225	186	175	109	1	6	5	4	3	1	6	5	4	3	19	8	8	10	█	█	█	█	█	315542	2.16063e+06	1.71245e+06	2.15301e+06	2.23034e+06	18.4	126	99.9	125.6	130.1
Q5T9A4	ATPase family AAA domain-containing protein 3B OS=Homo sapiens OX=9606 GN=ATAD3B PE=1 SV=1	72.5	9.2	■	946	High	0	26.476	194	236	247	247	212	7	5	7	6	6	6	5	6	6	4	31	9	2	14	█	█	█	█	█	3.05219e+06	3.20995e+06	5.05158e+06	5.10135e+06	4.19367e+06	74.1	77.9	122.6	123.8	101.7
P21912	Succinate dehydrogenase [ubiquinone] iron-sulfur subunit, mitochondrial OS=Homo sapiens OX=9606 GN=SDHB PE=1 SV=3	31.6	8.76	■	60	High	0	26.437	94	196	254	186	175	4	9	10	7	6	3	5	7	5	5	36	8	8	30	█	█	█	█	█	2.32797e+06	5.56716e+06	9.86539e+06	8.03026e+06	7.20544e+06	35.3	84.4	149.5	121.7	109.2
Q16778	Histone H2B type 2-E OS=Homo sapiens OX=9606 GN=H2BC21 PE=1 SV=3	13.9	10.32	■	143	High	0	26.379	228	156	197	212	164	9	3	7	7	7	4	3	4	4	4	33	4	1	35	█	█	█	█	█	1.06129e+06	407945	1.31052e+06	1.06961e+06	1.50322e+06	99.1	38.1	122.4	99.9	140.4
P33778	Histone H2B type 1-B OS=Homo sapiens OX=9606 GN=H2BC3 PE=1 SV=2	13.9	10.32	■	143	High	0	26.379	228	156	197	212	164	9	3	7	7	7	4	3	4	4	4	33	4	1	35	█	█	█	█	█	1.06129e+06	407945	1.31052e+06	1.06961e+06	1.50322e+06	99.1	38.1	122.4	99.9	140.4
P23527	Histone H2B type 1-O OS=Homo sapiens OX=9606 GN=H2BC17 PE=1 SV=3	13.9	10.32	■	143	High	0	26.379	228	156	197	212	164	9	3	7	7	7	4	3	4	4	4	33	4	1	35	█	█	█	█	█	1.06129e+06	407945	1.31052e+06	1.06961e+06	1.50322e+06	99.1	38.1	122.4	99.9	140.4
Q8N257	Histone H2B type 3-B OS=Homo sapiens OX=9606 GN=H2BU1 PE=1 SV=3	13.9	10.32	■	143	High	0	26.379	228	156	197	212	164	9	3	7	7	7	4	3	4	4	4	33	4	1	35	█	█	█	█	█	1.06129e+06	407945	1.31052e+06	1.06961e+06	1.50322e+06	99.1	38.1	122.4	99.9	140.4
P06899	Histone H2B type 1-J OS=Homo sapiens OX=9606 GN=H2BC11 PE=1 SV=3	13.9	10.32	■	143	High	0	26.379	228	156	197	212	164	9	3	7	7	7	4	3	4	4	4	33	4	1	35	█	█	█	█	█	1.06129e+06	407945	1.31052e+06	1.06961e+06	1.50322e+06	99.1	38.1	122.4	99.9	140.4
Q9Y3I0	RNA-splicing ligase RtcB homolog OS=Homo sapiens OX=9606 GN=RTCB PE=1 SV=1	55.2	7.23	■	482	High	0	26.139		134	158	40	116		3	7	1	3		3	6	1	3	14	8	8	17	█	█	█	█	█	1.13836e+06	1.64829e+06	2.6151e+06	1.88391e+06	1.55357e+06	64.4	93.2	147.9	106.6	87.9
Q7Z2W4	Zinc finger CCCH-type antiviral protein 1 OS=Homo sapiens OX=9606 GN=ZC3HAV1 PE=1 SV=3	101.4	8.4	■	89	High	0	26.129		231	162	254	127		7	4	8	5		7	4	7	5	24	8	8	12	█	█	█	█	█	353966	1.28554e+06	2.78363e+06	1.58174e+06	1.39886e+06	23.9	86.8	188	106.8	94.5
Q9UN86	Ras GTPase-activating protein-binding protein 2 OS=Homo sapiens OX=9606 GN=G3BP2 PE=1 SV=2	54.1	5.55	■	289	High	0	26.021	28	157	130	60	134	1	7	6	1	5	1	6	5	1	5	20	7	6	16	█	█	█	█	█	756206	3.92364e+06	7.39607e+06	4.61157e+06	4.02023e+06	18.3	94.7	178.6	111.3	97.1
O95168	NADH dehydrogenase [ubiquinone] 1 beta subcomplex subunit 4 OS=Homo sapiens OX=9606 GN=NDUFB4 PE=1 SV=3	15.2	9.85	■	1084	High	0	25.89	124	195	246	85	187	4	6	9	5	6	4	4	5	3	5	30	5	5	41	█	█	█	█	█	2.9858e+06	7.73556e+06	1.72521e+07	1.01331e+07	1.00877e+07	31	80.3	179	105.1	104.7
Q6UWP8	Suprabasin OS=Homo sapiens OX=9606 GN=SBSN PE=1 SV=2	60.5	7.01	■	938	High	0	25.801	40	76	259	30	122	1	2	6	1	5	1	2	4	1	4	15	4	4	21	█	█	█	█	█	635949	1.00021e+06	2.67618e+06	859653	1.66545e+06	46.5	73.1	195.7	62.9	121.8
O43736	Integral membrane protein 2A OS=Homo sapiens OX=9606 GN=ITM2A PE=1 SV=2	29.7	5.8	■	528	High	0	25.721		255	259	225	271		7	10	6	8		6	7	5	6	31	7	7	22	█	█	█	█	█	13886.6	4.81142e+06	6.34724e+06	6.69852e+06	6.12599e+06	0.3	100.3	132.3	139.6	127.6
O75223	Gamma-glutamylcyclotransferase OS=Homo sapiens OX=9606 GN=GGCT PE=1 SV=1	21	5.14	■	1320	High	0	25.562	165	199	281	178	148	4	9	7	4	3	4	5	6	4	3	27	7	7	43	█	█	█	█	█	3.2051e+06	7.59793e+06	6.2919e+06	3.36238e+06	2.7798e+06	69	163.5	135.4	72.3	59.8
Q9Y520	Protein PRRC2C OS=Homo sapiens OX=9606 GN=PRRC2C PE=1 SV=4	316.7	9.13	■	534	High	0	25.536		106	320	72	147		3	9	4	6		3	9	3	6	22	9	9	4	█	█	█	█	█	788251	1.26565e+06	2.90441e+06	1.94741e+06	1.94742e+06	44.5	71.5	164	110	110
Q9NZT1	Calmodulin-like protein 5 OS=Homo sapiens OX=9606 GN=CALML5 PE=1 SV=2	15.9	4.44	■	863	High	0	25.374	156	122	198	16		6	4	7	1		5	3	6	1		18	7	7	45	█	█	█	█	█	7.88102e+06	1.28429e+07	1.08141e+07	5.78935e+06	4.34863e+06	94.6	154.1	129.7	69.5	52.2
Q9Y277	Voltage-dependent anion-selective channel protein 3 OS=Homo sapiens OX=9606 GN=VDAC3 PE=1 SV=1	30.6	8.66	■	1029	High	0	25.314	278	109	224	149	123	11	2	7	2	2	4	2	4	2	2	24	4	3	19	█	█	█	█	█	1.1944e+07	746526	3.15648e+06	1.89796e+06	1.34894e+06	312.8	19.5	82.7	49.7	35.3
O14976	Cyclin-G-associated kinase OS=Homo sapiens OX=9606 GN=GAK PE=1 SV=2	143.1	5.73	■	64	High	0	25.272	171	134	148	45	120	5	3	5	2	4	5	3	5	2	4	19	8	8	6	█	█	█	█	█	2.89368e+06	2.70007e+06	2.58926e+06	1.64109e+06	2.27494e+06	119.6	111.6	107	67.8	94
Q9NV92	NEDD4 family-interacting protein 2 OS=Homo sapiens OX=9606 GN=NDFIP2 PE=1 SV=2	36.4	5.08	■	1062	High	0	25.221		114	112	37	142		7	4	1	5		3	3	1	3	17	4	4	17	█	█	█	█	█	76913.8	2.5709e+06	3.33482e+06	4.19761e+06	3.54279e+06	2.8	93.7	121.5	152.9	129.1
Q9H3F6	BTB/POZ domain-containing adapter for CUL3-mediated RhoA degradation protein 3 OS=Homo sapiens OX=9606 GN=KCTD10 PE=1 SV=1	35.4	6.34	■	752	High	0	25.208	295					9					6					9	6	5	21	█	█	█	█	█	1.53579e+07	279051	570545	462655	555007	445.8	8.1	16.6	13.4	16.1
Q15363	Transmembrane emp24 domain-containing protein 2 OS=Homo sapiens OX=9606 GN=TMED2 PE=1 SV=1	22.7	5.17	■	250	High	0	25.17	61	109	148	150	140	3	8	11	9	14	2	2	3	3	3	45	3	3	13	█	█	█	█	█	1.22742e+06	5.30886e+06	1.18187e+07	1.20564e+07	1.12923e+07	14.7	63.6	141.7	144.5	135.4
P51114	Fragile X mental retardation syndrome-related protein 1 OS=Homo sapiens OX=9606 GN=FXR1 PE=1 SV=3	69.7	6.15	■	564	High	0	24.882		127	313	99	188		3	8	2	5		3	7	2	5	18	7	5	12	█	█	█	█	█	254387	1.09275e+06	3.38791e+06	1.82415e+06	1.95677e+06	14.9	64.2	198.9	107.1	114.9
P12268	Inosine-5'-monophosphate dehydrogenase 2 OS=Homo sapiens OX=9606 GN=IMPDH2 PE=1 SV=2	55.8	6.9	■	1161	High	0	24.876	334	33	67			11	1	2			7	1	2			14	7	6	12	█	█	█	█	█	2.06892e+07	2.45391e+06	1.59317e+06	1.87691e+06	1.80927e+06	364	43.2	28	33	31.8
P04792	Heat shock protein beta-1 OS=Homo sapiens OX=9606 GN=HSPB1 PE=1 SV=2	22.8	6.4	■	219	High	0	24.825	159	157	226	97	43	5	6	8	4	2	4	4	6	4	2	25	6	6	35	█	█	█	█	█	3.13571e+06	3.10135e+06	6.93272e+06	2.80729e+06	1.55459e+06	89.4	88.4	197.7	80.1	44.3
O95182	NADH dehydrogenase [ubiquinone] 1 alpha subcomplex subunit 7 OS=Homo sapiens OX=9606 GN=NDUFA7 PE=1 SV=3	12.5	10.18	■	1091	High	0	24.809	84	119	183	38	186	2	4	10	2	7	2	3	7	1	5	25	7	7	54	█	█	█	█	█	2.31217e+06	5.76933e+06	1.05879e+07	1.16986e+07	1.14103e+07	27.7	69	126.7	140	136.6
P42677	40S ribosomal protein S27 OS=Homo sapiens OX=9606 GN=RPS27 PE=1 SV=3	9.5	9.45	■	572	High	0	24.621	49	111	184	140	149	5	4	9	5	5	3	2	4	3	3	28	4	3	31	█	█	█	█	█	6.80238e+06	1.07722e+07	1.72795e+07	1.71951e+07	1.54318e+07	50.4	79.8	128	127.4	114.3
Q00325	Phosphate carrier protein, mitochondrial OS=Homo sapiens OX=9606 GN=SLC25A3 PE=1 SV=2	40.1	9.38	■	1280	High	0	24.242	198	250	234	196	243	9	13	16	16	17	5	6	6	5	5	71	7	7	18	█	█	█	█	█	6.87612e+06	1.74471e+07	2.61464e+07	3.09999e+07	2.52611e+07	32.2	81.7	122.5	145.2	118.3
Q8WWM7	Ataxin-2-like protein OS=Homo sapiens OX=9606 GN=ATXN2L PE=1 SV=2	113.3	8.59	■	921	High	0	24.196	60	99	287	175	109	2	3	9	5	4	2	3	9	5	3	23	9	9	9	█	█	█	█	█	886263	6.32157e+06	9.21985e+06	1.09066e+07	7.79146e+06	12.6	90	131.2	155.3	110.9
O00571	ATP-dependent RNA helicase DDX3X OS=Homo sapiens OX=9606 GN=DDX3X PE=1 SV=3	73.2	7.18	■	125	High	0	24.044	58	118	313	278	97	2	3	9	6	3	2	3	8	6	3	23	8	7	12	█	█	█	█	█	2.48831e+06	2.05809e+06	4.15727e+06	3.52781e+06	3.00534e+06	81.7	67.5	136.4	115.8	98.6
Q8WVM8	Sec1 family domain-containing protein 1 OS=Homo sapiens OX=9606 GN=SCFD1 PE=1 SV=4	72.3	6.27	■	523	High	0	23.897	115	55	226	186	149	5	2	7	4	4	4	2	6	4	4	22	6	6	12	█	█	█	█	█	1.79884e+07	4.38016e+06	5.96222e+06	8.40236e+06	5.57665e+06	212.6	51.8	70.5	99.3	65.9
P62280	40S ribosomal protein S11 OS=Homo sapiens OX=9606 GN=RPS11 PE=1 SV=3	18.4	10.3	■	560	High	0	23.875	138	273	261	245	281	5	16	16	12	13	3	7	7	6	7	62	7	7	31	█	█	█	█	█	5.38032e+06	1.58368e+07	1.75536e+07	1.88194e+07	1.54155e+07	36.8	108.5	120.2	128.9	105.6
P31025	Lipocalin-1 OS=Homo sapiens OX=9606 GN=LCN1 PE=1 SV=1	19.2	5.58	■	132	High	0	23.836	29	62	238	69	73	1	1	16	1	1	1	1	5	1	1	20	5	5	28	█	█	█	█	█	626562	1.3801e+06	3.27934e+07	1.17525e+06	1.0386e+06	8.5	18.6	443	15.9	14
O96008	Mitochondrial import receptor subunit TOM40 homolog OS=Homo sapiens OX=9606 GN=TOMM40 PE=1 SV=1	37.9	7.25	■	1311	High	0	23.816	183		69		30	8		3		1	4		3		1	12	4	4	12	█	█	█	█	█	4.10964e+06	403569	1.78995e+06	653490	769830	265.9	26.1	115.8	42.3	49.8
O95793	Double-stranded RNA-binding protein Staufen homolog 1 OS=Homo sapiens OX=9606 GN=STAU1 PE=1 SV=2	63.1	9.44	■	170	High	0	23.756	24	160	228	117	121	1	4	5	4	4	1	4	5	4	4	18	6	6	12	█	█	█	█	█	237703	1.96975e+06	3.2923e+06	1.74324e+06	1.94626e+06	12.9	107.2	179.1	94.9	105.9
O95249	Golgi SNAP receptor complex member 1 OS=Homo sapiens OX=9606 GN=GOSR1 PE=1 SV=1	28.6	9.42	■	1268	High	0	23.747	51	208	255	154	126	1	4	7	4	4	1	4	5	4	3	20	5	5	15	█	█	█	█	█	626411	2.4607e+06	4.68156e+06	3.64723e+06	3.16456e+06	21.5	84.4	160.5	125.1	108.5
Q96T51	RUN and FYVE domain-containing protein 1 OS=Homo sapiens OX=9606 GN=RUFY1 PE=1 SV=2	79.8	5.74	■	164	High	0	23.685		162	135	220	158		3	4	4	3		3	4	4	3	14	7	7	10	█	█	█	█	█	712417	1.4933e+06	2.07425e+06	2.56669e+06	2.45132e+06	38.3	80.3	111.5	138	131.8
Q04837	Single-stranded DNA-binding protein, mitochondrial OS=Homo sapiens OX=9606 GN=SSBP1 PE=1 SV=1	17.2	9.6	■	162	High	0	23.563	154	141	173	132	172	3	5	7	5	3	3	3	4	3	3	23	4	4	24	█	█	█	█	█	2.93776e+06	5.70156e+06	1.43471e+07	8.90632e+06	8.01899e+06	36.8	71.4	179.7	111.6	100.5
Q92841	Probable ATP-dependent RNA helicase DDX17 OS=Homo sapiens OX=9606 GN=DDX17 PE=1 SV=2	80.2	8.27	■	855	High	0	23.552	83	185	208	136	155	2	5	6	4	3	2	5	5	4	3	20	7	4	10	█	█	█	█	█	279871	338116	524248	464178	476629	67.2	81.2	125.8	111.4	114.4
O75964	ATP synthase subunit g, mitochondrial OS=Homo sapiens OX=9606 GN=ATP5MG PE=1 SV=3	11.4	9.64	■	92	High	0	23.438	71	123	214	95	64	1	4	9	5	4	1	3	4	2	2	23	4	4	47	█	█	█	█	█	1.8108e+06	3.42811e+06	7.70371e+06	5.86642e+06	4.50798e+06	38.8	73.5	165.2	125.8	96.7
P10606	Cytochrome c oxidase subunit 5B, mitochondrial OS=Homo sapiens OX=9606 GN=COX5B PE=1 SV=2	13.7	8.81	■	445	High	0	23.405	22	165	263	218	228	1	9	13	5	13	1	4	5	5	5	41	5	5	30	█	█	█	█	█	4.52669e+06	1.39627e+07	1.60246e+07	1.89599e+07	1.59899e+07	32.6	100.5	115.3	136.5	115.1
P25691	Keratin, type II microfibrillar, component 5 (Contact-Cont) OS=Ovis aries PE=1 SV=1	55.2	6.46	■	1205	High	0	23.286	90	48			287	4	1			9	2	1			6	14	7	2	12	█	█	█	█	█	332166	596245	73984.4	670315	2.12914e+06	43.7	78.4	9.7	88.2	280
O75947	ATP synthase subunit d, mitochondrial OS=Homo sapiens OX=9606 GN=ATP5PD PE=1 SV=3	18.5	5.3	■	575	High	0	23.262	157	135	223	177	183	4	5	9	7	7	3	3	6	4	4	32	6	6	30	█	█	█	█	█	3.38958e+06	6.97177e+06	9.58108e+06	9.10105e+06	8.60922e+06	45	92.6	127.2	120.9	114.3
P62750	60S ribosomal protein L23a OS=Homo sapiens OX=9606 GN=RPL23A PE=1 SV=1	17.7	10.45	■	1123	High	0	23.223	150	224	211	184	191	3	7	7	7	7	3	4	5	4	4	31	5	5	28	█	█	█	█	█	3.78475e+06	1.22932e+07	1.44464e+07	1.1137e+07	1.08806e+07	36	117	137.5	106	103.5
P46459	Vesicle-fusing ATPase OS=Homo sapiens OX=9606 GN=NSF PE=1 SV=3	82.5	6.95	■	887	High	0	23.219	19	70	200	109	130	1	2	4	3	4	1	2	4	3	4	14	7	7	10	█	█	█	█	█	738611	1.78657e+06	2.88544e+06	2.29533e+06	2.6181e+06	35.8	86.5	139.7	111.2	126.8
P42167	Lamina-associated polypeptide 2, isoforms beta/gamma OS=Homo sapiens OX=9606 GN=TMPO PE=1 SV=2	50.6	9.38	■	721	High	0	23.171	244	77	152	60	151	8	3	6	2	5	6	3	6	2	5	24	7	7	20	█	█	█	█	█	6.03694e+06	1.11244e+06	2.23029e+06	1.78636e+06	1.74212e+06	233.8	43.1	86.4	69.2	67.5
P31946	14-3-3 protein beta/alpha OS=Homo sapiens OX=9606 GN=YWHAB PE=1 SV=3	28.1	4.83	■	182	High	0	22.913	255	91	87	90	162	8	3	3	4	5	5	3	2	4	4	23	6	3	26	█	█	█	█	█	6.13555e+06	833845	652856	1.02416e+06	811924	324.3	44.1	34.5	54.1	42.9
Q14444	Caprin-1 OS=Homo sapiens OX=9606 GN=CAPRIN1 PE=1 SV=2	78.3	5.25	■	317	High	0	22.913	73	130	234	127	23	2	4	7	3	1	2	4	6	3	1	17	7	7	9	█	█	█	█	█	876421	5.13724e+06	6.70461e+06	3.93962e+06	3.70537e+06	21.5	126.1	164.6	96.7	91
P60900	Proteasome subunit alpha type-6 OS=Homo sapiens OX=9606 GN=PSMA6 PE=1 SV=1	27.4	6.76	■	719	High	0	22.793	85	153	258	86	146	1	3	5	2	4	1	3	5	2	4	15	5	5	22	█	█	█	█	█	1.4474e+06	2.30211e+06	2.65161e+06	2.12655e+06	1.82858e+06	69.9	111.1	128	102.7	88.3
Q7Z417	Nuclear fragile X mental retardation-interacting protein 2 OS=Homo sapiens OX=9606 GN=NUFIP2 PE=1 SV=1	76.1	8.7	■	242	High	0	22.728		81	299	54	110		1	6	1	3		1	6	1	3	11	6	6	12	█	█	█	█	█	105082	1.06582e+06	2.10821e+06	1.21714e+06	893415	9.7	98.9	195.6	112.9	82.9
O76009	Keratin, type I cuticular Ha3-I OS=Homo sapiens OX=9606 GN=KRT33A PE=2 SV=2	45.9	4.82	■	149	High	0	22.711	85	199	186	65	278	2	5	6	3	9	2	5	5	2	8	25	8	2	19	█	█	█	█	█	306664	595379	629123	329940	621280	61.8	119.9	126.7	66.5	125.1
Q8WVV4	Protein POF1B OS=Homo sapiens OX=9606 GN=POF1B PE=1 SV=3	68	6.32	■	1176	High	0	22.638	170	191	148	160	140	5	7	5	5	6	4	6	5	4	5	28	7	7	13	█	█	█	█	█	2.72014e+06	3.06049e+06	2.88726e+06	3.59851e+06	2.21335e+06	93.9	105.7	99.7	124.3	76.4
P32119	Peroxiredoxin-2 OS=Homo sapiens OX=9606 GN=PRDX2 PE=1 SV=5	21.9	5.97	■	1245	High	0	22.612	257	208	210	194	219	8	10	11	7	9	5	6	5	4	5	45	6	5	27	█	█	█	█	█	4.57822e+06	7.15403e+06	9.47007e+06	8.29237e+06	8.68085e+06	60	93.7	124	108.6	113.7
P63244	Receptor of activated protein C kinase 1 OS=Homo sapiens OX=9606 GN=RACK1 PE=1 SV=3	35.1	7.69	■	1223	High	0	22.531	76	121	227	119	207	2	4	5	3	5	2	3	5	3	5	19	6	6	20	█	█	█	█	█	1.40801e+06	2.38522e+06	4.34423e+06	3.77481e+06	2.81917e+06	47.8	81	147.4	128.1	95.7
P28070	Proteasome subunit beta type-4 OS=Homo sapiens OX=9606 GN=PSMB4 PE=1 SV=4	29.2	5.97	■	832	High	0	22.504	62	166	220	132	93	4	7	8	5	4	2	4	5	4	2	28	5	5	22	█	█	█	█	█	2.56209e+06	4.48468e+06	5.59634e+06	4.73399e+06	4.19326e+06	59.4	104	129.7	109.7	97.2
Q86Y39	NADH dehydrogenase [ubiquinone] 1 alpha subcomplex subunit 11 OS=Homo sapiens OX=9606 GN=NDUFA11 PE=1 SV=3	14.8	8.72	■	221	High	0	22.475		127	182	67	55		4	6	4	2		2	4	3	2	16	4	4	33	█	█	█	█	█	425755	2.64066e+06	6.62518e+06	3.30312e+06	2.42029e+06	13.8	85.7	214.9	107.1	78.5
Q96HS1	Serine/threonine-protein phosphatase PGAM5, mitochondrial OS=Homo sapiens OX=9606 GN=PGAM5 PE=1 SV=2	32	8.68	■	1117	High	0	22.452	117	231	210	213	203	3	4	6	5	6	3	4	5	4	5	24	7	7	21	█	█	█	█	█	2.27844e+06	3.64735e+06	6.26905e+06	6.31177e+06	6.46306e+06	45.6	73	125.5	126.4	129.4
P15241	Keratin, type II microfibrillar, component 7C (Contact-Cont) OS=Ovis aries PE=1 SV=1	53.6	5.57	■	127	High	0	22.43	90	48			275	4	1			9	2	1			6	14	7	1	12	█	█	█	█	█			52531.6		1.71183e+06			14.9		485.1
Q8N1F7	Nuclear pore complex protein Nup93 OS=Homo sapiens OX=9606 GN=NUP93 PE=1 SV=2	93.4	5.72	■	1308	High	0	22.354	30	92	223	81	117	1	3	5	3	3	1	3	5	3	3	15	6	6	8	█	█	█	█	█	8.16198e+06	1.07431e+06	1.16802e+07	1.71118e+06	1.46141e+06	169.4	22.3	242.4	35.5	30.3
Q16777	Histone H2A type 2-C OS=Homo sapiens OX=9606 GN=H2AC20 PE=1 SV=4	14	10.9	■	17	High	0	22.255	169	107	160	123	110	8	8	9	8	7	3	3	4	3	3	40	5	1	58	█	█	█	█	█	2.05415e+07	1.10826e+07	3.15476e+07	3.85061e+07	3.98316e+07	72.6	39.2	111.5	136.1	140.7
Q6FI13	Histone H2A type 2-A OS=Homo sapiens OX=9606 GN=H2AC18 PE=1 SV=3	14.1	10.9	■	17	High	0	22.255	169	107	160	123	110	8	8	9	8	7	3	3	4	3	3	40	5	1	58	█	█	█	█	█	2.05415e+07	1.10826e+07	3.15476e+07	3.85061e+07	3.98316e+07	72.6	39.2	111.5	136.1	140.7
Q9UKV8	Protein argonaute-2 OS=Homo sapiens OX=9606 GN=AGO2 PE=1 SV=3	97.1	9.19	■	65	High	0	22.184	35	115	276	72	171	1	5	7	3	5	1	5	7	3	5	21	7	3	9	█	█	█	█	█	578069	1.82003e+06	3.53587e+06	2.68558e+06	1.87686e+06	27.5	86.7	168.4	127.9	89.4
Q16706	Alpha-mannosidase 2 OS=Homo sapiens OX=9606 GN=MAN2A1 PE=1 SV=2	131.1	7.58	■	763	High	0	22.154		83	224	105	124		2	6	3	5		2	6	3	4	16	8	8	7	█	█	█	█	█	473349	1.32264e+06	1.874e+06	1.45157e+06	1.51325e+06	35.7	99.7	141.2	109.4	114
P52597	Heterogeneous nuclear ribonucleoprotein F OS=Homo sapiens OX=9606 GN=HNRNPF PE=1 SV=3	45.6	5.58	■	866	High	0	22.127	30	134	204	114	186	2	6	8	5	5	2	5	7	4	4	26	7	5	22	█	█	█	█	█	1.2936e+06	3.61054e+06	5.54227e+06	4.71656e+06	3.73834e+06	34.2	95.5	146.6	124.8	98.9
Q96IJ6	Mannose-1-phosphate guanyltransferase alpha OS=Homo sapiens OX=9606 GN=GMPPA PE=1 SV=1	46.3	7.21	■	1125	High	0	22.039	154	222	210	211	163	6	6	9	7	6	4	5	6	5	4	34	6	6	19	█	█	█	█	█	3.4017e+06	4.41258e+06	7.76954e+06	8.13832e+06	6.79514e+06	55.7	72.3	127.3	133.3	111.3
O95292	Vesicle-associated membrane protein-associated protein B/C OS=Homo sapiens OX=9606 GN=VAPB PE=1 SV=3	27.2	7.3	■	123	High	0	22.02	281	68	63	11	20	10	2	1	1	2	5	1	1	1	1	16	5	4	20	█	█	█	█	█	2.93166e+06	334035	182427	279145	342180	360.2	41	22.4	34.3	42
P04844	Dolichyl-diphosphooligosaccharide--protein glycosyltransferase subunit 2 OS=Homo sapiens OX=9606 GN=RPN2 PE=1 SV=3	69.2	5.69	■	488	High	0	21.968	216	155	90	126	98	7	4	3	3	3	4	4	3	3	3	20	4	4	6	█	█	█	█	█	1.54056e+07	1.4246e+06	1.61467e+06	1.88783e+06	1.51413e+06	352.6	32.6	37	43.2	34.7
P56556	NADH dehydrogenase [ubiquinone] 1 alpha subcomplex subunit 6 OS=Homo sapiens OX=9606 GN=NDUFA6 PE=1 SV=4	15.1	9.98	■	1021	High	0	21.934	54	82	156	76	61	1	3	6	3	2	1	2	4	2	2	15	4	4	33	█	█	█	█	█	1.98687e+06	6.94134e+06	1.27122e+07	1.0651e+07	9.10497e+06	24	83.8	153.5	128.6	110
P09497	Clathrin light chain B OS=Homo sapiens OX=9606 GN=CLTB PE=1 SV=1	25.2	4.64	■	1073	High	0	21.675	209	194	179	177	163	9	8	6	5	7	5	5	5	4	5	35	8	8	24	█	█	█	█	█	1.26576e+07	9.63749e+06	6.68279e+06	6.62438e+06	7.04162e+06	148.4	113	78.4	77.7	82.6
P14618	Pyruvate kinase PKM OS=Homo sapiens OX=9606 GN=PKM PE=1 SV=4	57.9	7.84	■	1158	High	0	21.665	216	178	207	178	105	8	5	7	5	3	5	4	5	5	3	28	6	6	11	█	█	█	█	█	5.13527e+06	4.15747e+06	2.20013e+07	6.88655e+06	6.10689e+06	58	46.9	248.4	77.7	68.9
Q86Y46	Keratin, type II cytoskeletal 73 OS=Homo sapiens OX=9606 GN=KRT73 PE=1 SV=1	58.9	7.23	■	192	High	0	21.651	162	242	258	189	258	23	29	24	23	28	3	4	5	3	4	127	5	1	8	█	█	█	█	█	4.07346e+07	75823141	3.95496e+07	5.46924e+07	6.65646e+07	73.4	136.7	71.3	98.6	120
A8K2U0	Alpha-2-macroglobulin-like protein 1 OS=Homo sapiens OX=9606 GN=A2ML1 PE=1 SV=3	161	5.73	■	859	High	0	21.516	169	192	141	43	95	5	8	5	2	5	5	6	5	2	5	25	7	7	5	█	█	█	█	█	1.68413e+06	4.24258e+06	3.34251e+06	1.52793e+06	1.55835e+06	68.2	171.7	135.3	61.8	63.1
P46782	40S ribosomal protein S5 OS=Homo sapiens OX=9606 GN=RPS5 PE=1 SV=4	22.9	9.72	■	1008	High	0	21.511	52	111	156	70	73	3	4	8	3	4	1	2	4	2	2	22	4	4	18	█	█	█	█	█	1.65046e+06	5.28361e+06	6.78949e+06	4.74758e+06	4.25246e+06	36.3	116.3	149.4	104.5	93.6
P62913	60S ribosomal protein L11 OS=Homo sapiens OX=9606 GN=RPL11 PE=1 SV=2	20.2	9.6	■	749	High	0	21.507	117	170	265	138	158	3	7	10	7	7	3	3	4	3	3	34	4	4	24	█	█	█	█	█	3.59693e+06	6.6401e+06	1.04044e+07	7.84376e+06	6.91923e+06	50.8	93.8	146.9	110.8	97.7
P22626	Heterogeneous nuclear ribonucleoproteins A2/B1 OS=Homo sapiens OX=9606 GN=HNRNPA2B1 PE=1 SV=2	37.4	8.95	■	771	High	0	21.503	124	160	209	171	113	3	4	7	4	4	3	4	5	4	4	22	7	7	22	█	█	█	█	█	1.91894e+06	2.58549e+06	4.55791e+06	3.9016e+06	4.06481e+06	56.3	75.9	133.8	114.6	119.4
Q99878	Histone H2A type 1-J OS=Homo sapiens OX=9606 GN=H2AC14 PE=1 SV=3	13.9	10.89	■	406	High	0	21.454	116	107	204	156	110	6	8	10	9	7	2	3	5	4	3	40	5	1	59	█	█	█	█	█	131258	45214.6	47390.1	48754.8	12691	230	79.2	83.1	85.4	22.2
P20671	Histone H2A type 1-D OS=Homo sapiens OX=9606 GN=H2AC7 PE=1 SV=2	14.1	10.9	■	406	High	0	21.454	116	107	204	156	110	6	8	10	9	7	2	3	5	4	3	40	5	1	58	█	█	█	█	█	131258	45214.6	47390.1	48754.8	12691	230	79.2	83.1	85.4	22.2
P0C0S8	Histone H2A type 1 OS=Homo sapiens OX=9606 GN=H2AC11 PE=1 SV=2	14.1	10.9	■	406	High	0	21.454	116	107	204	156	110	6	8	10	9	7	2	3	5	4	3	40	5	1	58	█	█	█	█	█	131258	45214.6	47390.1	48754.8	12691	230	79.2	83.1	85.4	22.2
Q9BTM1	Histone H2A.J OS=Homo sapiens OX=9606 GN=H2AJ PE=1 SV=1	14	10.9	■	406	High	0	21.454	116	107	204	156	110	6	8	10	9	7	2	3	5	4	3	40	5	1	58	█	█	█	█	█	131258	45214.6	47390.1	48754.8	12691	230	79.2	83.1	85.4	22.2
Q96KK5	Histone H2A type 1-H OS=Homo sapiens OX=9606 GN=H2AC12 PE=1 SV=3	13.9	10.89	■	406	High	0	21.454	116	107	204	156	110	6	8	10	9	7	2	3	5	4	3	40	5	1	59	█	█	█	█	█	131258	45214.6	47390.1	48754.8	12691	230	79.2	83.1	85.4	22.2
Q13283	Ras GTPase-activating protein-binding protein 1 OS=Homo sapiens OX=9606 GN=G3BP1 PE=1 SV=1	52.1	5.52	■	217	High	0	21.452		125	201	59	91		5	8	1	4		3	6	1	3	18	6	5	14	█	█	█	█	█		950422	2.35137e+06	923689	955533		91.7	226.9	89.1	92.2
P51116	Fragile X mental retardation syndrome-related protein 2 OS=Homo sapiens OX=9606 GN=FXR2 PE=1 SV=2	74.2	6.23	■	1296	High	0	21.434		114	242	143	135		3	7	3	3		3	6	3	3	16	6	3	11	█	█	█	█	█	66872.8	546614	1.05712e+06	369454	374664	13.8	113.2	218.9	76.5	77.6
Q6ZVX7	F-box only protein 50 OS=Homo sapiens OX=9606 GN=NCCRP1 PE=1 SV=1	30.8	6.62	■	383	High	0	21.306	117	93	205	89	153	3	2	5	3	3	3	2	5	3	3	16	5	5	15	█	█	█	█	█	1.2192e+06	2.74084e+06	3.69422e+06	1.79317e+06	2.58564e+06	50.7	113.9	153.5	74.5	107.4
Q14533	Keratin, type II cuticular Hb1 OS=Homo sapiens OX=9606 GN=KRT81 PE=1 SV=3	54.9	5.47	■	487	High	0	21.281	90	93			223	4	2			8	2	2			5	14	7	2	11	█	█	█	█	█	739436	1.23883e+06	1.22628e+06	923815	5.10682e+06	40	67.1	66.4	50	276.5
O43790	Keratin, type II cuticular Hb6 OS=Homo sapiens OX=9606 GN=KRT86 PE=1 SV=1	53.5	5.66	■	487	High	0	21.281	90	93			223	4	2			8	2	2			5	14	7	2	12	█	█	█	█	█	739436	1.23883e+06	1.22628e+06	923815	5.10682e+06	40	67.1	66.4	50	276.5
P37173	TGF-beta receptor type-2 OS=Homo sapiens OX=9606 GN=TGFBR2 PE=1 SV=2	64.5	5.9	■	566	High	0	21.264		22	188	51	75		1	4	2	2		1	4	2	2	9	5	5	10	█	█	█	█	█		1.07341e+06	1.49701e+06	1.36567e+06	1.1689e+06		105.1	146.6	133.8	114.5
P45880	Voltage-dependent anion-selective channel protein 2 OS=Homo sapiens OX=9606 GN=VDAC2 PE=1 SV=2	31.5	7.56	■	503	High	0	21.25	235	56	202	117	65	16	2	8	3	2	5	2	5	3	2	31	5	5	21	█	█	█	█	█	3.38454e+07	2.19687e+06	7.50294e+06	5.54781e+06	4.47562e+06	315.9	20.5	70	51.8	41.8
Q9UL18	Protein argonaute-1 OS=Homo sapiens OX=9606 GN=AGO1 PE=1 SV=3	97.2	9.16	■	280	High	0	21.099	35	77	234	52	114	1	3	7	2	4	1	3	7	2	4	17	7	3	9	█	█	█	█	█	84307.1	437074	891796	604897	474781	16.9	87.7	178.9	121.3	95.2
P47929	Galectin-7 OS=Homo sapiens OX=9606 GN=LGALS7 PE=1 SV=2	15.1	7.62	■	981	High	0	21.065	90	48	193	66	80	5	3	6	2	1	3	3	5	2	1	17	5	5	43	█	█	█	█	█	5.24568e+06	2.46702e+06	1.27838e+07	3.1203e+06	2.01437e+06	102.3	48.1	249.4	60.9	39.3
P28074	Proteasome subunit beta type-5 OS=Homo sapiens OX=9606 GN=PSMB5 PE=1 SV=3	28.5	6.92	■	98	High	0	21.04	63	103	206	42	134	2	4	6	1	5	2	4	6	1	5	18	6	6	23	█	█	█	█	█	1.29333e+06	2.39405e+06	2.124e+06	1.92922e+06	2.05043e+06	66	122.3	108.5	98.5	104.7
Q9UEY8	Gamma-adducin OS=Homo sapiens OX=9606 GN=ADD3 PE=1 SV=1	79.1	6.32	■	1273	High	0	20.925	260					11					6					11	6	6	8	█	█	█	█	█	5.19789e+06	24243	27722.3	75605.6	49183.4	483.6	2.3	2.6	7	4.6
Q14525	Keratin, type I cuticular Ha3-II OS=Homo sapiens OX=9606 GN=KRT33B PE=1 SV=3	46.2	4.84	■	377	High	0	20.891	56	141	140	100	289	23	29	26	21	30	1	4	4	2	8	129	8	1	18	█	█	█	█	█	376880	666073	916051	528467	2.53937e+06	37.5	66.3	91.1	52.6	252.6
P04075	Fructose-bisphosphate aldolase A OS=Homo sapiens OX=9606 GN=ALDOA PE=1 SV=2	39.4	8.09	■	5	High	0	20.85	77	44	163	78	24	2	1	4	2	2	2	1	4	2	2	11	7	6	20	█	█	█	█	█	2.84881e+06	2.30125e+06	5.09721e+06	3.26936e+06	2.97754e+06	86.4	69.8	154.5	99.1	90.3
Q5SSJ5	Heterochromatin protein 1-binding protein 3 OS=Homo sapiens OX=9606 GN=HP1BP3 PE=1 SV=1	61.2	9.67	■	1141	High	0	20.807		122	273	86	237		4	7	3	6		4	7	3	6	20	7	7	13	█	█	█	█	█	349475	1.58552e+06	2.59035e+06	2.18537e+06	3.034e+06	17.9	81.4	132.9	112.1	155.7
P25690	Keratin, type I microfibrillar, 47.6 kDa (Contact-Cont) OS=Ovis aries PE=3 SV=2	46	4.93	■	26	High	0	20.799		67	43	46	293		2	3	2	8		2	2	1	7	15	7	2	17	█	█	█	█	█					3.22424e+06					500
P62277	40S ribosomal protein S13 OS=Homo sapiens OX=9606 GN=RPS13 PE=1 SV=2	17.2	10.54	■	345	High	0	20.579	85	203	251	134	173	2	8	10	4	10	2	5	6	3	4	34	6	6	32	█	█	█	█	█	1.51615e+06	6.58696e+06	1.28322e+07	7.65938e+06	1.26228e+07	18.4	79.9	155.7	92.9	153.1
P46926	Glucosamine-6-phosphate isomerase 1 OS=Homo sapiens OX=9606 GN=GNPDA1 PE=1 SV=1	32.6	6.92	■	63	High	0	20.523		165	225	161	211		5	9	6	7		4	5	4	4	27	5	5	18	█	█	█	█	█		5.32626e+06	8.05215e+06	7.40577e+06	7.41553e+06		94.4	142.8	131.3	131.5
P09669	Cytochrome c oxidase subunit 6C OS=Homo sapiens OX=9606 GN=COX6C PE=1 SV=2	8.8	10.39	■	894	High	0	20.522	130	193	227	153	207	10	15	19	10	17	3	4	5	3	5	71	5	5	49	█	█	█	█	█	1.09808e+07	3.57854e+07	5.16147e+07	4.89937e+07	4.12709e+07	29.1	94.8	136.8	129.9	109.4
P62244	40S ribosomal protein S15a OS=Homo sapiens OX=9606 GN=RPS15A PE=1 SV=2	14.8	10.13	■	1213	High	0	20.516	47	146	193	152	156	2	7	9	6	8	2	3	4	3	3	32	4	4	29	█	█	█	█	█	1.84579e+06	6.03177e+06	8.85186e+06	8.02406e+06	8.442e+06	27.8	90.9	133.3	120.9	127.2
O60506	Heterogeneous nuclear ribonucleoprotein Q OS=Homo sapiens OX=9606 GN=SYNCRIP PE=1 SV=2	69.6	8.59	■	634	High	0	20.504		74	221	109	75		4	7	3	2		3	5	3	2	16	6	3	10	█	█	█	█	█	651088	2.81655e+06	5.68927e+06	3.984e+06	2.72296e+06	20.5	88.8	179.3	125.6	85.8
Q9UEU0	Vesicle transport through interaction with t-SNAREs homolog 1B OS=Homo sapiens OX=9606 GN=VTI1B PE=1 SV=3	26.7	9.04	■	291	High	0	20.482	125	69	175	68	161	3	2	5	2	5	3	2	5	2	5	17	7	7	34	█	█	█	█	█	1.5857e+06	2.18449e+06	3.12455e+06	2.39895e+06	2.80404e+06	65.5	90.3	129.1	99.1	115.9
P18124	60S ribosomal protein L7 OS=Homo sapiens OX=9606 GN=RPL7 PE=1 SV=1	29.2	10.65	■	1092	High	0	20.372	98	132	192	145	227	5	4	4	5	5	4	3	4	4	5	23	6	6	28	█	█	█	█	█	2.61592e+06	4.9721e+06	6.43288e+06	6.01495e+06	4.87447e+06	52.5	99.8	129.1	120.7	97.8
P83731	60S ribosomal protein L24 OS=Homo sapiens OX=9606 GN=RPL24 PE=1 SV=1	17.8	11.25	■	948	High	0	20.36	29	192	169	60	107	1	4	5	2	4	1	3	3	1	2	16	3	3	19	█	█	█	█	█	660290	2.67115e+06	5.50719e+06	2.94729e+06	3.15701e+06	22.1	89.4	184.3	98.6	105.6
Q9Y3A6	Transmembrane emp24 domain-containing protein 5 OS=Homo sapiens OX=9606 GN=TMED5 PE=1 SV=1	26	4.84	■	501	High	0	20.285	50	219	137	252	232	3	5	7	7	7	2	4	4	4	4	29	4	4	17	█	█	█	█	█	7.03183e+06	1.54749e+07	2.60498e+07	2.9884e+07	2.57029e+07	33.8	74.3	125.1	143.5	123.4
P27635	60S ribosomal protein L10 OS=Homo sapiens OX=9606 GN=RPL10 PE=1 SV=4	24.6	10.08	■	449	High	0	20.248	35	33	200	62	74	1	3	7	3	4	1	1	4	2	3	18	5	5	21	█	█	█	█	█	2.39315e+06	2.8747e+06	7.87163e+06	5.49974e+06	6.0028e+06	48.6	58.3	159.7	111.6	121.8
P07910	Heterogeneous nuclear ribonucleoproteins C1/C2 OS=Homo sapiens OX=9606 GN=HNRNPC PE=1 SV=4	33.7	5.08	■	739	High	0	20.204	135	147	225	179	178	4	5	8	6	7	4	4	6	4	4	30	7	7	21	█	█	█	█	█	1.53915e+06	3.12452e+06	4.9901e+06	3.48055e+06	3.37619e+06	46.6	94.6	151.1	105.4	102.2
Q00577	Transcriptional activator protein Pur-alpha OS=Homo sapiens OX=9606 GN=PURA PE=1 SV=2	34.9	6.44	■	4	High	0	20.2	46	127	223	184	128	2	5	8	7	6	2	3	6	4	3	28	6	4	25	█	█	█	█	█	1.00797e+06	2.97898e+06	6.97131e+06	3.5725e+06	2.78326e+06	29.1	86	201.3	103.2	80.4
P47756	F-actin-capping protein subunit beta OS=Homo sapiens OX=9606 GN=CAPZB PE=1 SV=4	31.3	5.59	■	1136	High	0	20.078	244	37	97	63	57	8	1	2	2	2	5	1	2	2	2	15	5	5	22	█	█	█	█	█	6.938e+06	728211	1.42264e+06	1.00698e+06	724290	320.6	33.7	65.7	46.5	33.5
P31785	Cytokine receptor common subunit gamma OS=Homo sapiens OX=9606 GN=IL2RG PE=1 SV=1	42.3	6.34	■	984	High	0	20.07		151	172	206	153		5	5	4	4		3	3	3	4	18	4	4	14	█	█	█	█	█	111899	3.44921e+06	5.5396e+06	4.38503e+06	3.89642e+06	3.2	99.2	159.3	126.1	112.1
Q06787	Synaptic functional regulator FMR1 OS=Homo sapiens OX=9606 GN=FMR1 PE=1 SV=1	71.1	7.42	■	1181	High	0	20.027		170	209	109	117		5	6	3	4		5	6	3	4	18	7	5	11	█	█	█	█	█	474656	2.16867e+06	5.54171e+06	2.94919e+06	2.5539e+06	17.3	79.2	202.4	107.7	93.3
Q99567	Nuclear pore complex protein Nup88 OS=Homo sapiens OX=9606 GN=NUP88 PE=1 SV=2	83.5	5.69	■	94	High	0	20.012		118	140	29	134		3	5	1	3		3	5	1	3	12	6	6	9	█	█	█	█	█	1.16478e+06	3.03449e+06	2.92851e+06	2.88406e+06	3.50149e+06	43.1	112.3	108.4	106.7	129.6
P08195	4F2 cell-surface antigen heavy chain OS=Homo sapiens OX=9606 GN=SLC3A2 PE=1 SV=3	68	5.01	■	611	High	0	19.987		117	185	133	125		2	5	4	2		2	5	4	2	13	6	6	13	█	█	█	█	█	65152.6	1.44569e+06	1.8338e+06	2.07684e+06	974535	5.1	113	143.4	162.4	76.2
P46783	40S ribosomal protein S10 OS=Homo sapiens OX=9606 GN=RPS10 PE=1 SV=1	18.9	10.15	■	274	High	0	19.958	55	163	219	120	107	1	4	5	2	2	1	3	4	2	2	14	4	4	24	█	█	█	█	█	804126	2.60837e+06	5.55146e+06	3.01709e+06	2.31555e+06	28.1	91.2	194.2	105.5	81
P48960	Adhesion G protein-coupled receptor E5 OS=Homo sapiens OX=9606 GN=ADGRE5 PE=1 SV=4	91.8	6.87	■	224	High	0	19.896		44	174	134	106		1	5	3	3		1	5	3	3	12	6	6	8	█	█	█	█	█	1.95042e+06	1.58524e+06	1.76464e+06	2.17631e+06	1.93044e+06	103.7	84.3	93.8	115.7	102.6
O75251	NADH dehydrogenase [ubiquinone] iron-sulfur protein 7, mitochondrial OS=Homo sapiens OX=9606 GN=NDUFS7 PE=1 SV=3	23.5	9.99	■	1114	High	0	19.801	62	188	191	168	182	2	6	8	8	8	2	4	4	3	4	32	4	4	18	█	█	█	█	█	1.226e+06	5.22168e+06	9.17562e+06	8.49109e+06	9.5284e+06	18.2	77.6	136.4	126.2	141.6
Q13489	Baculoviral IAP repeat-containing protein 3 OS=Homo sapiens OX=9606 GN=BIRC3 PE=1 SV=2	68.3	6.04	■	226	High	0	19.75		178	218		120		5	7		5		5	7		5	17	7	5	11	█	█	█	█	█	126504	2.19589e+06	2.77584e+06	66389.7	1.91186e+06	8.9	155.2	196.1	4.7	135.1
P61353	60S ribosomal protein L27 OS=Homo sapiens OX=9606 GN=RPL27 PE=1 SV=2	15.8	10.56	■	782	High	0	19.689	97	201	178	140	176	4	8	9	6	7	2	5	4	3	5	34	6	6	43	█	█	█	█	█	2.92749e+06	7.31928e+06	1.41217e+07	8.99317e+06	8.2133e+06	35.2	88	169.8	108.2	98.8
Q9Y282	Endoplasmic reticulum-Golgi intermediate compartment protein 3 OS=Homo sapiens OX=9606 GN=ERGIC3 PE=1 SV=1	43.2	6.06	■	784	High	0	19.601		162	192	185	166		7	12	6	10		5	6	4	5	35	6	6	13	█	█	█	█	█	2.02932e+07	3.01453e+06	6.24264e+06	6.408e+06	6.43487e+06	239.3	35.6	73.6	75.6	75.9
P05387	60S acidic ribosomal protein P2 OS=Homo sapiens OX=9606 GN=RPLP2 PE=1 SV=1	11.7	4.54	■	1252	High	0	19.378	141	111	119	93	138	3	4	4	2	3	3	3	3	2	3	16	4	4	53	█	█	█	█	█	1.58715e+06	3.04058e+06	4.94416e+06	1.57264e+06	1.82656e+06	61.2	117.2	190.6	60.6	70.4
Q9Y230	RuvB-like 2 OS=Homo sapiens OX=9606 GN=RUVBL2 PE=1 SV=3	51.1	5.64	■	112	High	0	19.3	35	164	197	163	181	1	4	5	4	5	1	4	5	4	5	19	5	5	12	█	█	█	█	█	220914	1.13885e+06	1.88119e+06	1.86728e+06	1.38171e+06	17	87.7	144.9	143.9	106.4
P60228	Eukaryotic translation initiation factor 3 subunit E OS=Homo sapiens OX=9606 GN=EIF3E PE=1 SV=1	52.2	6.04	■	550	High	0	19.066		132	116	70	89		3	4	2	3		3	4	2	3	12	7	7	15	█	█	█	█	█	378478	1.18989e+06	1.78517e+06	2.15203e+06	1.69917e+06	26.3	82.6	123.9	149.3	117.9
P60842	Eukaryotic initiation factor 4A-I OS=Homo sapiens OX=9606 GN=EIF4A1 PE=1 SV=1	46.1	5.48	■	562	High	0	19.053	32		197	56	33	1		5	2	1	1		5	2	1	9	5	4	16	█	█	█	█	█	506203	524064	1.5693e+06	974781	671075	59.6	61.7	184.8	114.8	79
P09651	Heterogeneous nuclear ribonucleoprotein A1 OS=Homo sapiens OX=9606 GN=HNRNPA1 PE=1 SV=5	38.7	9.13	■	1267	High	0	19.022	107	88	166	70	66	4	3	5	3	4	4	3	5	3	4	19	6	6	21	█	█	█	█	█	1.19963e+06	1.68352e+06	3.60417e+06	2.40352e+06	2.17412e+06	54.2	76.1	162.9	108.6	98.2
Q01085	Nucleolysin TIAR OS=Homo sapiens OX=9606 GN=TIAL1 PE=1 SV=1	41.6	7.74	■	93	High	0	19.009	133	140	168	208	194	4	3	5	5	4	3	3	4	5	4	21	5	3	13	█	█	█	█	█	3.78061e+06	3.6972e+06	5.48969e+06	5.08225e+06	4.14265e+06	85.2	83.3	123.7	114.5	93.3
Q9Y4K1	Beta/gamma crystallin domain-containing protein 1 OS=Homo sapiens OX=9606 GN=CRYBG1 PE=1 SV=3	188.6	5.86	■	348	High	0	18.929	250					7					5					7	5	5	4	█	█	█	█	█	4.3459e+06	41970.6		52683.7	68237.8	481.9	4.7		5.8	7.6
Q8NE86	Calcium uniporter protein, mitochondrial OS=Homo sapiens OX=9606 GN=MCU PE=1 SV=1	39.8	8.65	■	669	High	0	18.887	61	43	140	63	102	1	2	4	2	3	1	2	4	2	3	12	6	6	20	█	█	█	█	█	257285	1.10362e+06	2.03119e+06	1.54524e+06	1.94997e+06	18.7	80.1	147.5	112.2	141.6
P31947	14-3-3 protein sigma OS=Homo sapiens OX=9606 GN=SFN PE=1 SV=1	27.8	4.74	■	180	High	0	18.879	139	63	122	57	139	5	2	4	2	4	3	2	3	2	3	17	5	3	22	█	█	█	█	█	1.09041e+06	232594	1.11671e+06	497801	235971	171.8	36.6	175.9	78.4	37.2
P08575	Receptor-type tyrosine-protein phosphatase C OS=Homo sapiens OX=9606 GN=PTPRC PE=1 SV=3	147.4	6.15	■	301	High	0	18.877		61	130	89	40		2	4	4	1		2	4	4	1	11	6	6	5	█	█	█	█	█		1.30133e+06	1.569e+06	3.27341e+06	1.16007e+06		89.1	107.4	224.1	79.4
P16401	Histone H1.5 OS=Homo sapiens OX=9606 GN=H1-5 PE=1 SV=3	22.6	10.92	■	405	High	0	18.853	142	129	172	181	164	3	4	5	5	5	3	2	4	4	4	22	4	4	18	█	█	█	█	█	2.77939e+06	5.79908e+06	7.6268e+06	6.07263e+06	6.02545e+06	49.1	102.4	134.7	107.3	106.4
P07384	Calpain-1 catalytic subunit OS=Homo sapiens OX=9606 GN=CAPN1 PE=1 SV=1	81.8	5.67	■	1228	High	0	18.807	9	222	153	23	53	1	7	5	1	2	1	6	5	1	2	16	7	7	10	█	█	█	█	█	711196	2.00063e+06	2.18233e+06	1.00773e+06	1.05981e+06	51.1	143.7	156.7	72.4	76.1
Q07020	60S ribosomal protein L18 OS=Homo sapiens OX=9606 GN=RPL18 PE=1 SV=2	21.6	11.72	■	633	High	0	18.788	120	126	194	151	95	3	4	3	4	2	3	3	3	3	2	16	4	4	23	█	█	█	█	█	1.35323e+06	1.79654e+06	1.88506e+06	2.06469e+06	1.31651e+06	80.4	106.7	112	122.7	78.2
Q63HN8	E3 ubiquitin-protein ligase RNF213 OS=Homo sapiens OX=9606 GN=RNF213 PE=1 SV=3	591	6.48	■	287	High	0	18.713		31	218	104	156		2	7	4	6		1	7	3	5	19	9	8	2	█	█	█	█	█	284302	318610	1.29855e+06	923077	941241	37.7	42.3	172.4	122.6	125
O14818	Proteasome subunit alpha type-7 OS=Homo sapiens OX=9606 GN=PSMA7 PE=1 SV=1	27.9	8.46	■	1230	High	0	18.704	130	112	141	128	172	3	3	4	4	5	3	3	3	3	4	19	5	5	23	█	█	█	█	█	1.1421e+06	2.07284e+06	2.12762e+06	1.83573e+06	1.66034e+06	64.6	117.3	120.4	103.8	93.9
Q9Y5P6	Mannose-1-phosphate guanyltransferase beta OS=Homo sapiens OX=9606 GN=GMPPB PE=1 SV=2	39.8	6.61	■	370	High	0	18.589	112	129	145	95	160	3	4	5	3	6	3	4	4	3	5	21	5	5	16	█	█	█	█	█	1.95485e+06	3.38826e+06	6.39753e+06	5.5538e+06	8.23422e+06	38.3	66.4	125.3	108.8	161.3
P52907	F-actin-capping protein subunit alpha-1 OS=Homo sapiens OX=9606 GN=CAPZA1 PE=1 SV=3	32.9	5.69	■	1203	High	0	18.479	169					6					3					6	3	2	14	█	█	█	█	█	5.18639e+06	647978	600735	1.00898e+06	771329	315.7	39.4	36.6	61.4	46.9
Q92499	ATP-dependent RNA helicase DDX1 OS=Homo sapiens OX=9606 GN=DDX1 PE=1 SV=2	82.4	7.23	■	659	High	0	18.393	64	110	140	189	155	2	3	4	6	5	2	3	4	6	5	20	7	7	10	█	█	█	█	█	577413	1.74951e+06	1.66042e+06	2.37814e+06	1.24663e+06	37.9	114.9	109.1	156.2	81.9
O00217	NADH dehydrogenase [ubiquinone] iron-sulfur protein 8, mitochondrial OS=Homo sapiens OX=9606 GN=NDUFS8 PE=1 SV=1	23.7	6.34	■	81	High	0	18.388	51	123	129	95	140	1	3	5	3	4	1	3	3	2	2	16	3	3	15	█	█	█	█	█	567349	2.93582e+06	4.01678e+06	4.33833e+06	3.87172e+06	18	93.3	127.7	137.9	123.1
Q9NYL9	Tropomodulin-3 OS=Homo sapiens OX=9606 GN=TMOD3 PE=1 SV=1	39.6	5.19	■	602	High	0	18.386	198					6					4					6	4	4	12	█	█	█	█	█	3.09804e+06	463080	746839	506383	550318	288.7	43.2	69.6	47.2	51.3
Q9H936	Mitochondrial glutamate carrier 1 OS=Homo sapiens OX=9606 GN=SLC25A22 PE=1 SV=1	34.4	9.29	■	1098	High	0	18.099	122	203	226	185	122	5	6	9	7	5	4	4	5	4	3	32	5	5	14	█	█	█	█	█	1.56885e+06	4.7903e+06	7.39625e+06	6.94605e+06	6.1408e+06	29.2	89.2	137.8	129.4	114.4
P68871	Hemoglobin subunit beta OS=Homo sapiens OX=9606 GN=HBB PE=1 SV=2	16	7.28	■	474	High	0	18.024	19	118	131	121	106	1	4	5	4	4	1	3	4	3	3	18	4	4	30	█	█	█	█	█	810327	3.14921e+06	6.48568e+06	5.02629e+06	4.40664e+06	20.4	79.2	163.1	126.4	110.8
Q9UH99	SUN domain-containing protein 2 OS=Homo sapiens OX=9606 GN=SUN2 PE=1 SV=3	80.3	6.73	■	1173	High	0	18.018	217	24		23		5	1		1		4	1		1		7	4	4	7	█	█	█	█	█	5.01494e+06	258742	680954	556247	260489	370.3	19.1	50.3	41.1	19.2
O14548	Cytochrome c oxidase subunit 7A-related protein, mitochondrial OS=Homo sapiens OX=9606 GN=COX7A2L PE=1 SV=2	12.6	9.42	■	1263	High	0	18.013	108	182	187	161	190	2	4	6	4	4	2	3	3	3	3	20	3	3	27	█	█	█	█	█	1.89277e+06	4.75915e+06	6.78041e+06	7.29981e+06	6.57551e+06	34.7	87.1	124.1	133.7	120.4
O00308	NEDD4-like E3 ubiquitin-protein ligase WWP2 OS=Homo sapiens OX=9606 GN=WWP2 PE=1 SV=2	98.9	7.12	■	52	High	0	17.91		93	67	117	134		3	4	4	5		3	4	4	5	16	6	6	7	█	█	█	█	█		817748	977642	1.35083e+06	1.29866e+06		92	110	152	146.1
P61619	Protein transport protein Sec61 subunit alpha isoform 1 OS=Homo sapiens OX=9606 GN=SEC61A1 PE=1 SV=2	52.2	8.06	■	239	High	0	17.904	161	81	78	71	89	6	2	3	2	2	4	2	3	2	2	15	4	4	8	█	█	█	█	█	6.33619e+06	912615	566109	1.5051e+06	1.01158e+06	306.6	44.2	27.4	72.8	49
P27694	Replication protein A 70 kDa DNA-binding subunit OS=Homo sapiens OX=9606 GN=RPA1 PE=1 SV=2	68.1	7.21	■	802	High	0	17.901	76	24	129	111	101	3	1	3	4	4	3	1	3	4	4	15	6	6	10	█	█	█	█	█	881609	1.42374e+06	2.0459e+06	2.04683e+06	1.76538e+06	54	87.2	125.3	125.4	108.1
Q9Y3B3	Transmembrane emp24 domain-containing protein 7 OS=Homo sapiens OX=9606 GN=TMED7 PE=1 SV=2	25.2	6.89	■	1156	High	0	17.79	69	111	94	118	161	2	5	6	5	5	2	3	3	3	3	23	3	3	10	█	█	█	█	█	1.6493e+06	1.02625e+07	2.39871e+07	1.48466e+07	1.58258e+07	12.4	77.1	180.2	111.5	118.9
P30049	ATP synthase subunit delta, mitochondrial OS=Homo sapiens OX=9606 GN=ATP5F1D PE=1 SV=2	17.5	5.49	■	1241	High	0	17.74	100	149	141	146	146	2	3	3	2	3	2	2	2	2	2	13	2	2	14	█	█	█	█	█	1.72316e+06	5.34808e+06	7.60063e+06	9.62768e+06	7.62549e+06	27	83.8	119	150.8	119.4
Q6PKG0	La-related protein 1 OS=Homo sapiens OX=9606 GN=LARP1 PE=1 SV=2	123.4	8.82	■	709	High	0	17.648	73	96	74	17	92	2	4	3	1	5	2	4	3	1	4	15	7	7	7	█	█	█	█	█	3.31496e+06	1.33813e+06	2.45897e+06	1.45893e+06	1.41011e+06	166.1	67	123.2	73.1	70.6
P43243	Matrin-3 OS=Homo sapiens OX=9606 GN=MATR3 PE=1 SV=2	94.6	6.25	■	753	High	0	17.574	18	24	174	38	33	1	1	6	2	2	1	1	6	2	2	12	7	7	7	█	█	█	█	█	426226	1.22167e+06	2.43129e+06	2.15519e+06	1.81813e+06	26.5	75.9	151	133.8	112.9
Q15006	ER membrane protein complex subunit 2 OS=Homo sapiens OX=9606 GN=EMC2 PE=1 SV=1	34.8	6.57	■	1155	High	0	17.545	196					4					4					4	4	4	15	█	█	█	█	█	3.18328e+06	165891	116227	95851	172291	426.3	22.2	15.6	12.8	23.1
Q9H3K2	Growth hormone-inducible transmembrane protein OS=Homo sapiens OX=9606 GN=GHITM PE=1 SV=2	37.2	9.94	■	690	High	0	17.534	44	137	108	114	173	1	5	3	5	6	1	4	3	4	4	20	5	5	15	█	█	█	█	█	596355	1.90055e+06	1.42287e+06	2.73992e+06	2.58288e+06	32.3	102.8	77	148.2	139.7
Q9NZB2	Constitutive coactivator of PPAR-gamma-like protein 1 OS=Homo sapiens OX=9606 GN=FAM120A PE=1 SV=2	121.8	8.88	■	1066	High	0	17.516			104		54			5		1			5		1	6	6	6	8	█	█	█	█	█	95950.6	773368	2.42133e+06	470242	943656	10.2	82.2	257.3	50	100.3
P40939	Trifunctional enzyme subunit alpha, mitochondrial OS=Homo sapiens OX=9606 GN=HADHA PE=1 SV=2	82.9	9.04	■	711	High	0	17.505		67	119	40	168		1	4	1	4		1	4	1	4	10	5	5	7	█	█	█	█	█	994565	1.49079e+06	2.14001e+06	2.01337e+06	2.13113e+06	56.7	85	122	114.8	121.5
Q13114	TNF receptor-associated factor 3 OS=Homo sapiens OX=9606 GN=TRAF3 PE=1 SV=2	64.4	7.91	■	351	High	0	17.497		90	143		141		2	5		4		2	4		4	11	5	5	10	█	█	█	█	█	355612	2.53369e+06	2.55806e+06	801243	2.32208e+06	20.7	147.8	149.2	46.7	135.5
Q96PK6	RNA-binding protein 14 OS=Homo sapiens OX=9606 GN=RBM14 PE=1 SV=2	69.4	9.67	■	315	High	0	17.461	94	92	208	90	43	3	3	6	3	2	3	3	6	3	2	17	6	6	11	█	█	█	█	█	1.16042e+06	1.92437e+06	2.73636e+06	1.68072e+06	2.14958e+06	60.1	99.7	141.8	87.1	111.4
P41091	Eukaryotic translation initiation factor 2 subunit 3 OS=Homo sapiens OX=9606 GN=EIF2S3 PE=1 SV=3	51.1	8.4	■	766	High	0	17.399		11	102	39	117		1	3	2	3		1	3	2	3	9	4	4	11	█	█	█	█	█	62165.8	306950	1.36115e+06	597453	1.0044e+06	9.3	46.1	204.2	89.7	150.7
Q96QA5	Gasdermin-A OS=Homo sapiens OX=9606 GN=GSDMA PE=1 SV=4	49.3	5.29	■	1190	High	0	17.35	122	198	66	134	139	5	7	2	5	5	3	5	2	4	4	24	5	5	10	█	█	█	█	█	3.23399e+06	7.11435e+06	8.15211e+06	5.81693e+06	3.07675e+06	59	129.9	148.8	106.2	56.2
O14828	Secretory carrier-associated membrane protein 3 OS=Homo sapiens OX=9606 GN=SCAMP3 PE=1 SV=3	38.3	7.64	■	432	High	0	17.309		100	216	110	92		2	4	3	3		2	4	3	3	12	4	4	19	█	█	█	█	█	736279	1.77796e+06	3.17542e+06	2.22882e+06	2.13418e+06	36.6	88.4	157.9	110.9	106.1
P15880	40S ribosomal protein S2 OS=Homo sapiens OX=9606 GN=RPS2 PE=1 SV=2	31.3	10.24	■	986	High	0	17.303	87	145	125	167	172	3	7	6	7	8	3	4	4	5	6	31	6	6	19	█	█	█	█	█	3.6172e+06	1.02158e+07	1.15243e+07	1.46323e+07	8.66891e+06	37.2	105	118.4	150.4	89.1
Q71UM5	40S ribosomal protein S27-like OS=Homo sapiens OX=9606 GN=RPS27L PE=1 SV=3	9.5	9.45	■	137	High	0	17.274	34	111	103	86	114	3	3	5	2	2	2	2	2	1	2	15	2	1	29	█	█	█	█	█	1.35516e+06	2.61348e+06	3.52429e+06	4.27786e+06	3.67729e+06	43.9	84.6	114.1	138.5	119
P61254	60S ribosomal protein L26 OS=Homo sapiens OX=9606 GN=RPL26 PE=1 SV=1	17.2	10.55	■	993	High	0	17.226	196	209	216	210	207	9	10	12	9	12	5	5	5	5	5	52	6	6	27	█	█	█	█	█	3.86351e+06	1.02036e+07	1.42563e+07	1.09864e+07	6.79458e+06	41.9	110.7	154.6	119.1	73.7
Q9UNX3	60S ribosomal protein L26-like 1 OS=Homo sapiens OX=9606 GN=RPL26L1 PE=1 SV=1	17.2	10.55	■	993	High	0	17.226	196	209	216	210	207	9	10	12	9	12	5	5	5	5	5	52	6	6	27	█	█	█	█	█	3.86351e+06	1.02036e+07	1.42563e+07	1.09864e+07	6.79458e+06	41.9	110.7	154.6	119.1	73.7
P21333	Filamin-A OS=Homo sapiens OX=9606 GN=FLNA PE=1 SV=4	280.6	6.06	■	361	High	0	17.087	100	43	76	48	66	3	1	2	2	3	3	1	2	2	3	11	6	6	3	█	█	█	█	█	891050	397784	832848	663853	576764	132.5	59.2	123.9	98.7	85.8
Q86YT9	Junctional adhesion molecule-like OS=Homo sapiens OX=9606 GN=JAML PE=1 SV=1	44.3	7.12	■	1294	High	0	16.924	80	139	141	51	122	2	4	4	1	3	2	4	4	1	3	14	5	5	13	█	█	█	█	█	424892	1.58313e+06	1.825e+06	1.93063e+06	1.69252e+06	28.5	106.2	122.4	129.5	113.5
P81605	Dermcidin OS=Homo sapiens OX=9606 GN=DCD PE=1 SV=2	11.3	6.54	■	1060	High	0	16.874	143	153	135	167	171	4	5	6	6	7	3	3	3	3	3	28	3	3	23	█	█	█	█	█	2.23291e+07	3.04442e+07	3.04894e+07	2.87823e+07	4.51002e+07	71	96.9	97	91.6	143.5
Q9BTV4	Transmembrane protein 43 OS=Homo sapiens OX=9606 GN=TMEM43 PE=1 SV=1	44.8	8.13	■	389	High	0	16.854	203	72	36	63	47	10	2	1	2	1	6	2	1	2	1	16	6	6	14	█	█	█	█	█	5.88098e+06	974858	1.10185e+06	1.26791e+06	1.12785e+06	284	47.1	53.2	61.2	54.5
Q8TCJ2	Dolichyl-diphosphooligosaccharide--protein glycosyltransferase subunit STT3B OS=Homo sapiens OX=9606 GN=STT3B PE=1 SV=1	93.6	8.91	■	328	High	0	16.854	255					8					6					8	6	6	7	█	█	█	█	█	3.21613e+06	258871	275995	361427	296421	364.7	29.4	31.3	41	33.6
Q15005	Signal peptidase complex subunit 2 OS=Homo sapiens OX=9606 GN=SPCS2 PE=1 SV=3	25	8.47	■	916	High	0	16.828	196	74	57	40	14	7	2	2	1	1	4	2	2	1	1	13	5	5	19	█	█	█	█	█	8.36367e+06	1.88515e+06	1.45529e+06	1.46765e+06	1.04439e+06	294.2	66.3	51.2	51.6	36.7
P62826	GTP-binding nuclear protein Ran OS=Homo sapiens OX=9606 GN=RAN PE=1 SV=3	24.4	7.49	■	1167	High	0	16.679	161	44	177	84	132	5	2	5	4	5	4	1	4	3	4	21	4	4	20	█	█	█	█	█	2.24134e+06	1.91359e+06	3.36574e+06	3.56121e+06	3.06377e+06	79.2	67.6	119	125.9	108.3
P01859	Immunoglobulin heavy constant gamma 2 OS=Homo sapiens OX=9606 GN=IGHG2 PE=1 SV=2	35.9	7.59	■	330	High	0	16.648	76	178	222	71	230	3	20	21	3	21	3	4	5	2	5	68	5	1	14	█	█	█	█	█	1.09204e+06	5315340	6.18031e+06	7.80202e+06	6.38516e+06	20.4	99.3	115.4	145.7	119.2
P67936	Tropomyosin alpha-4 chain OS=Homo sapiens OX=9606 GN=TPM4 PE=1 SV=3	28.5	4.69	■	672	High	0	16.63	189	43	27			6	1	1			5	1	1			8	5	2	17	█	█	█	█	█	260781	14574.3				473.5	26.5
Q9HCY8	Protein S100-A14 OS=Homo sapiens OX=9606 GN=S100A14 PE=1 SV=1	11.7	5.24	■	742	High	0	16.61	98	167	172	86	96	2	4	3	2	2	2	3	3	2	2	13	4	4	40	█	█	█	█	█	842548	2.44213e+06	2.04731e+06	1.47167e+06	1.73596e+06	49.3	143	119.9	86.2	101.6
P62851	40S ribosomal protein S25 OS=Homo sapiens OX=9606 GN=RPS25 PE=1 SV=1	13.7	10.11	■	945	High	0	16.581	159	209	259	214	199	5	10	13	13	11	3	4	5	4	4	52	5	5	30	█	█	█	█	█	6.8114e+06	2.06377e+07	2.43181e+07	2.04456e+07	1.76848e+07	37.9	114.8	135.3	113.7	98.4
Q8WUM4	Programmed cell death 6-interacting protein OS=Homo sapiens OX=9606 GN=PDCD6IP PE=1 SV=1	96	6.52	■	953	High	0	16.577	206	66	114	55	55	6	3	3	2	2	6	3	3	2	2	16	6	6	7	█	█	█	█	█	1.41342e+06	753991	1.09461e+06	947110	930214	137.5	73.4	106.5	92.1	90.5
P10644	cAMP-dependent protein kinase type I-alpha regulatory subunit OS=Homo sapiens OX=9606 GN=PRKAR1A PE=1 SV=1	43	5.35	■	23	High	0	16.568	145					4					3					4	3	3	7	█	█	█	█	█	697024	131556	282502	264986	119391	233	44	94.5	88.6	39.9
Q02878	60S ribosomal protein L6 OS=Homo sapiens OX=9606 GN=RPL6 PE=1 SV=3	32.7	10.58	■	279	High	0	16.523	102	154	153	149	132	3	5	6	5	3	3	4	5	4	3	22	5	5	16	█	█	█	█	█	2.49934e+06	3.06488e+06	4.45049e+06	4.83876e+06	3.61475e+06	67.7	83	120.5	131	97.9
O14639	Actin-binding LIM protein 1 OS=Homo sapiens OX=9606 GN=ABLIM1 PE=1 SV=3	87.6	8.59	■	1288	High	0	16.521	222					6					6					6	6	6	10	█	█	█	█	█	3.43497e+06	279608	429407	238790	422788	357.4	29.1	44.7	24.8	44
P46777	60S ribosomal protein L5 OS=Homo sapiens OX=9606 GN=RPL5 PE=1 SV=3	34.3	9.72	■	920	High	0	16.485		83	152	37	50		3	5	1	3		3	5	1	2	12	5	5	20	█	█	█	█	█	955115	3.15979e+06	5.53443e+06	4.19054e+06	3.63732e+06	27.3	90.4	158.3	119.9	104.1
Q13190	Syntaxin-5 OS=Homo sapiens OX=9606 GN=STX5 PE=1 SV=2	39.6	9.16	■	461	High	0	16.455		115	147	75	136		3	4	3	4		3	4	3	4	14	5	5	17	█	█	█	█	█	378579	664087	1.1606e+06	1.09122e+06	1.07428e+06	43.3	76	132.8	124.9	123
P62857	40S ribosomal protein S28 OS=Homo sapiens OX=9606 GN=RPS28 PE=1 SV=1	7.8	10.7	■	1291	High	0	16.452	78	65	159	140	97	3	1	4	3	3	2	1	2	2	2	14	2	2	30	█	█	█	█	█	1.20264e+06	4.63162e+06	5.61663e+06	3.08513e+06	2.88332e+06	34.5	132.9	161.2	88.6	82.8
O43324	Eukaryotic translation elongation factor 1 epsilon-1 OS=Homo sapiens OX=9606 GN=EEF1E1 PE=1 SV=1	19.8	8.54	■	441	High	0	16.362	190					5					4					5	4	4	24	█	█	█	█	█	2.1553e+06	15102.3	69739	117463	110222	436.7	3.1	14.1	23.8	22.3
P56192	Methionine--tRNA ligase, cytoplasmic OS=Homo sapiens OX=9606 GN=MARS1 PE=1 SV=2	101.1	6.16	■	183	High	0	16.358	240		41	37	42	7		1	1	1	6		1	1	1	10	6	6	7	█	█	█	█	█	5.16079e+06	61545.6	446836	604838	471227	382.6	4.6	33.1	44.8	34.9
P60866	40S ribosomal protein S20 OS=Homo sapiens OX=9606 GN=RPS20 PE=1 SV=1	13.4	9.94	■	310	High	0	16.302	84	83	105	99	81	3	4	5	4	4	2	2	3	2	2	20	3	3	23	█	█	█	█	█	3.59416e+06	1.14128e+07	2.08125e+07	1.318e+07	1.29684e+07	29	92.1	167.9	106.3	104.6
Q93100	Phosphorylase b kinase regulatory subunit beta OS=Homo sapiens OX=9606 GN=PHKB PE=1 SV=3	124.8	6.95	■	336	High	0	16.284		81	99	41	131		3	3	1	4		3	3	1	3	11	5	5	5	█	█	█	█	█	582485	1.78467e+06	2.24677e+06	2.826e+06	2.23826e+06	30.1	92.2	116.1	146	115.6
P36578	60S ribosomal protein L4 OS=Homo sapiens OX=9606 GN=RPL4 PE=1 SV=5	47.7	11.06	■	399	High	0	16.28	93	148	108	121	78	3	6	6	4	2	2	4	4	3	2	21	6	6	16	█	█	█	█	█	671285	1.97789e+06	2.36951e+06	2.07577e+06	1.50153e+06	39	115	137.8	120.7	87.3
Q00839	Heterogeneous nuclear ribonucleoprotein U OS=Homo sapiens OX=9606 GN=HNRNPU PE=1 SV=6	90.5	6	■	650	High	0	16.275	44	107	82	80	56	1	2	3	3	2	1	2	3	3	2	11	5	5	7	█	█	█	█	█	407102	819876	1.23961e+06	937913	772699	48.7	98.1	148.4	112.3	92.5
Q9BSF4	Mitochondrial import inner membrane translocase subunit Tim29 OS=Homo sapiens OX=9606 GN=TIMM29 PE=1 SV=2	29.2	8.09	■	267	High	0	16.273		61	158	72	78		2	6	3	3		2	4	2	2	14	4	4	18	█	█	█	█	█	238930	944216	2.1837e+06	1.6658e+06	1.57506e+06	18.1	71.4	165.2	126	119.2
P04083	Annexin A1 OS=Homo sapiens OX=9606 GN=ANXA1 PE=1 SV=2	38.7	7.02	■	1027	High	0	16.251	109	101	191	48	38	2	3	5	2	1	2	3	4	2	1	13	4	4	12	█	█	█	█	█	635839	603476	1.38337e+06	503100	564601	86.1	81.8	187.4	68.2	76.5
Q9NSB2	Keratin, type II cuticular Hb4 OS=Homo sapiens OX=9606 GN=KRT84 PE=2 SV=2	64.8	7.56	■	641	High	0	16.244	146	200	173	114	182	45	28	20	20	27	3	4	3	2	3	140	5	1	6	█	█	█	█	█		168725			44513.1		395.6			104.4
Q9P2J5	Leucine--tRNA ligase, cytoplasmic OS=Homo sapiens OX=9606 GN=LARS1 PE=1 SV=2	134.4	7.3	■	483	High	0	16.206	240					5					5					5	5	5	4	█	█	█	█	█	3.31239e+06	1.11479e+06	672166	746502	749859	251.1	84.5	51	56.6	56.8
P60660	Myosin light polypeptide 6 OS=Homo sapiens OX=9606 GN=MYL6 PE=1 SV=2	16.9	4.65	■	989	High	0	16.194	235		13	37		6		1	2		5		1	2		9	5	5	30	█	█	█	█	█	7.70361e+06	315271	610603	675656	469320	394.1	16.1	31.2	34.6	24
P15531	Nucleoside diphosphate kinase A OS=Homo sapiens OX=9606 GN=NME1 PE=1 SV=1	17.1	6.19	■	69	High	0	16.155	62	33	60	51	96	3	2	3	3	4	3	2	3	3	3	15	3	3	28	█	█	█	█	█	678157	726190	2.14e+06	1.45567e+06	1.83456e+06	49.6	53.1	156.6	106.5	134.2
P02656	Apolipoprotein C-III OS=Homo sapiens OX=9606 GN=APOC3 PE=1 SV=1	10.8	5.41	■	298	High	0	16.15	115	117	147		22	4	1	3		1	2	1	2		1	9	2	2	19	█	█	█	█	█	3.6947e+07	1.82234e+07	2.96277e+07	1.79801e+07	1.97621e+07	150.8	74.4	120.9	73.4	80.6
P08574	Cytochrome c1, heme protein, mitochondrial OS=Homo sapiens OX=9606 GN=CYC1 PE=1 SV=3	35.4	9	■	1119	High	0	16.1	23	57	98	54	62	2	3	5	4	4	1	2	2	2	2	18	2	2	9	█	█	█	█	█	544251	4.56762e+06	1.33704e+07	8.23392e+06	4.6619e+06	8.7	72.8	213.1	131.2	74.3
P06239	Tyrosine-protein kinase Lck OS=Homo sapiens OX=9606 GN=LCK PE=1 SV=6	58	5.36	■	238	High	0	16.014	30	79	149	102	145	1	1	3	2	3	1	1	3	2	3	10	4	4	8	█	█	█	█	█	228693	848363	1.2789e+06	1.71445e+06	1.05513e+06	22.3	82.8	124.8	167.2	102.9
Q8TEQ6	Gem-associated protein 5 OS=Homo sapiens OX=9606 GN=GEMIN5 PE=1 SV=3	168.5	6.62	■	603	High	0	15.937	240					7					7					7	7	7	5	█	█	█	█	█	2.02047e+06	80971.7	282600	203468	105368	375.2	15	52.5	37.8	19.6
P62266	40S ribosomal protein S23 OS=Homo sapiens OX=9606 GN=RPS23 PE=1 SV=3	15.8	10.49	■	751	High	0	15.918		55	167	60	101		2	4	3	4		1	3	2	3	13	3	3	16	█	█	█	█	█	345792	1.82473e+06	5.31955e+06	1.3655e+06	1.8909e+06	16.1	84.9	247.5	63.5	88
Q9NX63	MICOS complex subunit MIC19 OS=Homo sapiens OX=9606 GN=CHCHD3 PE=1 SV=1	26.1	8.28	■	980	High	0	15.911	136	47	96	150	98	3	1	2	3	1	2	1	2	3	1	10	3	3	15	█	█	█	█	█	6.27483e+06	244467	1.82247e+06	1.92165e+06	661871	287.2	11.2	83.4	87.9	30.3
Q9H061	Transmembrane protein 126A OS=Homo sapiens OX=9606 GN=TMEM126A PE=1 SV=1	21.5	9.26	■	1022	High	0	15.817		99	131	78	102		3	4	4	3		3	4	3	3	14	6	6	23	█	█	█	█	█	1.46912e+06	2.97829e+06	4.60132e+06	5.19426e+06	4.27205e+06	39.7	80.4	124.3	140.3	115.4
P27105	Stomatin OS=Homo sapiens OX=9606 GN=STOM PE=1 SV=3	31.7	7.88	■	1017	High	0	15.804	143	76	150	53	58	3	2	4	2	2	3	2	4	2	2	13	5	5	20	█	█	█	█	█	1.34222e+06	953662	1.35375e+06	962610	1.13016e+06	116.9	83	117.9	83.8	98.4
Q13445	Transmembrane emp24 domain-containing protein 1 OS=Homo sapiens OX=9606 GN=TMED1 PE=1 SV=1	25.2	4.48	■	76	High	0	15.775		67	118	63	79		3	7	3	4		2	3	3	3	17	4	4	20	█	█	█	█	█	39370.4	1.55584e+06	3.63909e+06	3.53939e+06	5.07095e+06	1.4	56.2	131.4	127.8	183.1
P51970	NADH dehydrogenase [ubiquinone] 1 alpha subcomplex subunit 8 OS=Homo sapiens OX=9606 GN=NDUFA8 PE=1 SV=3	20.1	7.65	■	16	High	0	15.772		36	89	6	33		3	6	1	4		2	3	1	2	14	3	3	22	█	█	█	█	█	330127	1.90383e+06	5.15584e+06	1.83188e+06	1.71374e+06	15.1	87	235.7	83.8	78.4
P0DTU4	T cell receptor beta chain MC.7.G5 OS=Homo sapiens OX=9606 GN=TRB PE=1 SV=1	35.5	6.11	■	1240	High	0	15.769	56	40	140	160	183	2	2	4	4	4	2	2	3	4	4	16	4	4	15	█	█	█	█	█	3.99305e+07	4.39066e+06	5.15413e+06	6.09957e+06	6.47326e+06	321.8	35.4	41.5	49.2	52.2
Q8N766	ER membrane protein complex subunit 1 OS=Homo sapiens OX=9606 GN=EMC1 PE=1 SV=1	111.7	7.66	■	902	High	0	15.734	226					4					4					4	4	4	4	█	█	█	█	█	1.57909e+06	56147.1	100972	69581.3	65799.4	421.9	15	27	18.6	17.6
P61803	Dolichyl-diphosphooligosaccharide--protein glycosyltransferase subunit DAD1 OS=Homo sapiens OX=9606 GN=DAD1 PE=1 SV=3	12.5	7.08	■	738	High	0	15.715	132	28				6	1				3	1				7	3	3	28	█	█	█	█	█	4.80385e+06	377579	156639	349874	212498	407.1	32	13.3	29.6	18
Q96RQ1	Endoplasmic reticulum-Golgi intermediate compartment protein 2 OS=Homo sapiens OX=9606 GN=ERGIC2 PE=1 SV=2	42.5	6.77	■	975	High	0	15.694		57	118	97	60		2	4	4	2		2	4	3	2	12	5	5	15	█	█	█	█	█	26986.8	1.256e+06	2.88114e+06	2.24896e+06	1.98003e+06	1.6	74.8	171.6	134	118
P27348	14-3-3 protein theta OS=Homo sapiens OX=9606 GN=YWHAQ PE=1 SV=1	27.7	4.78	■	1248	High	0	15.633	155	111	102	79	138	5	2	3	2	4	3	2	2	2	3	16	4	1	17	█	█	█	█	█	499101	176301	273357	258166	199618	177.4	62.7	97.2	91.8	71
P20618	Proteasome subunit beta type-1 OS=Homo sapiens OX=9606 GN=PSMB1 PE=1 SV=2	26.5	8.13	■	349	High	0	15.579	101	170	152	133	77	3	5	4	4	4	3	5	4	4	3	20	5	5	23	█	█	█	█	█	2.12955e+06	3.58969e+06	3.42736e+06	3.84082e+06	3.58316e+06	64.3	108.3	103.4	115.9	108.1
P62937	Peptidyl-prolyl cis-trans isomerase A OS=Homo sapiens OX=9606 GN=PPIA PE=1 SV=2	18	7.81	■	867	High	0	15.564	32	105	117	138	155	1	4	5	4	5	1	3	4	3	4	19	5	5	23	█	█	█	█	█	878174	2.71644e+06	3.20052e+06	3.36821e+06	2.867e+06	33.7	104.2	122.8	129.2	110
P62906	60S ribosomal protein L10a OS=Homo sapiens OX=9606 GN=RPL10A PE=1 SV=2	24.8	9.94	■	228	High	0	15.524	35	82	140	45	91	1	4	5	2	5	1	3	5	2	4	17	6	6	20	█	█	█	█	█	2.1738e+06	3.6555e+06	6.54482e+06	4.87793e+06	5.63169e+06	47.5	79.9	143	106.6	123.1
O43390	Heterogeneous nuclear ribonucleoprotein R OS=Homo sapiens OX=9606 GN=HNRNPR PE=1 SV=1	70.9	8.13	■	333	High	0	15.521		69	152	109	75		4	5	3	2		3	4	3	2	14	5	2	9	█	█	█	█	█	6616.52	91772.3	363990	94223.7	140839	4.7	65.8	260.9	67.5	101
O15143	Actin-related protein 2/3 complex subunit 1B OS=Homo sapiens OX=9606 GN=ARPC1B PE=1 SV=3	40.9	8.35	■	1097	High	0	15.516	182					4					4					4	4	4	14	█	█	█	█	█	3.01782e+06	153420	86356.9	64722.7	209018	427.3	21.7	12.2	9.2	29.6
P61626	Lysozyme C OS=Homo sapiens OX=9606 GN=LYZ PE=1 SV=1	16.5	9.16	■	857	High	0	15.508	137	94	180	48	141	7	4	10	2	6	3	3	4	2	4	29	4	4	22	█	█	█	█	█	5.37957e+06	2.76592e+06	1.65217e+07	2.85479e+06	3.44568e+06	86.9	44.7	266.8	46.1	55.6
O94766	Galactosylgalactosylxylosylprotein 3-beta-glucuronosyltransferase 3 OS=Homo sapiens OX=9606 GN=B3GAT3 PE=1 SV=2	37.1	8.27	■	1249	High	0	15.428		57	143	117	135		2	3	3	6		2	3	3	5	14	5	5	13	█	█	█	█	█	469250	1.51019e+06	3.00762e+06	2.79344e+06	2.82287e+06	22.1	71.2	141.8	131.7	133.1
P26196	Probable ATP-dependent RNA helicase DDX6 OS=Homo sapiens OX=9606 GN=DDX6 PE=1 SV=2	54.4	8.66	■	71	High	0	15.411		78	98	55	31		3	3	2	1		3	3	2	1	9	5	5	14	█	█	█	█	█	116485	833718	769092	606418	536350	20.3	145.6	134.4	105.9	93.7
Q71RC2	La-related protein 4 OS=Homo sapiens OX=9606 GN=LARP4 PE=1 SV=3	80.5	6.61	■	8	High	0	15.39		53	111		104		2	4		3		2	4		3	9	6	6	10	█	█	█	█	█	397982	864847	874357	586542	1.08149e+06	52.3	113.6	114.9	77.1	142.1
O43920	NADH dehydrogenase [ubiquinone] iron-sulfur protein 5 OS=Homo sapiens OX=9606 GN=NDUFS5 PE=1 SV=3	12.5	9.14	■	877	High	0	15.299	123	147	174	142	149	5	5	7	6	7	3	3	4	3	4	30	4	4	34	█	█	█	█	█	3.12395e+06	7.72795e+06	1.13997e+07	1.25776e+07	1.13695e+07	33.8	83.6	123.4	136.1	123
P47897	Glutamine--tRNA ligase OS=Homo sapiens OX=9606 GN=QARS1 PE=1 SV=1	87.7	7.15	■	614	High	0	15.286	223					4					4					4	4	4	6	█	█	█	█	█	2.09177e+06	67588.5		117586		459.3	14.8		25.8
P46781	40S ribosomal protein S9 OS=Homo sapiens OX=9606 GN=RPS9 PE=1 SV=3	22.6	10.65	■	1009	High	0	15.25	104	230	228	212	205	5	7	7	7	6	3	5	5	5	5	32	5	5	21	█	█	█	█	█	4.62959e+06	8.93896e+06	9.1732e+06	9.70252e+06	6.60736e+06	59.3	114.5	117.4	124.2	84.6
Q96I24	Far upstream element-binding protein 3 OS=Homo sapiens OX=9606 GN=FUBP3 PE=1 SV=2	61.6	8.38	■	457	High	0	15.248			97					5					5			5	5	5	11	█	█	█	█	█	302661	434316	1.25879e+06	377133	562464	51.6	74	214.4	64.2	95.8
Q96K37	Solute carrier family 35 member E1 OS=Homo sapiens OX=9606 GN=SLC35E1 PE=1 SV=2	44.7	9.79	■	510	High	0	15.191		52	114	69	60		1	2	2	2		1	2	2	2	7	2	2	9	█	█	█	█	█	20208	428352	978106	799546	845609	3.3	69.7	159.2	130.1	137.6
P62829	60S ribosomal protein L23 OS=Homo sapiens OX=9606 GN=RPL23 PE=1 SV=1	14.9	10.51	■	476	High	0	15.166	82	119	124	112	105	5	6	8	7	8	2	3	3	3	3	34	3	3	24	█	█	█	█	█	4.10332e+06	9.07346e+06	1.41808e+07	1.35358e+07	1.03578e+07	40	88.5	138.3	132.1	101
P14735	Insulin-degrading enzyme OS=Homo sapiens OX=9606 GN=IDE PE=1 SV=4	117.9	6.61	■	433	High	0	14.891	22		179	61		1		5	2		1		5	2		8	6	6	6	█	█	█	█	█	744585	976435	1.9003e+06	1.03286e+06	915051	66.8	87.7	170.6	92.7	82.2
P62917	60S ribosomal protein L8 OS=Homo sapiens OX=9606 GN=RPL8 PE=1 SV=2	28	11.03	■	364	High	0	14.815	82	45	143	73	114	2	1	4	3	4	2	1	3	2	3	14	3	3	14	█	█	█	█	█	1.03298e+06	1.52626e+06	3.04423e+06	2.56929e+06	3.27266e+06	45.1	66.7	133	112.2	143
Q03518	Antigen peptide transporter 1 OS=Homo sapiens OX=9606 GN=TAP1 PE=1 SV=2	87.2	8.02	■	352	High	0	14.725	183	28	42			5	1	1			4	1	1			7	4	4	6	█	█	█	█	█	2.13419e+06	311337	436694	258542	231309	316.5	46.2	64.8	38.3	34.3
P14373	Zinc finger protein RFP OS=Homo sapiens OX=9606 GN=TRIM27 PE=1 SV=1	58.5	6.21	■	495	High	0	14.721		158	116		41		4	3		2		4	3		2	9	5	5	11	█	█	█	█	█	354971	1.00543e+06	972309	661520	869992	45.9	130.1	125.8	85.6	112.6
P13796	Plastin-2 OS=Homo sapiens OX=9606 GN=LCP1 PE=1 SV=6	70.2	5.43	■	325	High	0	14.663	126	117	86	62	83	3	4	3	2	3	3	4	3	2	3	15	4	4	7	█	█	█	█	█	1.285e+06	721016	632037	961200	849805	144.4	81	71	108	95.5
Q8TCT9	Minor histocompatibility antigen H13 OS=Homo sapiens OX=9606 GN=HM13 PE=1 SV=1	41.5	6.43	■	1146	High	0	14.648	134	17	31	29	33	7	1	1	1	1	3	1	1	1	1	11	3	3	8	█	█	█	█	█	2.72066e+06	332822	310310	329661	296166	341	41.7	38.9	41.3	37.1
O43676	NADH dehydrogenase [ubiquinone] 1 beta subcomplex subunit 3 OS=Homo sapiens OX=9606 GN=NDUFB3 PE=1 SV=3	11.4	9.2	■	1133	High	0	14.631	81	182	145	191	147	4	6	5	5	5	2	3	3	3	3	25	3	3	29	█	█	█	█	█	2.28485e+06	7.5943e+06	1.03713e+07	1.14361e+07	1.03684e+07	27.2	90.3	123.3	136	123.3
Q96HY6	DDRGK domain-containing protein 1 OS=Homo sapiens OX=9606 GN=DDRGK1 PE=1 SV=2	35.6	5.12	■	646	High	0	14.625	134	39	38		61	3	1	1		1	3	1	1		1	6	3	3	14	█	█	█	█	█	3.46521e+06	294363	368138	321092	181954	374.2	31.8	39.7	34.7	19.6
O00443	Phosphatidylinositol 4-phosphate 3-kinase C2 domain-containing subunit alpha OS=Homo sapiens OX=9606 GN=PIK3C2A PE=1 SV=2	190.6	8.02	■	168	High	0	14.548	97	90	132	51	92	4	3	5	3	4	4	3	5	3	4	19	7	7	5	█	█	█	█	█	1.18878e+06	1.30862e+06	961254	1.02934e+06	952112	109.3	120.3	88.3	94.6	87.5
P60174	Triosephosphate isomerase OS=Homo sapiens OX=9606 GN=TPI1 PE=1 SV=4	26.7	6.9	■	904	High	0	14.538	208	116	105	76	68	4	2	2	1	1	4	2	2	1	1	10	4	4	19	█	█	█	█	█	2.59702e+06	1.86283e+06	2.16936e+06	1.53853e+06	1.313e+06	137	98.2	114.4	81.1	69.2
O94973	AP-2 complex subunit alpha-2 OS=Homo sapiens OX=9606 GN=AP2A2 PE=1 SV=2	103.9	6.96	■	785	High	0	14.524	83	133	84	80	78	3	6	4	3	3	2	5	4	3	2	19	6	1	6	█	█	█	█	█	199756	153080	194694	183056	147376	113.8	87.2	110.9	104.3	83.9
P62753	40S ribosomal protein S6 OS=Homo sapiens OX=9606 GN=RPS6 PE=1 SV=1	28.7	10.84	■	436	High	0	14.456		152	173	118	132		5	3	3	4		3	3	2	3	15	3	3	14	█	█	█	█	█	901774	2.86017e+06	4.05025e+06	3.42712e+06	4.80913e+06	28.1	89.1	126.2	106.8	149.8
P14625	Endoplasmin OS=Homo sapiens OX=9606 GN=HSP90B1 PE=1 SV=1	92.4	4.84	■	79	High	0	14.436	68	84	99	85	81	1	1	4	2	1	1	1	4	2	1	9	4	2	5	█	█	█	█	█	131012	215846	414214	283049	173507	53.8	88.6	170.1	116.2	71.2
P18621	60S ribosomal protein L17 OS=Homo sapiens OX=9606 GN=RPL17 PE=1 SV=3	21.4	10.17	■	839	High	0	14.374	63	91	130	83	95	3	3	4	3	5	2	2	3	2	3	18	3	3	17	█	█	█	█	█	1.75044e+06	5.0744e+06	5.70065e+06	5.93439e+06	5.52145e+06	36.5	105.8	118.9	123.7	115.1
Q14974	Importin subunit beta-1 OS=Homo sapiens OX=9606 GN=KPNB1 PE=1 SV=2	97.1	4.78	■	157	High	0	14.332	109	66	113	78	69	3	2	3	2	2	3	2	3	2	2	12	4	4	5	█	█	█	█	█	906394	499793	1.47732e+06	1.49311e+06	1.15766e+06	81.9	45.2	133.5	134.9	104.6
P28066	Proteasome subunit alpha type-5 OS=Homo sapiens OX=9606 GN=PSMA5 PE=1 SV=3	26.4	4.79	■	453	High	0	14.306		121	185	70	54		3	3	2	2		3	3	2	1	10	3	3	17	█	█	█	█	█	370528	1.13332e+06	1.21084e+06	1.1357e+06	1.01912e+06	38	116.4	124.3	116.6	104.6
O14925	Mitochondrial import inner membrane translocase subunit Tim23 OS=Homo sapiens OX=9606 GN=TIMM23 PE=1 SV=1	21.9	8.6	■	965	High	0	14.296		75	68	101	119		3	4	2	4		3	3	2	3	13	3	3	18	█	█	█	█	█	254192	1.12127e+06	3.7383e+06	1.26001e+06	987262	17.3	76.2	253.9	85.6	67.1
P13861	cAMP-dependent protein kinase type II-alpha regulatory subunit OS=Homo sapiens OX=9606 GN=PRKAR2A PE=1 SV=2	45.5	5.07	■	891	High	0	14.29	196					5					5					5	5	5	16	█	█	█	█	█	2.20286e+06	61198.4	404644	336991	187168	345	9.6	63.4	52.8	29.3
O75844	CAAX prenyl protease 1 homolog OS=Homo sapiens OX=9606 GN=ZMPSTE24 PE=1 SV=2	54.8	7.49	■	1302	High	0	14.229	131	50	35	42		9	2	1	2		4	2	1	2		14	5	5	9	█	█	█	█	█	8.70595e+06	895298	435451	911094	810075	370.2	38.1	18.5	38.7	34.4
Q96AE4	Far upstream element-binding protein 1 OS=Homo sapiens OX=9606 GN=FUBP1 PE=1 SV=3	67.5	7.61	■	82	High	0	14.103	66	70	156	54	90	4	5	7	3	7	2	3	5	2	5	26	5	4	8	█	█	█	█	█	933273	546188	1.21411e+06	910620	950739	102.4	60	133.3	100	104.4
Q9UNK0	Syntaxin-8 OS=Homo sapiens OX=9606 GN=STX8 PE=1 SV=2	26.9	4.98	■	838	High	0	14.091	44	88	187	89	47	1	2	5	3	1	1	2	5	3	1	12	5	5	21	█	█	█	█	█	631653	720989	1.7376e+06	912547	1.38703e+06	58.6	66.9	161.2	84.7	128.7
Q969X5	Endoplasmic reticulum-Golgi intermediate compartment protein 1 OS=Homo sapiens OX=9606 GN=ERGIC1 PE=1 SV=1	32.6	7.06	■	1024	High	0	14.065		79	108	69	58		3	3	2	3		3	3	2	2	11	4	4	14	█	█	█	█	█	839306	1.35346e+06	2.19508e+06	1.94352e+06	1.92014e+06	50.9	82	133	117.8	116.4
Q92522	Histone H1.10 OS=Homo sapiens OX=9606 GN=H1-10 PE=1 SV=1	22.5	10.76	■	253	High	0	14.041	25	104	99	84	52	1	2	3	2	2	1	2	3	2	2	10	4	4	26	█	█	█	█	█	590427	2.46091e+06	4.86436e+06	2.96921e+06	2.98573e+06	21.3	88.7	175.3	107	107.6
P60468	Protein transport protein Sec61 subunit beta OS=Homo sapiens OX=9606 GN=SEC61B PE=1 SV=2	10	11.56	■	653	High	0	14.022	141		57	51	68	6		1	1	2	3		1	1	2	10	3	3	38	█	█	█	█	█	6.15242e+06	801429	834945	956257	786722	322.7	42	43.8	50.2	41.3
P51991	Heterogeneous nuclear ribonucleoprotein A3 OS=Homo sapiens OX=9606 GN=HNRNPA3 PE=1 SV=2	39.6	9.01	■	108	High	0	13.971	24	62	115	53	100	1	2	3	1	2	1	2	3	1	2	9	4	4	15	█	█	█	█	█	326258	851867	1.27811e+06	1.01561e+06	1.01943e+06	36.3	94.8	142.3	113.1	113.5
P04234	T-cell surface glycoprotein CD3 delta chain OS=Homo sapiens OX=9606 GN=CD3D PE=1 SV=1	18.9	5.54	■	675	High	0	13.907	44	117	45	170	158	1	2	2	3	3	1	2	2	3	3	11	3	3	18	█	█	█	█	█	1.74176e+06	1.94082e+06	1.77262e+06	2.91391e+06	2.43122e+06	80.6	89.8	82.1	134.9	112.6
Q9BT67	NEDD4 family-interacting protein 1 OS=Homo sapiens OX=9606 GN=NDFIP1 PE=1 SV=1	24.9	4.68	■	678	High	0	13.861		26	53	50	68		1	1	2	2		1	1	2	2	6	4	4	20	█	█	█	█	█		1.38143e+06	859113	1.48097e+06	1.72182e+06		126.9	78.9	136	158.2
P19823	Inter-alpha-trypsin inhibitor heavy chain H2 OS=Homo sapiens OX=9606 GN=ITIH2 PE=1 SV=2	106.4	6.86	■	44	High	0	13.783		45	173	63	57		2	4	2	2		2	4	2	2	10	4	4	5	█	█	█	█	█	47760.2	934117	1.45327e+06	1.61368e+06	1.59296e+06	4.2	82.8	128.8	143	141.2
Q6NXT4	Zinc transporter 6 OS=Homo sapiens OX=9606 GN=SLC30A6 PE=1 SV=2	51.1	9.16	■	1194	High	0	13.783		91	136	67	91		3	3	2	3		3	3	2	3	11	4	4	10	█	█	█	█	█	46630.8	632063	703660	957890	966731	7.1	95.6	106.4	144.8	146.2
O43752	Syntaxin-6 OS=Homo sapiens OX=9606 GN=STX6 PE=1 SV=1	29.2	4.93	■	746	High	0	13.762		90	74	94	90		2	2	3	3		2	2	3	3	10	4	3	19	█	█	█	█	█	260407	1.0473e+06	1.25285e+06	1.08008e+06	1.55962e+06	25	100.7	120.5	103.8	150
Q14980	Nuclear mitotic apparatus protein 1 OS=Homo sapiens OX=9606 GN=NUMA1 PE=1 SV=2	238.1	5.78	■	1148	High	0	13.743	197					4					4					4	4	4	2	█	█	█	█	█	749610					500
Q14165	Malectin OS=Homo sapiens OX=9606 GN=MLEC PE=1 SV=1	32.2	5.41	■	191	High	0	13.736	135	38	45			3	1	1			3	1	1			5	3	3	11	█	█	█	█	█	2.99183e+06	337079	542472	226821	223722	346.1	39	62.8	26.2	25.9
P01008	Antithrombin-III OS=Homo sapiens OX=9606 GN=SERPINC1 PE=1 SV=1	52.6	6.71	■	561	High	0	13.697	85	107	117	99	134	3	4	3	3	5	2	3	3	2	4	18	5	5	10	█	█	█	█	█	1.77781e+06	2.73929e+06	3.08802e+06	5.06961e+06	4.2266e+06	52.6	81	91.4	150	125
Q96A33	Coiled-coil domain-containing protein 47 OS=Homo sapiens OX=9606 GN=CCDC47 PE=1 SV=1	55.8	4.87	■	516	High	0	13.679	147					3					3					3	3	3	7	█	█	█	█	█	852857	20615	38128.6	51047.7	36615.7	426.7	10.3	19.1	25.5	18.3
P00338	L-lactate dehydrogenase A chain OS=Homo sapiens OX=9606 GN=LDHA PE=1 SV=2	36.7	8.27	■	890	High	0	13.668	28	70	127	113	92	1	3	3	3	3	1	3	3	3	3	13	4	4	12	█	█	█	█	█	385317	1.5662e+06	3.46487e+06	2.13791e+06	1.78887e+06	20.6	83.8	185.4	114.4	95.7
O75342	Arachidonate 12-lipoxygenase, 12R-type OS=Homo sapiens OX=9606 GN=ALOX12B PE=1 SV=1	80.3	7.64	■	1037	High	0	13.652	68	37	147	72	126	1	2	4	1	3	1	2	4	1	3	11	4	4	7	█	█	█	█	█	714980	1.63751e+06	1.7953e+06	1.30951e+06	1.53995e+06	51.1	117	128.3	93.6	110
Q9H0U3	Magnesium transporter protein 1 OS=Homo sapiens OX=9606 GN=MAGT1 PE=1 SV=1	38	9.63	■	136	High	0	13.524	225	51	51			9	1	2			5	1	2			12	5	5	15	█	█	█	█	█	6.38042e+06	522432	582051	588424	475372	373.2	30.6	34	34.4	27.8
P17568	NADH dehydrogenase [ubiquinone] 1 beta subcomplex subunit 7 OS=Homo sapiens OX=9606 GN=NDUFB7 PE=1 SV=4	16.4	8.92	■	544	High	0	13.424	40	84	122	71	65	1	3	3	2	3	1	2	2	2	2	12	2	2	18	█	█	█	█	█	499601	1.61756e+06	1.96776e+06	2.3784e+06	1.85828e+06	30	97.2	118.2	142.9	111.7
P37198	Nuclear pore glycoprotein p62 OS=Homo sapiens OX=9606 GN=NUP62 PE=1 SV=3	53.2	5.31	■	926	High	0	13.321	2	98	96	84	70	1	2	2	2	2	1	2	2	2	2	9	3	3	5	█	█	█	█	█	319629	743733	589104	1.03232e+06	914063	44.4	103.3	81.8	143.4	127
Q96A26	Protein FAM162A OS=Homo sapiens OX=9606 GN=FAM162A PE=1 SV=2	17.3	9.77	■	606	High	0	13.304	93	98	111	93	60	2	4	5	2	4	2	2	3	2	3	17	3	3	19	█	█	█	█	█	1.4889e+06	4.79988e+06	9.16939e+06	6.06618e+06	6.40449e+06	26.7	85.9	164.2	108.6	114.7
P09496	Clathrin light chain A OS=Homo sapiens OX=9606 GN=CLTA PE=1 SV=1	27.1	4.51	■	1301	High	0	13.3	194	189	201	189	138	7	8	8	7	6	4	4	4	4	3	36	4	4	13	█	█	█	█	█	1.01232e+07	8.58601e+06	6.97367e+06	6.67603e+06	6.72894e+06	129.5	109.8	89.2	85.4	86.1
P27482	Calmodulin-like protein 3 OS=Homo sapiens OX=9606 GN=CALML3 PE=1 SV=2	16.9	4.42	■	199	High	0	13.27	41	76	118	31	30	2	2	3	1	1	2	2	3	1	1	9	4	4	36	█	█	█	█	█	1.35239e+06	749743	1.57996e+06	741967	472103	138.1	76.6	161.3	75.8	48.2
P61981	14-3-3 protein gamma OS=Homo sapiens OX=9606 GN=YWHAG PE=1 SV=2	28.3	4.89	■	726	High	0	13.234	129	62	70	89	138	5	2	3	3	5	3	2	2	3	4	18	4	2	17	█	█	█	█	█	632130	80499.8	347920	376701	388021	173.2	22.1	95.3	103.2	106.3
Q09666	Neuroblast differentiation-associated protein AHNAK OS=Homo sapiens OX=9606 GN=AHNAK PE=1 SV=2	628.7	6.15	■	615	High	0	13.219	0	197	113	54	83	1	7	6	4	3	1	4	3	1	2	21	4	4	3	█	█	█	█	█	2.28828e+06	4.55668e+06	4.80297e+06	4.65748e+06	4.75866e+06	54.3	108.2	114	110.6	113
Q9HC16	DNA dC->dU-editing enzyme APOBEC-3G OS=Homo sapiens OX=9606 GN=APOBEC3G PE=1 SV=1	46.4	8	■	780	High	0	13.193		58	149	99	104		2	6	3	5		2	5	3	4	16	5	5	13	█	█	█	█	█	273781	1.27197e+06	2.52843e+06	2.11672e+06	1.98654e+06	16.7	77.8	154.6	129.4	121.5
P18206	Vinculin OS=Homo sapiens OX=9606 GN=VCL PE=1 SV=4	123.7	5.66	■	179	High	0	13.181	71	90	148			2	2	4			2	2	4			8	5	5	5	█	█	█	█	█	587275	745246	852728	725694	667829	82	104.1	119.1	101.4	93.3
P05198	Eukaryotic translation initiation factor 2 subunit 1 OS=Homo sapiens OX=9606 GN=EIF2S1 PE=1 SV=3	36.1	5.08	■	809	High	0	13.133	19	127	146	121	151	1	3	4	3	4	1	3	4	3	4	15	4	4	12	█	█	█	█	█	1.0955e+06	3.61072e+06	3.67125e+06	2.96574e+06	3.15578e+06	37.8	124.5	126.6	102.3	108.8
O95139	NADH dehydrogenase [ubiquinone] 1 beta subcomplex subunit 6 OS=Homo sapiens OX=9606 GN=NDUFB6 PE=1 SV=3	15.5	9.63	■	1077	High	0	13.125	70	30	122	31	30	2	4	8	4	4	2	1	3	1	1	22	4	4	22	█	█	█	█	█	558552	2.05538e+06	4.97413e+06	4.08283e+06	3.39027e+06	18.5	68.2	165.1	135.5	112.6
P39656	Dolichyl-diphosphooligosaccharide--protein glycosyltransferase 48 kDa subunit OS=Homo sapiens OX=9606 GN=DDOST PE=1 SV=4	50.8	6.55	■	227	High	0	13.113	165	84	101	45	96	8	3	3	2	3	3	3	3	2	3	19	3	3	7	█	█	█	█	█	1.26011e+07	1.32324e+06	1.86787e+06	1.48907e+06	1.28932e+06	339.3	35.6	50.3	40.1	34.7
P82650	28S ribosomal protein S22, mitochondrial OS=Homo sapiens OX=9606 GN=MRPS22 PE=1 SV=1	41.3	7.9	■	201	High	0	13.106		86	81	68	55		3	3	2	1		3	3	2	1	9	5	5	15	█	█	█	█	█	236531	939398	1.35563e+06	1.65456e+06	1.47086e+06	20.9	83	119.8	146.2	130
P05109	Protein S100-A8 OS=Homo sapiens OX=9606 GN=S100A8 PE=1 SV=1	10.8	7.03	■	391	High	0	13.085	186	124	193	116	86	11	5	10	8	4	4	3	5	3	3	38	5	5	40	█	█	█	█	█	1.39843e+07	5.60185e+06	3.91182e+07	1.07258e+07	4.31235e+06	94.8	38	265.2	72.7	29.2
P20839	Inosine-5'-monophosphate dehydrogenase 1 OS=Homo sapiens OX=9606 GN=IMPDH1 PE=1 SV=2	55.4	6.9	■	1208	High	0	13.075	204					4					3					4	3	2	6	█	█	█	█	█	1.57564e+06					500
Q96IX5	ATP synthase membrane subunit DAPIT, mitochondrial OS=Homo sapiens OX=9606 GN=ATP5MD PE=1 SV=1	6.5	9.76	■	1079	High	0	13.055	86	77	63	89	131	1	1	1	2	2	1	1	1	1	2	7	2	2	43	█	█	█	█	█	1.15711e+06	2.40728e+06	4.0121e+06	2.59539e+06	2.00298e+06	47.5	98.9	164.8	106.6	82.3
Q08380	Galectin-3-binding protein OS=Homo sapiens OX=9606 GN=LGALS3BP PE=1 SV=1	65.3	5.27	■	1304	High	0	13.023	46	122	98	103	113	1	3	4	3	4	1	3	4	3	3	15	4	4	7	█	█	█	█	█	900372	1.29717e+06	2.28961e+06	1.90428e+06	1.41987e+06	57.6	83	146.6	121.9	90.9
P51571	Translocon-associated protein subunit delta OS=Homo sapiens OX=9606 GN=SSR4 PE=1 SV=1	19	6.15	■	465	High	0	12.899	138	25	119	44		3	1	2	2		2	1	2	2		8	2	2	14	█	█	█	█	█	1.5652e+06	353442	538485	423813	94214.3	263	59.4	90.5	71.2	15.8
P08865	40S ribosomal protein SA OS=Homo sapiens OX=9606 GN=RPSA PE=1 SV=4	32.8	4.87	■	129	High	0	12.867	54	79	129	73	92	1	2	3	1	3	1	2	3	1	3	10	3	3	14	█	█	█	█	█	893721	1.9902e+06	2.69963e+06	1.9488e+06	1.53909e+06	49.3	109.7	148.8	107.4	84.8
Q9Y3D9	28S ribosomal protein S23, mitochondrial OS=Homo sapiens OX=9606 GN=MRPS23 PE=1 SV=2	21.8	8.9	■	1226	High	0	12.816		83	175	58	74		3	4	2	2		3	4	2	2	11	4	4	22	█	█	█	█	█	100288	551790	1.29909e+06	767316	560073	15.3	84.2	198.1	117	85.4
P04114	Apolipoprotein B-100 OS=Homo sapiens OX=9606 GN=APOB PE=1 SV=2	515.3	7.05	■	1298	High	0	12.786		65	75	144	145		3	2	4	3		3	2	4	3	12	4	4	1	█	█	█	█	█	309287	964253	1.36603e+06	2.08852e+06	1.75561e+06	23.9	74.4	105.3	161.1	135.4
Q9Y512	Sorting and assembly machinery component 50 homolog OS=Homo sapiens OX=9606 GN=SAMM50 PE=1 SV=3	51.9	6.9	■	663	High	0	12.729	193					9					6					9	6	6	11	█	█	█	█	█	4.72085e+06	400281	377185	529872	440412	364.9	30.9	29.2	41	34
P02794	Ferritin heavy chain OS=Homo sapiens OX=9606 GN=FTH1 PE=1 SV=2	21.2	5.55	■	1065	High	0	12.665	21	77	153	158	86	1	4	5	5	3	1	3	5	5	3	18	5	5	27	█	█	█	█	█	573969	2.51892e+06	2.91609e+06	2.22482e+06	2.51131e+06	26.7	117.2	135.7	103.5	116.9
Q9HD45	Transmembrane 9 superfamily member 3 OS=Homo sapiens OX=9606 GN=TM9SF3 PE=1 SV=2	67.8	7.21	■	963	High	0	12.646	48	66	120	119	96	2	3	5	4	5	2	2	4	3	3	19	5	5	8	█	█	█	█	█	2.635e+06	3.55736e+06	4.63352e+06	6.99464e+06	6.86495e+06	53.4	72.1	93.9	141.7	139
P61160	Actin-related protein 2 OS=Homo sapiens OX=9606 GN=ACTR2 PE=1 SV=1	44.7	6.74	■	545	High	0	12.614	91		21			5		1			3		1			6	3	3	10	█	█	█	█	█	1.6963e+06	82318.8	330982	212044	90571.6	351.6	17.1	68.6	44	18.8
P28062	Proteasome subunit beta type-8 OS=Homo sapiens OX=9606 GN=PSMB8 PE=1 SV=3	30.3	7.43	■	1135	High	0	12.604	40	23	50	45	26	1	1	1	2	2	1	1	1	2	2	7	3	3	13	█	█	█	█	█	57274	343195	645425	395371	294170	16.5	98.9	186	113.9	84.8
O43181	NADH dehydrogenase [ubiquinone] iron-sulfur protein 4, mitochondrial OS=Homo sapiens OX=9606 GN=NDUFS4 PE=1 SV=1	20.1	10.3	■	124	High	0	12.6		62	140	100	68		4	6	5	4		3	3	3	2	19	3	3	19	█	█	█	█	█	577033	5.40003e+06	7.19796e+06	7.65382e+06	6.42187e+06	10.6	99.1	132.1	140.4	117.8
P39023	60S ribosomal protein L3 OS=Homo sapiens OX=9606 GN=RPL3 PE=1 SV=2	46.1	10.18	■	32	High	0	12.536	75	83	130	108	102	1	2	3	2	3	1	2	3	2	3	11	3	3	7	█	█	█	█	█	908033	1.64128e+06	2.61411e+06	2.21487e+06	2.33007e+06	46.8	84.5	134.6	114.1	120
Q8IZP2	Putative protein FAM10A4 OS=Homo sapiens OX=9606 GN=ST13P4 PE=5 SV=1	27.4	5.08	■	225	High	0	12.53	107		122	15		3		3	1		3		3	1		7	4	4	18	█	█	█	█	█	830817	437231	680756	565852	519736	136.9	72	112.2	93.2	85.6
P50502	Hsc70-interacting protein OS=Homo sapiens OX=9606 GN=ST13 PE=1 SV=2	41.3	5.27	■	225	High	0	12.53	107		122	15		3		3	1		3		3	1		7	4	4	12	█	█	█	█	█	830817	437231	680756	565852	519736	136.9	72	112.2	93.2	85.6
P31151	Protein S100-A7 OS=Homo sapiens OX=9606 GN=S100A7 PE=1 SV=4	11.5	6.77	■	340	High	0	12.525	54	62	133	40	71	1	2	7	2	3	1	1	3	1	2	15	3	3	23	█	█	█	█	█	1.42247e+06	2.36968e+06	7.30104e+06	940800	944115	54.8	91.3	281.3	36.2	36.4
P67812	Signal peptidase complex catalytic subunit SEC11A OS=Homo sapiens OX=9606 GN=SEC11A PE=1 SV=1	20.6	9.48	■	1289	High	0	12.51	153	62		61	56	5	1		1	1	3	1		1	1	8	3	3	14	█	█	█	█	█	6.44989e+06	628274	700565	822647	805398	342.8	33.4	37.2	43.7	42.8
P62899	60S ribosomal protein L31 OS=Homo sapiens OX=9606 GN=RPL31 PE=1 SV=1	14.5	10.54	■	601	High	0	12.505	52	114	89	100	69	1	3	3	2	3	1	2	2	2	2	12	3	3	25	█	█	█	█	█	2.13842e+06	4.45619e+06	5.65041e+06	4.63379e+06	4.91013e+06	49.1	102.3	129.7	106.3	112.7
Q8TAD4	Zinc transporter 5 OS=Homo sapiens OX=9606 GN=SLC30A5 PE=1 SV=1	84	7.31	■	297	High	0	12.494		117	104	102	82		3	2	3	2		3	2	3	2	10	3	3	4	█	█	█	█	█	80295.7	1.17872e+06	970993	1.88542e+06	1.52888e+06	7.1	104.4	86	167	135.4
P46019	Phosphorylase b kinase regulatory subunit alpha, liver isoform OS=Homo sapiens OX=9606 GN=PHKA2 PE=1 SV=1	138.3	6.44	■	1275	High	0	12.488		56	145	61	88		2	4	3	3		2	4	3	3	12	4	4	3	█	█	█	█	█		779800	1.19131e+06	1.00902e+06	849063		101.8	155.6	131.8	110.9
B5ME19	Eukaryotic translation initiation factor 3 subunit C-like protein OS=Homo sapiens OX=9606 GN=EIF3CL PE=1 SV=1	105.4	5.64	■	450	High	0	12.454		40	137		28		1	4		1		1	4		1	6	5	5	6	█	█	█	█	█	166632	643033	1.43791e+06	1.07987e+06	942670	19.5	75.3	168.4	126.4	110.4
Q99613	Eukaryotic translation initiation factor 3 subunit C OS=Homo sapiens OX=9606 GN=EIF3C PE=1 SV=1	105.3	5.68	■	450	High	0	12.454		40	137		28		1	4		1		1	4		1	6	5	5	6	█	█	█	█	█	166632	643033	1.43791e+06	1.07987e+06	942670	19.5	75.3	168.4	126.4	110.4
O14653	Golgi SNAP receptor complex member 2 OS=Homo sapiens OX=9606 GN=GOSR2 PE=1 SV=2	24.8	8.06	■	790	High	0	12.433		72	124	78	143		3	5	3	6		2	3	2	4	17	4	4	17	█	█	█	█	█	399857	1.75834e+06	3.18984e+06	3.24997e+06	2.90098e+06	17.4	76.5	138.7	141.3	126.1
Q5JPE7	Nodal modulator 2 OS=Homo sapiens OX=9606 GN=NOMO2 PE=1 SV=1	139.4	5.76	■	311	High	0	12.403	182					6					4					6	4	4	3	█	█	█	█	█	2.15165e+06	1.13097e+06	1.46789e+06	2.62094e+06	1.48646e+06	121.5	63.8	82.9	147.9	83.9
Q15155	Nodal modulator 1 OS=Homo sapiens OX=9606 GN=NOMO1 PE=1 SV=5	134.2	5.81	■	311	High	0	12.403	182					6					4					6	4	4	3	█	█	█	█	█	2.15165e+06	1.13097e+06	1.46789e+06	2.62094e+06	1.48646e+06	121.5	63.8	82.9	147.9	83.9
P69849	Nodal modulator 3 OS=Homo sapiens OX=9606 GN=NOMO3 PE=1 SV=2	134	5.67	■	311	High	0	12.403	182					6					4					6	4	4	3	█	█	█	█	█	2.15165e+06	1.13097e+06	1.46789e+06	2.62094e+06	1.48646e+06	121.5	63.8	82.9	147.9	83.9
Q96JB5	CDK5 regulatory subunit-associated protein 3 OS=Homo sapiens OX=9606 GN=CDK5RAP3 PE=1 SV=2	56.9	4.75	■	1193	High	0	12.367	146					7					5					7	5	5	11	█	█	█	█	█	3.98974e+06	326096	449024		291573	394.5	32.2	44.4		28.8
Q8TB72	Pumilio homolog 2 OS=Homo sapiens OX=9606 GN=PUM2 PE=1 SV=2	114.1	7.08	■	425	High	0	12.262			177	37	93			6	1	3			5	1	3	10	5	5	4	█	█	█	█	█	757250	1.57496e+06	2.91488e+06	2.61668e+06	2.26728e+06	37.4	77.7	143.9	129.1	111.9
Q5H9U9	Probable ATP-dependent RNA helicase DDX60-like OS=Homo sapiens OX=9606 GN=DDX60L PE=2 SV=2	197.5	8.29	■	1041	High	0	12.174		41	143	42	87		1	4	1	2		1	4	1	2	8	5	5	3	█	█	█	█	█	13803.2	586240	1.90903e+06	965858	1.0046e+06	1.5	65.4	213.1	107.8	112.1
P31146	Coronin-1A OS=Homo sapiens OX=9606 GN=CORO1A PE=1 SV=4	51	6.68	■	1057	High	0	12.165	77	106	102	95	75	2	3	4	3	2	2	3	3	3	2	14	4	4	9	█	█	█	█	█	1.74976e+06	1.28399e+06	1.72814e+06	1.8951e+06	1.50008e+06	107.3	78.7	105.9	116.2	91.9
P26373	60S ribosomal protein L13 OS=Homo sapiens OX=9606 GN=RPL13 PE=1 SV=4	24.2	11.65	■	51	High	0	12.071		139	114	90	90		3	2	2	2		3	2	2	2	9	3	3	14	█	█	█	█	█	772681	1.29e+06	1.76464e+06	1.38586e+06	1.71725e+06	55.7	93.1	127.3	100	123.9
P15153	Ras-related C3 botulinum toxin substrate 2 OS=Homo sapiens OX=9606 GN=RAC2 PE=1 SV=1	21.4	7.61	■	741	High	0	12.067	40	53	101	54	84	2	3	5	4	4	1	1	3	2	2	18	4	4	18	█	█	█	█	█	1.29309e+06	2.11094e+06	5.05584e+06	3.4013e+06	2.86603e+06	43.9	71.7	171.6	115.5	97.3
O75592	E3 ubiquitin-protein ligase MYCBP2 OS=Homo sapiens OX=9606 GN=MYCBP2 PE=1 SV=4	513.3	7.02	■	708	High	0	12.065	189					6					6					6	6	6	1	█	█	█	█	█	1.16561e+06	69903.7	174678	57443.4	199616	349.6	21	52.4	17.2	59.9
P03915	NADH-ubiquinone oxidoreductase chain 5 OS=Homo sapiens OX=9606 GN=MT-ND5 PE=1 SV=2	67	9.03	■	536	High	0	12.011	27	119	70	104	55	1	5	3	5	3	1	3	3	2	2	17	4	4	10	█	█	█	█	█	317079	1.51834e+06	1.00679e+06	1.97921e+06	1.50155e+06	25.1	120.1	79.6	156.5	118.7
P62424	60S ribosomal protein L7a OS=Homo sapiens OX=9606 GN=RPL7A PE=1 SV=2	30	10.61	■	793	High	0	11.978	67	16	87	19	70	3	1	2	1	2	3	1	2	1	2	9	3	3	13	█	█	█	█	█	992686	1.46552e+06	1.68321e+06	1.75213e+06	1.43079e+06	67.8	100	114.9	119.6	97.7
Q01469	Fatty acid-binding protein 5 OS=Homo sapiens OX=9606 GN=FABP5 PE=1 SV=3	15.2	7.01	■	1217	High	0	11.958	156	177	131	142	119	7	5	5	4	2	3	3	3	3	2	23	3	3	20	█	█	█	█	█	2.46621e+07	2.11619e+07	2.2984e+07	7.09115e+06	7.31634e+06	148.2	127.2	138.1	42.6	44
Q6IAA8	Ragulator complex protein LAMTOR1 OS=Homo sapiens OX=9606 GN=LAMTOR1 PE=1 SV=2	17.7	5.15	■	822	High	0	11.957		46	166	50	34		2	4	1	2		1	4	1	2	9	4	4	24	█	█	█	█	█	34800	1.20889e+06	1.58779e+06	1.00093e+06	1.23322e+06	3.4	119.3	156.7	98.8	121.7
Q8WWP7	GTPase IMAP family member 1 OS=Homo sapiens OX=9606 GN=GIMAP1 PE=1 SV=1	34.3	8.87	■	1222	High	0	11.919	93	45	153	155	132	2	1	4	3	3	2	1	3	3	3	13	3	3	9	█	█	█	█	█	530786	345844	1.29939e+06	1.5755e+06	1.3522e+06	52	33.9	127.3	154.3	132.5
P31689	DnaJ homolog subfamily A member 1 OS=Homo sapiens OX=9606 GN=DNAJA1 PE=1 SV=2	44.8	7.08	■	911	High	0	11.906	92	108	104	97	116	2	3	5	2	3	2	3	3	2	3	15	3	3	8	█	█	█	█	█	1.30224e+06	1.63335e+06	4.49769e+06	3.64109e+06	2.54008e+06	47.8	60	165.2	133.7	93.3
P48634	Protein PRRC2A OS=Homo sapiens OX=9606 GN=PRRC2A PE=1 SV=3	228.7	9.45	■	608	High	0	11.876		66	127		26		2	4		1		2	4		1	7	5	5	3	█	█	█	█	█	66887.3	344740	936439	520765	377275	14.9	76.7	208.5	115.9	84
P62273	40S ribosomal protein S29 OS=Homo sapiens OX=9606 GN=RPS29 PE=1 SV=2	6.7	10.13	■	314	High	0	11.874	24		77		12	1		6		1	1		2		1	8	2	2	34	█	█	█	█	█	4.27264e+06	2.03142e+06	1.63163e+07	2.2942e+06	2.4549e+06	78.1	37.1	298.1	41.9	44.8
P61313	60S ribosomal protein L15 OS=Homo sapiens OX=9606 GN=RPL15 PE=1 SV=2	24.1	11.62	■	1076	High	0	11.799	97	155	159	82	120	3	4	4	2	4	3	4	4	2	4	17	4	4	18	█	█	█	█	█	947506	1.21056e+06	1.20884e+06	1.49201e+06	1.00944e+06	80.7	103.1	103	127.1	86
Q9H845	Complex I assembly factor ACAD9, mitochondrial OS=Homo sapiens OX=9606 GN=ACAD9 PE=1 SV=1	68.7	7.96	■	1072	High	0	11.759		54	105	98	144		2	4	3	5		2	4	3	5	14	5	5	8	█	█	█	█	█	161917	896362	1.25221e+06	1.91426e+06	1.48031e+06	14.2	78.6	109.7	167.8	129.7
P31942	Heterogeneous nuclear ribonucleoprotein H3 OS=Homo sapiens OX=9606 GN=HNRNPH3 PE=1 SV=2	36.9	6.87	■	814	High	0	11.721	51	74	136	37	91	1	2	3	1	3	1	2	3	1	3	10	4	4	12	█	█	█	█	█	422092	1.02302e+06	1.62177e+06	1.46168e+06	1.29967e+06	36.2	87.8	139.1	125.4	111.5
Q5T749	Keratinocyte proline-rich protein OS=Homo sapiens OX=9606 GN=KPRP PE=1 SV=1	64.1	8.27	■	419	High	0	11.68	111	144	64	128	102	4	10	6	4	8	3	3	2	3	3	32	3	3	3	█	█	█	█	█	1.08255e+07	1.87126e+07	1.06308e+07	1.51657e+07	1.5965e+07	75.9	131.2	74.6	106.4	112
Q9Y6C9	Mitochondrial carrier homolog 2 OS=Homo sapiens OX=9606 GN=MTCH2 PE=1 SV=1	33.3	7.97	■	966	High	0	11.657	174		46	19		11		2	1		5		2	1		14	5	5	18	█	█	█	█	█	5.28379e+06	203747	1.28686e+06	657369	483963	333.8	12.9	81.3	41.5	30.6
P62847	40S ribosomal protein S24 OS=Homo sapiens OX=9606 GN=RPS24 PE=1 SV=1	15.4	10.78	■	396	High	0	11.599		50	117	36	63		1	3	1	2		1	3	1	2	7	3	3	23	█	█	█	█	█	126121	720318	1.67054e+06	1.14933e+06	1.24546e+06	12.8	73.3	170.1	117	126.8
P35268	60S ribosomal protein L22 OS=Homo sapiens OX=9606 GN=RPL22 PE=1 SV=2	14.8	9.19	■	869	High	0	11.585	94	62	114	33	161	2	2	3	1	4	2	2	3	1	3	12	3	3	23	█	█	█	█	█	987012	2.49956e+06	1.74e+06	2.72359e+06	2.2826e+06	48.2	122.1	85	133.1	111.5
P53007	Tricarboxylate transport protein, mitochondrial OS=Homo sapiens OX=9606 GN=SLC25A1 PE=1 SV=2	34	9.89	■	677	High	0	11.581	57	86	80	111	121	2	2	2	4	3	2	2	2	3	3	13	3	3	10	█	█	█	█	█	1.56525e+06	2.32976e+06	3.25274e+06	4.23821e+06	4.02207e+06	50.8	75.6	105.6	137.5	130.5
P15252	Rubber elongation factor protein (Contact-Cont) OS=Hevea brasiliensis PE=1 SV=2	14.7	5.19	■	362	High	0	11.573	28	89	138	42	80	1	3	4	2	3	1	3	3	2	3	13	3	3	22	█	█	█	█	█	566342	1.92374e+06	5.93646e+06	874363	1.07929e+06	27.3	92.7	286	42.1	52
P46776	60S ribosomal protein L27a OS=Homo sapiens OX=9606 GN=RPL27A PE=1 SV=2	16.6	11	■	1306	High	0	11.515	56	63	105	66	116	2	3	3	3	4	2	2	2	2	3	15	3	3	20	█	█	█	█	█	2.10126e+06	3.05492e+06	6.33164e+06	5.18242e+06	5.71601e+06	46.9	68.2	141.4	115.8	127.7
Q8TB61	Adenosine 3'-phospho 5'-phosphosulfate transporter 1 OS=Homo sapiens OX=9606 GN=SLC35B2 PE=1 SV=1	47.5	9.16	■	730	High	0	11.468	33	39	97	60	69	1	1	4	2	2	1	1	4	2	2	10	4	4	10	█	█	█	█	█	459660	558078	585133	862247	709352	72.4	87.9	92.2	135.8	111.7
P56385	ATP synthase subunit e, mitochondrial OS=Homo sapiens OX=9606 GN=ATP5ME PE=1 SV=2	7.9	9.35	■	1262	High	0	11.45	62	43	103	32	51	1	1	3	1	1	1	1	2	1	1	7	3	3	41	█	█	█	█	█	1.52213e+06	450511	927789	484158	568302	192.5	57	117.4	61.2	71.9
O14974	Protein phosphatase 1 regulatory subunit 12A OS=Homo sapiens OX=9606 GN=PPP1R12A PE=1 SV=1	115.2	5.4	■	113	High	0	11.431	162					4					4					4	4	4	4	█	█	█	█	█	1.20632e+06	121094	413933	100318	95983.6	311.3	31.2	106.8	25.9	24.8
Q9UI10	Translation initiation factor eIF-2B subunit delta OS=Homo sapiens OX=9606 GN=EIF2B4 PE=1 SV=2	57.5	9.38	■	710	High	0	11.421			78	55	21			2	2	1			2	2	1	5	4	4	9	█	█	█	█	█		238489	827069	532146	530201		56	194.3	125	124.6
Q9H2D1	Mitochondrial folate transporter/carrier OS=Homo sapiens OX=9606 GN=SLC25A32 PE=1 SV=2	35.4	9.45	■	967	High	0	11.41	38	94	101	67	64	1	2	3	2	2	1	2	3	2	2	10	4	4	13	█	█	█	█	█	480867	1.361e+06	2.24351e+06	2.03196e+06	1.54146e+06	31.4	88.9	146.5	132.7	100.6
P07195	L-lactate dehydrogenase B chain OS=Homo sapiens OX=9606 GN=LDHB PE=1 SV=2	36.6	6.05	■	651	High	0	11.41	41	42	62	45	38	1	1	3	1	2	1	1	3	1	2	8	4	4	15	█	█	█	█	█	643169	778325	1.25724e+06	1.18037e+06	1.03836e+06	65.7	79.5	128.4	120.5	106
Q10471	Polypeptide N-acetylgalactosaminyltransferase 2 OS=Homo sapiens OX=9606 GN=GALNT2 PE=1 SV=1	64.7	8.35	■	209	High	0	11.388	29	74	92	68	64	1	2	3	2	2	1	2	3	2	2	10	4	4	7	█	█	█	█	█	442497	1.01418e+06	1.90327e+06	1.76458e+06	1.57685e+06	33	75.7	142	131.7	117.7
Q15517	Corneodesmosin OS=Homo sapiens OX=9606 GN=CDSN PE=1 SV=3	51.5	8.35	■	1238	High	0	11.365	78	97	93	97	100	3	4	5	4	6	2	2	2	2	2	22	2	2	5	█	█	█	█	█	1.5504e+06	2836632	4.69393e+06	2.09667e+06	2.56444e+06	56.4	103.2	170.8	76.3	93.3
Q71UI9	Histone H2A.V OS=Homo sapiens OX=9606 GN=H2AZ2 PE=1 SV=3	13.5	10.58	■	40	High	0	11.326	161	101	165	109	125	7	7	8	7	7	3	2	3	2	3	36	3	1	20	█	█	█	█	█	522306	278318	381351	821550	1.08836e+06	84.5	45	61.7	132.9	176
P0C0S5	Histone H2A.Z OS=Homo sapiens OX=9606 GN=H2AZ1 PE=1 SV=2	13.5	10.58	■	40	High	0	11.326	161	101	165	109	125	7	7	8	7	7	3	2	3	2	3	36	3	1	20	█	█	█	█	█	522306	278318	381351	821550	1.08836e+06	84.5	45	61.7	132.9	176
P23526	Adenosylhomocysteinase OS=Homo sapiens OX=9606 GN=AHCY PE=1 SV=4	47.7	6.34	■	1032	High	0	11.31	85	73	69	22	68	2	3	2	2	2	2	3	2	2	2	11	4	4	10	█	█	█	█	█	471377	496718	1.00145e+06	655238	793846	68.9	72.6	146.5	95.8	116.1
P17900	Ganglioside GM2 activator OS=Homo sapiens OX=9606 GN=GM2A PE=1 SV=4	20.8	5.31	■	1278	High	0	11.307	113	147	112	106	80	4	5	3	2	3	2	3	2	2	2	17	3	3	13	█	█	█	█	█	1.52092e+06	3.23546e+06	1.48715e+06	1.09091e+06	868771	92.7	197.2	90.6	66.5	53
Q9Y2Q9	28S ribosomal protein S28, mitochondrial OS=Homo sapiens OX=9606 GN=MRPS28 PE=1 SV=1	20.8	9.1	■	754	High	0	11.217		46	126	32	31		1	3	1	1		1	3	1	1	6	3	3	16	█	█	█	█	█	71325.2	345783	841496	447150	442197	16.6	80.5	195.9	104.1	102.9
O43678	NADH dehydrogenase [ubiquinone] 1 alpha subcomplex subunit 2 OS=Homo sapiens OX=9606 GN=NDUFA2 PE=1 SV=3	10.9	9.57	■	573	High	0	11.2		68	96	78	44		2	5	3	2		2	4	3	2	12	4	4	41	█	█	█	█	█	938494	2.93075e+06	4.04156e+06	4.04731e+06	3.64391e+06	30.1	93.9	129.5	129.7	116.8
B0I1T2	Unconventional myosin-Ig OS=Homo sapiens OX=9606 GN=MYO1G PE=1 SV=2	116.4	8.73	■	1232	High	0	11.197	170					5					4					5	4	4	4	█	█	█	█	█	1.07839e+06		139174			442.8		57.2
O00214	Galectin-8 OS=Homo sapiens OX=9606 GN=LGALS8 PE=1 SV=4	35.8	8.25	■	982	High	0	11.181		77	92	19	49		3	3	1	2		2	3	1	2	9	4	4	12	█	█	█	█	█	42233.9	334820	657592	134051	455788	13	103.1	202.4	41.3	140.3
Q96EP0	E3 ubiquitin-protein ligase RNF31 OS=Homo sapiens OX=9606 GN=RNF31 PE=1 SV=1	119.6	6.57	■	1093	High	0	11.18			129		59			3		2			3		2	5	3	3	3	█	█	█	█	█	5.35683e+06	949485	1.37123e+06	41387.9	791302	314.7	55.8	80.6	2.4	46.5
P20292	Arachidonate 5-lipoxygenase-activating protein OS=Homo sapiens OX=9606 GN=ALOX5AP PE=1 SV=2	18.1	8.44	■	1115	High	0	11.164	155	94	52	42	79	10	3	3	2	2	3	2	2	1	2	20	3	3	17	█	█	█	█	█	1.51113e+07	1.50189e+06	1.10112e+06	1.46599e+06	981969	374.7	37.2	27.3	36.4	24.4
Q15366	Poly(rC)-binding protein 2 OS=Homo sapiens OX=9606 GN=PCBP2 PE=1 SV=1	38.6	6.79	■	617	High	0	11.163	81	43	151	35	20	2	2	5	1	1	2	2	4	1	1	11	4	2	14	█	█	█	█	█	1.29903e+06	962398	1.85554e+06	1.28717e+06	1.04407e+06	100.7	74.6	143.9	99.8	81
O14874	[3-methyl-2-oxobutanoate dehydrogenase [lipoamide]] kinase, mitochondrial OS=Homo sapiens OX=9606 GN=BCKDK PE=1 SV=2	46.3	8.82	■	882	High	0	11.134	92					4					3					4	3	3	11	█	█	█	█	█	973119					500
P23528	Cofilin-1 OS=Homo sapiens OX=9606 GN=CFL1 PE=1 SV=3	18.5	8.09	■	567	High	0	11.07	75	94		51	116	2	2		1	2	2	2		1	2	7	2	2	14	█	█	█	█	█	2.93719e+06	1704854	1.16899e+06	2.05679e+06	1.67496e+06	153.9	89.3	61.2	107.8	87.8
P78406	mRNA export factor OS=Homo sapiens OX=9606 GN=RAE1 PE=1 SV=1	40.9	7.83	■	997	High	0	11.033			92		53			4		2			4		2	6	5	5	16	█	█	█	█	█	593780	545083	1.70606e+06	560391	832208	70.1	64.3	201.3	66.1	98.2
P11717	Cation-independent mannose-6-phosphate receptor OS=Homo sapiens OX=9606 GN=IGF2R PE=1 SV=3	274.2	5.94	■	718	High	0	11.026		23	156		63		1	4		2		1	4		2	7	4	4	2	█	█	█	█	█	627156	132666	587774	373114	346171	151.7	32.1	142.2	90.3	83.7
Q13867	Bleomycin hydrolase OS=Homo sapiens OX=9606 GN=BLMH PE=1 SV=1	52.5	6.27	■	1068	High	0	11.015	62	115	97	56	63	1	4	3	1	1	1	2	2	1	1	10	2	2	5	█	█	█	█	█	657930	3.10086e+06	2.46468e+06	939740	822957	41.2	194.1	154.3	58.8	51.5
A0FGR8	Extended synaptotagmin-2 OS=Homo sapiens OX=9606 GN=ESYT2 PE=1 SV=1	102.3	9.26	■	1293	High	0	11.01	140					4					3					4	3	3	3	█	█	█	█	█	1.19181e+06	210584	317453	193224	264152	273.7	48.4	72.9	44.4	60.7
Q96L58	Beta-1,3-galactosyltransferase 6 OS=Homo sapiens OX=9606 GN=B3GALT6 PE=1 SV=2	37.1	9.66	■	808	High	0	11.002		88	149	137	137		2	2	2	2		2	2	2	2	8	2	2	7	█	█	█	█	█	263604	678540	932085	833149	887826	36.7	94.4	129.6	115.9	123.5
O15144	Actin-related protein 2/3 complex subunit 2 OS=Homo sapiens OX=9606 GN=ARPC2 PE=1 SV=1	34.3	7.36	■	1279	High	0	10.912	104					4					4					4	4	4	15	█	█	█	█	█	2.65099e+06	54355.1	428446	159516	134530	386.7	7.9	62.5	23.3	19.6
Q9Y5V3	Melanoma-associated antigen D1 OS=Homo sapiens OX=9606 GN=MAGED1 PE=1 SV=3	86.1	5.83	■	764	High	0	10.908	27	148	31	24	38	1	5	1	1	1	1	4	1	1	1	9	4	4	6	█	█	█	█	█	239308	1.67127e+06	726926	677548	556691	30.9	215.8	93.9	87.5	71.9
Q9UIQ6	Leucyl-cystinyl aminopeptidase OS=Homo sapiens OX=9606 GN=LNPEP PE=1 SV=3	117.3	5.73	■	1286	High	0	10.892		80	13	50	134		2	1	2	4		2	1	2	4	9	5	5	5	█	█	█	█	█	137980	734139	668991	932917	940322	20.2	107.5	98	136.6	137.7
Q13951	Core-binding factor subunit beta OS=Homo sapiens OX=9606 GN=CBFB PE=1 SV=2	21.5	6.6	■	339	High	0	10.876	63	103	81	58		2	3	2	1		2	2	2	1		8	2	2	14	█	█	█	█	█	577315	860577	1.44003e+06	1.33426e+06	856046	57	84.9	142.1	131.6	84.5
P23458	Tyrosine-protein kinase JAK1 OS=Homo sapiens OX=9606 GN=JAK1 PE=1 SV=2	133.2	7.55	■	1002	High	0	10.86		75	100	60	68		2	3	2	2		2	3	2	2	9	3	3	3	█	█	█	█	█		492837	940092	585839	651990		92.3	176	109.7	122.1
Q96J02	E3 ubiquitin-protein ligase Itchy homolog OS=Homo sapiens OX=9606 GN=ITCH PE=1 SV=2	102.7	6.3	■	1237	High	0	10.826			63		48			3		2			3		2	5	4	4	5	█	█	█	█	█		463561	997484	613702	719120		83	178.5	109.8	128.7
P18077	60S ribosomal protein L35a OS=Homo sapiens OX=9606 GN=RPL35A PE=1 SV=2	12.5	11.06	■	393	High	0	10.804	73	175	191	170	156	3	9	9	7	7	2	4	4	4	4	35	4	4	27	█	█	█	█	█	3.13772e+06	7252443	7.03572e+06	9.00766e+06	7.37447e+06	46.4	107.3	104.1	133.2	109.1
Q9Y265	RuvB-like 1 OS=Homo sapiens OX=9606 GN=RUVBL1 PE=1 SV=1	50.2	6.42	■	758	High	0	10.788		27	100	31	48		1	3	1	2		1	3	1	2	7	3	3	8	█	█	█	█	█	262881	670804	1.11004e+06	1.14561e+06	895656	32.2	82.1	135.9	140.2	109.6
Q9BZF1	Oxysterol-binding protein-related protein 8 OS=Homo sapiens OX=9606 GN=OSBPL8 PE=1 SV=3	101.1	6.96	■	1323	High	0	10.76	141					5					4					5	4	4	5	█	█	█	█	█	1.98394e+06	293700	387664	418519	224730	299.8	44.4	58.6	63.2	34
P25788	Proteasome subunit alpha type-3 OS=Homo sapiens OX=9606 GN=PSMA3 PE=1 SV=2	28.4	5.33	■	648	High	0	10.745	71	143	100	64	54	1	3	2	1	2	1	3	2	1	2	9	4	4	15	█	█	█	█	█	1.19543e+06	1.90859e+06	1.59457e+06	2.06598e+06	1.7444e+06	70.2	112.2	93.7	121.4	102.5
Q92896	Golgi apparatus protein 1 OS=Homo sapiens OX=9606 GN=GLG1 PE=1 SV=2	134.5	6.9	■	683	High	0	10.702		32	130				1	3				1	3			4	3	3	3	█	█	█	█	█	74082.7	316838	420911	337042	309237	25.4	108.6	144.3	115.6	106
P16070	CD44 antigen OS=Homo sapiens OX=9606 GN=CD44 PE=1 SV=3	81.5	5.33	■	892	High	0	10.689		36	96		26		1	4		1		1	3		1	6	3	3	6	█	█	█	█	█	67901.5	350952	870774	483511	227521	17	87.7	217.6	120.8	56.9
P01834	Immunoglobulin kappa constant OS=Homo sapiens OX=9606 GN=IGKC PE=1 SV=2	11.8	6.52	■	299	High	0	10.61	87	81	102	17	30	6	2	3	1	1	2	2	2	1	1	13	2	2	36	█	█	█	█	█	1.26734e+06	372412	963407	397756	358847	188.6	55.4	143.4	59.2	53.4
A0A0A0MS14	Immunoglobulin heavy variable 1-45 OS=Homo sapiens OX=9606 GN=IGHV1-45 PE=3 SV=1	13.5	9.1	■	54	High	0	10.607	65					7					1					7	1	1	9	█	█	█	█	█	6.66964e+06					500
Q92544	Transmembrane 9 superfamily member 4 OS=Homo sapiens OX=9606 GN=TM9SF4 PE=1 SV=2	74.5	6.54	■	1151	High	0	10.6	12	100	140	69	85	1	3	4	2	4	1	3	4	2	3	14	4	4	5	█	█	█	█	█	1.32734e+06	2.3107e+06	3.16181e+06	3.45732e+06	3.25087e+06	49.1	85.5	117	128	120.3
P07766	T-cell surface glycoprotein CD3 epsilon chain OS=Homo sapiens OX=9606 GN=CD3E PE=1 SV=2	23.1	6.76	■	845	High	0	10.595	35	35	87	38	42	1	3	3	1	2	1	1	3	1	2	10	3	3	18	█	█	█	█	█	1.73653e+06	1.77286e+06	3.21162e+06	2.1879e+06	1.96981e+06	79.8	81.5	147.6	100.6	90.5
P99999	Cytochrome c OS=Homo sapiens OX=9606 GN=CYCS PE=1 SV=2	11.7	9.57	■	1322	High	0	10.566	41	46	122	33	76	1	1	3	1	2	1	1	3	1	2	8	3	3	31	█	█	█	█	█	417352	869331	2.68673e+06	1.15387e+06	1.36267e+06	32.2	67	207	88.9	105
P36957	Dihydrolipoyllysine-residue succinyltransferase component of 2-oxoglutarate dehydrogenase complex, mitochondrial OS=Homo sapiens OX=9606 GN=DLST PE=1 SV=4	48.7	8.95	■	288	High	0	10.565		90	56	30	51		3	2	1	3		3	2	1	3	9	5	5	12	█	█	█	█	█	285461	565651	748345	752672	649562	47.5	94.2	124.7	125.4	108.2
O14949	Cytochrome b-c1 complex subunit 8 OS=Homo sapiens OX=9606 GN=UQCRQ PE=1 SV=4	9.9	10.08	■	781	High	0	10.545	44	90	129	135	144	1	5	6	6	9	1	2	3	4	4	27	4	4	43	█	█	█	█	█	1.4254e+06	4.2456e+06	6.4321e+06	7.46243e+06	6.75489e+06	27.1	80.7	122.2	141.8	128.3
P31483	Nucleolysin TIA-1 isoform p40 OS=Homo sapiens OX=9606 GN=TIA1 PE=1 SV=3	42.9	7.74	■	1326	High	0	10.49	109	60	107	64	98	2	2	3	2	3	2	2	3	2	3	12	3	1	8	█	█	█	█	█	175848	145315	213828	252075	170082	91.9	75.9	111.7	131.7	88.8
Q969M3	Protein YIPF5 OS=Homo sapiens OX=9606 GN=YIPF5 PE=1 SV=1	28	4.36	■	430	High	0	10.445		63	62	43	45		2	2	2	2		1	1	1	1	8	1	1	5	█	█	█	█	█	298364	940637	1.51676e+06	1.35503e+06	1.16541e+06	28.3	89.1	143.7	128.4	110.4
P10599	Thioredoxin OS=Homo sapiens OX=9606 GN=TXN PE=1 SV=3	11.7	4.92	■	1138	High	0	10.41	131	129	61	132	108	3	4	2	4	3	2	2	1	2	2	16	2	2	21	█	█	█	█	█	2.72075e+06	5.68627e+06	4.22856e+06	6.41879e+06	4.01189e+06	59	123.3	91.7	139.1	87
O94905	Erlin-2 OS=Homo sapiens OX=9606 GN=ERLIN2 PE=1 SV=1	37.8	5.62	■	797	High	0	10.392	134	38				2	1				2	1				3	2	1	7	█	█	█	█	█	429844	71670.5				428.5	71.5
P28072	Proteasome subunit beta type-6 OS=Homo sapiens OX=9606 GN=PSMB6 PE=1 SV=4	25.3	4.92	■	335	High	0	10.349	84	98	113	91	124	2	3	4	2	3	2	3	3	2	3	14	3	3	13	█	█	█	█	█	958283	1.43612e+06	1.66251e+06	1.28748e+06	1.22111e+06	73	109.4	126.6	98	93
P59998	Actin-related protein 2/3 complex subunit 4 OS=Homo sapiens OX=9606 GN=ARPC4 PE=1 SV=3	19.7	8.43	■	293	High	0	10.333	149		76	32		3		2	1		3		2	1		6	3	3	16	█	█	█	█	█	2.08045e+06	292870	860936	429910	371046	257.8	36.3	106.7	53.3	46
P49411	Elongation factor Tu, mitochondrial OS=Homo sapiens OX=9606 GN=TUFM PE=1 SV=2	49.5	7.61	■	411	High	0	10.331			114	36				4	1				4	1		5	4	4	10	█	█	█	█	█	291684	376633	883510	668847	515102	53.3	68.8	161.5	122.2	94.1
P01833	Polymeric immunoglobulin receptor OS=Homo sapiens OX=9606 GN=PIGR PE=1 SV=4	83.2	5.74	■	762	High	0	10.268	116	46	80	30	48	5	1	4	1	1	3	1	3	1	1	12	4	4	6	█	█	█	█	█	4.62246e+06	465009	2.9061e+06	858421	663902	242.9	24.4	152.7	45.1	34.9
Q9UDW1	Cytochrome b-c1 complex subunit 9 OS=Homo sapiens OX=9606 GN=UQCR10 PE=1 SV=3	7.3	9.47	■	1023	High	0	10.255	50	83	93	93	69	1	2	3	2	4	1	2	2	2	2	12	2	2	38	█	█	█	█	█	712917	2.73813e+06	4.29676e+06	3.01493e+06	2.47351e+06	26.9	103.4	162.3	113.9	93.4
Q96DA0	Zymogen granule protein 16 homolog B OS=Homo sapiens OX=9606 GN=ZG16B PE=1 SV=3	22.7	7.39	■	865	High	0	10.2	42		82			1		2			1		2			3	2	2	12	█	█	█	█	█	1.96417e+06	170198	898353	193824	257548	281.9	24.4	128.9	27.8	37
Q96QR8	Transcriptional activator protein Pur-beta OS=Homo sapiens OX=9606 GN=PURB PE=1 SV=3	33.2	5.43	■	884	High	0	10.198	35	95	143	81	104	1	4	5	4	5	1	3	4	2	3	19	4	2	11	█	█	█	█	█	264425	248300	984105	425968	260811	60.5	56.9	225.3	97.5	59.7
P18627	Lymphocyte activation gene 3 protein OS=Homo sapiens OX=9606 GN=LAG3 PE=1 SV=5	57.4	7.97	■	1202	High	0	10.165		61	142	44	37		2	3	2	1		2	3	2	1	8	3	3	7	█	█	█	█	█		229789	457952	306169	328075		86.9	173.2	115.8	124.1
P26641	Elongation factor 1-gamma OS=Homo sapiens OX=9606 GN=EEF1G PE=1 SV=3	50.1	6.67	■	15	High	0	10.144	45	48	90	38	49	1	1	3	1	1	1	1	3	1	1	7	3	3	8	█	█	█	█	█	498522	291725	1.11426e+06	441937	381755	91.4	53.5	204.2	81	70
O43760	Synaptogyrin-2 OS=Homo sapiens OX=9606 GN=SYNGR2 PE=1 SV=1	24.8	4.94	■	105	High	0	10.082	43	68	47	17	69	1	3	2	1	2	1	3	2	1	2	9	4	4	17	█	█	█	█	█	675379	1786680	1.37902e+06	2.17239e+06	2.43465e+06	40	105.7	81.6	128.6	144.1
Q15365	Poly(rC)-binding protein 1 OS=Homo sapiens OX=9606 GN=PCBP1 PE=1 SV=2	37.5	7.09	■	713	High	0	10.019	24	23	85	70	32	1	1	4	2	2	1	1	3	2	2	10	4	2	13	█	█	█	█	█	1.0644e+06	976596	1.88608e+06	1.87074e+06	1.34535e+06	74.5	68.4	132	130.9	94.2
Q15306	Interferon regulatory factor 4 OS=Homo sapiens OX=9606 GN=IRF4 PE=1 SV=1	51.7	6.86	■	186	High	0	9.962	68	55	105	111	87	2	1	3	2	2	2	1	3	2	2	10	3	3	7	█	█	█	█	█	1.04775e+06	2.02093e+06	2.51954e+06	2.00693e+06	1.80565e+06	55.7	107.5	134	106.7	96
Q9BSK2	Solute carrier family 25 member 33 OS=Homo sapiens OX=9606 GN=SLC25A33 PE=1 SV=1	35.4	9.6	■	854	High	0	9.931	29	16	124	57	92	1	1	2	2	2	1	1	2	2	2	8	2	2	7	█	█	█	█	█	226727	803107	1.2726e+06	1.07518e+06	1.16571e+06	25	88.4	140.1	118.3	128.3
P56134	ATP synthase subunit f, mitochondrial OS=Homo sapiens OX=9606 GN=ATP5MF PE=1 SV=3	10.9	9.67	■	506	High	0	9.892	13	63	109	17	36	1	1	3	1	1	1	1	2	1	1	7	2	2	26	█	█	█	█	█	62630.7	462560	852361	191845	200691	17.7	130.7	240.8	54.2	56.7
P49327	Fatty acid synthase OS=Homo sapiens OX=9606 GN=FASN PE=1 SV=3	273.3	6.44	■	229	High	0	9.891	63		128	78	57	2		4	2	3	2		4	2	3	11	4	4	2	█	█	█	█	█	568758	245961	955585	810955	491216	92.6	40	155.5	132	79.9
Q92538	Golgi-specific brefeldin A-resistance guanine nucleotide exchange factor 1 OS=Homo sapiens OX=9606 GN=GBF1 PE=1 SV=2	206.3	5.73	■	10	High	0	9.844			19	64	110			1	2	4			1	2	4	7	5	5	2	█	█	█	█	█		290463	581402	1.2425e+06	1.48996e+06		40.3	80.7	172.4	206.7
P46779	60S ribosomal protein L28 OS=Homo sapiens OX=9606 GN=RPL28 PE=1 SV=3	15.7	12.02	■	631	High	0	9.837		26	70	9	58		2	4	1	3		2	3	1	2	10	3	3	23	█	█	█	█	█	646028	1.11276e+06	1.84347e+06	1.67489e+06	2.46093e+06	41.7	71.9	119.1	108.2	159
P69905	Hemoglobin subunit alpha OS=Homo sapiens OX=9606 GN=HBA1 PE=1 SV=2	15.2	8.68	■	30	High	0	9.818		35	116	58	114		1	6	3	5		1	3	2	3	15	3	3	22	█	█	█	█	█	422045	2.20723e+06	4.87894e+06	3.4372e+06	4.17182e+06	14	73	161.4	113.7	138
Q96CW1	AP-2 complex subunit mu OS=Homo sapiens OX=9606 GN=AP2M1 PE=1 SV=2	49.6	9.54	■	374	High	0	9.717		50	58	40	147		2	2	1	5		2	2	1	4	10	4	4	8	█	█	█	█	█	598605	1.08214e+06	1.6873e+06	1.05491e+06	1.72303e+06	48.7	88	137.3	85.8	140.2
Q9P2E9	Ribosome-binding protein 1 OS=Homo sapiens OX=9606 GN=RRBP1 PE=1 SV=5	152.4	8.6	■	990	High	0	9.707	161					4					4					4	4	4	3	█	█	█	█	█	747850		51759.7	45745.1	64883.3	410.8		28.4	25.1	35.6
P07737	Profilin-1 OS=Homo sapiens OX=9606 GN=PFN1 PE=1 SV=2	15	8.27	■	807	High	0	9.702	63	58	106	69	68	2	2	2	2	2	2	2	2	2	2	10	2	2	19	█	█	█	█	█	826149	1.58982e+06	1.88239e+06	2.20887e+06	1.63777e+06	50.7	97.6	115.6	135.6	100.5
Q13490	Baculoviral IAP repeat-containing protein 2 OS=Homo sapiens OX=9606 GN=BIRC2 PE=1 SV=2	69.9	6.7	■	1231	High	0	9.683		123	117		75		3	3		3		3	3		3	9	3	1	5	█	█	█	█	█	386790	201976	325848	187222	218644	146.5	76.5	123.4	70.9	82.8
P84243	Histone H3.3 OS=Homo sapiens OX=9606 GN=H3-3A PE=1 SV=2	15.3	11.27	■	59	High	0	9.637	68	61	136	92	75	5	3	10	5	6	1	1	4	2	2	29	4	2	20	█	█	█	█	█	5.15378e+06	3.10518e+06	8.98841e+06	1.10621e+07	1.51004e+07	59.4	35.8	103.5	127.4	173.9
P68431	Histone H3.1 OS=Homo sapiens OX=9606 GN=H3C1 PE=1 SV=2	15.4	11.12	■	59	High	0	9.637	68	61	136	92	75	5	3	10	5	6	1	1	4	2	2	29	4	2	20	█	█	█	█	█	5.15378e+06	3.10518e+06	8.98841e+06	1.10621e+07	1.51004e+07	59.4	35.8	103.5	127.4	173.9
Q71DI3	Histone H3.2 OS=Homo sapiens OX=9606 GN=H3C15 PE=1 SV=3	15.4	11.27	■	59	High	0	9.637	68	61	136	92	75	5	3	10	5	6	1	1	4	2	2	29	4	2	20	█	█	█	█	█	5.15378e+06	3.10518e+06	8.98841e+06	1.10621e+07	1.51004e+07	59.4	35.8	103.5	127.4	173.9
Q16695	Histone H3.1t OS=Homo sapiens OX=9606 GN=H3-4 PE=1 SV=3	15.5	11.12	■	59	High	0	9.637	68	61	136	92	75	5	3	10	5	6	1	1	4	2	2	29	4	2	20	█	█	█	█	█	5.15378e+06	3.10518e+06	8.98841e+06	1.10621e+07	1.51004e+07	59.4	35.8	103.5	127.4	173.9
Q12905	Interleukin enhancer-binding factor 2 OS=Homo sapiens OX=9606 GN=ILF2 PE=1 SV=2	43	5.26	■	727	High	0	9.552		30	81	93	85		1	2	3	2		1	2	3	2	8	3	3	10	█	█	█	█	█	106133	493025	1.2781e+06	698915	849668	15.5	72	186.5	102	124
P00761	Trypsin (Laboratory-Cont) OS=Sus scrofa PE=1 SV=1	24.4	7.18	■	388	High	0	9.55	127	125	131	141	126	243	197	259	275	272	2	2	2	2	2	1246	2	2	8	█	█	█	█	█	4.93755e+09	4.10767e+09	6.23203e+09	7.94964e+09	5.841e+09	84.9	70.7	107.2	136.7	100.5
Q8IWT3	Cullin-9 OS=Homo sapiens OX=9606 GN=CUL9 PE=1 SV=2	281	5.45	■	1189	High	0	9.504	131					3					3					3	3	3	1	█	█	█	█	█	1.24389e+06					500
Q3KQU3	MAP7 domain-containing protein 1 OS=Homo sapiens OX=9606 GN=MAP7D1 PE=1 SV=1	92.8	10.11	■	1242	High	0	9.49		39	81	71	74		2	2	2	2		2	2	2	2	8	2	2	3	█	█	█	█	█	51167.5	470656	884448	799162	953511	8.1	74.5	140	126.5	150.9
P36952	Serpin B5 OS=Homo sapiens OX=9606 GN=SERPINB5 PE=1 SV=2	42.1	6.05	■	502	High	0	9.487	129		30			3		1			3		1			4	3	3	7	█	█	█	█	█	1.061e+06	48009.8	435407	119111	94161.2	301.8	13.7	123.9	33.9	26.8
P13716	Delta-aminolevulinic acid dehydratase OS=Homo sapiens OX=9606 GN=ALAD PE=1 SV=1	36.3	6.79	■	803	High	0	9.459	35	74	106	79	127	1	1	2	1	2	1	1	2	1	2	7	2	2	6	█	█	█	█	█	97647.9	445853	1.15328e+06	615754	949907	15	68.3	176.8	94.4	145.6
Q13761	Runt-related transcription factor 3 OS=Homo sapiens OX=9606 GN=RUNX3 PE=1 SV=2	44.3	9.47	■	70	High	0	9.374	31	71	116	82	74	1	3	5	2	2	1	2	4	2	2	13	4	4	9	█	█	█	█	█	728109	1.10704e+06	1.69408e+06	1.26856e+06	1.10962e+06	61.6	93.7	143.4	107.4	93.9
P00698	Lysozyme C DIG6PROT (MW-Marker) OS=Gallus gallus GN=LYZ PE=1 SV=1	16.2	9.07	■	925	High	0	9.309				200					3					3		3	3	3	25	█	█	█	█	█		155561		1.86313e+06	139999		36		431.5	32.4
P29401	Transketolase OS=Homo sapiens OX=9606 GN=TKT PE=1 SV=3	67.8	7.66	■	519	High	0	9.285		15	102	31			1	4	2			1	4	1		7	4	4	8	█	█	█	█	█	315149	563803	1.63291e+06	1.09163e+06	614684	37.4	66.8	193.6	129.4	72.9
P15735	Phosphorylase b kinase gamma catalytic chain, liver/testis isoform OS=Homo sapiens OX=9606 GN=PHKG2 PE=1 SV=1	46.4	6.38	■	1104	High	0	9.229		56	112	51	96		1	3	1	2		1	3	1	2	7	3	3	8	█	█	█	█	█		617604	1.19111e+06	1.06756e+06	931175		81.1	156.4	140.2	122.3
P25398	40S ribosomal protein S12 OS=Homo sapiens OX=9606 GN=RPS12 PE=1 SV=3	14.5	7.21	■	1131	High	0	9.223	97	84	103	91	95	3	3	3	3	3	2	2	3	2	2	15	3	3	30	█	█	█	█	█	1.61012e+06	5.80948e+06	6.35203e+06	4.03182e+06	3.45518e+06	37.9	136.6	149.4	94.8	81.3
P0DOY2	Immunoglobulin lambda constant 2 OS=Homo sapiens OX=9606 GN=IGLC2 PE=1 SV=1	11.3	7.24	■	846	High	0	9.197	54		105			1		2			1		2			3	2	1	24	█	█	█	█	█	580068	139537	508638	201559	112020	188.1	45.3	164.9	65.4	36.3
P0DOY3	Immunoglobulin lambda constant 3 OS=Homo sapiens OX=9606 GN=IGLC3 PE=1 SV=1	11.3	7.24	■	846	High	0	9.197	54		105			1		2			1		2			3	2	1	24	█	█	█	█	█	580068	139537	508638	201559	112020	188.1	45.3	164.9	65.4	36.3
Q8IW75	Serpin A12 OS=Homo sapiens OX=9606 GN=SERPINA12 PE=1 SV=1	47.1	9.29	■	68	High	0	9.152	42	110	97	100	76	1	3	3	3	2	1	3	3	3	2	12	3	3	6	█	█	█	█	█	543346	1.10176e+06	1.27206e+06	1.58009e+06	1.42971e+06	45.8	92.9	107.3	133.3	120.6
P01591	Immunoglobulin J chain OS=Homo sapiens OX=9606 GN=JCHAIN PE=1 SV=4	18.1	5.24	■	1172	High	0	9.14	100	64	117	51	75	4	1	3	1	1	2	1	2	1	1	10	2	2	12	█	█	█	█	█	2.72034e+06	366848	3.95789e+06	525453	428209	170	22.9	247.4	32.8	26.8
Q8IZH2	5'-3' exoribonuclease 1 OS=Homo sapiens OX=9606 GN=XRN1 PE=1 SV=1	194	7.21	■	97	High	0	9.103			97		16			3		1			3		1	4	3	3	2	█	█	█	█	█	51895	359835	457160	243562	513569	16	110.6	140.6	74.9	157.9
O75569	Interferon-inducible double-stranded RNA-dependent protein kinase activator A OS=Homo sapiens OX=9606 GN=PRKRA PE=1 SV=1	34.4	8.41	■	906	High	0	9.058		74	102	29	73		2	3	1	3		2	3	1	2	9	3	3	11	█	█	█	█	█	213493	606969	1.39844e+06	931660	924394	26.2	74.5	171.6	114.3	113.4
P20674	Cytochrome c oxidase subunit 5A, mitochondrial OS=Homo sapiens OX=9606 GN=COX5A PE=1 SV=2	16.8	6.79	■	563	High	0	9.021		110	148	88	102		6	4	2	6		2	3	2	3	18	3	3	21	█	█	█	█	█	881744	4.57609e+06	4.31183e+06	6.70161e+06	3.44015e+06	22.1	114.9	108.3	168.3	86.4
P61026	Ras-related protein Rab-10 OS=Homo sapiens OX=9606 GN=RAB10 PE=1 SV=1	22.5	8.38	■	24	High	0	8.977	73	95	108	85	75	2	2	3	2	2	2	2	3	2	2	11	3	3	17	█	█	█	█	█	752946	1.49931e+06	1.74759e+06	1.87814e+06	1.61002e+06	50.3	100.1	116.7	125.4	107.5
Q9UGM3	Deleted in malignant brain tumors 1 protein OS=Homo sapiens OX=9606 GN=DMBT1 PE=1 SV=2	260.6	5.44	■	308	High	0	8.973	81	36	109		29	3	1	3		1	2	1	2		1	8	2	2	9	█	█	█	█	█	865638	274671	1.73484e+06	200946	331636	127	40.3	254.5	29.5	48.7
P08133	Annexin A6 OS=Homo sapiens OX=9606 GN=ANXA6 PE=1 SV=3	75.8	5.6	■	50	High	0	8.914		59	83	44	56		2	3	2	2		2	3	2	2	9	4	4	6	█	█	█	█	█	172409	478658	733310	574601	504589	35	97.1	148.8	116.6	102.4
Q12904	Aminoacyl tRNA synthase complex-interacting multifunctional protein 1 OS=Homo sapiens OX=9606 GN=AIMP1 PE=1 SV=2	34.3	8.43	■	423	High	0	8.887	106					3					3					3	3	3	11	█	█	█	█	█	2.24357e+06					500
P62888	60S ribosomal protein L30 OS=Homo sapiens OX=9606 GN=RPL30 PE=1 SV=2	12.8	9.63	■	827	High	0	8.825		83	91	77	105		4	4	3	4		2	2	2	2	15	3	3	17	█	█	█	█	█	132602	1.63176e+06	3.12075e+06	2.09795e+06	1.7231e+06	7.6	93.7	179.2	120.5	99
P30086	Phosphatidylethanolamine-binding protein 1 OS=Homo sapiens OX=9606 GN=PEBP1 PE=1 SV=3	21	7.53	■	637	High	0	8.804	28	31	60		27	1	1	1		1	1	1	1		1	4	3	3	19	█	█	█	█	█	391576	703947	361223	242674	275683	99.1	178.2	91.4	61.4	69.8
Q8NEW0	Zinc transporter 7 OS=Homo sapiens OX=9606 GN=SLC30A7 PE=2 SV=1	41.6	6.95	■	645	High	0	8.773		52	45	122	113		1	1	3	3		1	1	3	3	8	3	3	8	█	█	█	█	█	163817	926032	822113	2.22352e+06	1.80614e+06	13.8	77.9	69.2	187.1	152
P61019	Ras-related protein Rab-2A OS=Homo sapiens OX=9606 GN=RAB2A PE=1 SV=1	23.5	6.54	■	1108	High	0	8.741		76	13	56	64		2	1	2	2		2	1	2	2	7	3	3	18	█	█	█	█	█	165945	466170	494770	724964	581839	34.1	95.8	101.7	148.9	119.5
P17987	T-complex protein 1 subunit alpha OS=Homo sapiens OX=9606 GN=TCP1 PE=1 SV=1	60.3	6.11	■	400	High	0	8.719	24	47	58	72	22	1	2	3	2	1	1	2	3	2	1	9	4	4	7	█	█	█	█	█	449233	829935	1.45601e+06	1.53632e+06	1.08035e+06	42	77.5	136	143.5	100.9
P12081	Histidine--tRNA ligase, cytoplasmic OS=Homo sapiens OX=9606 GN=HARS1 PE=1 SV=2	57.4	5.88	■	903	High	0	8.706	31	36	125			1	1	3			1	1	3			5	3	3	5	█	█	█	█	█	1.0391e+06	1.72752e+06	3.05417e+06	1.30707e+06	1.60429e+06	59.5	98.9	174.9	74.8	91.9
O14569	Cytochrome b561 domain-containing protein 2 OS=Homo sapiens OX=9606 GN=CYB561D2 PE=1 SV=1	24	9.89	■	245	High	0	8.675	54		20	61	35	2		1	2	1	1		1	1	1	6	1	1	5	█	█	█	█	█	1.19671e+06	259604	453456	472863	420531	213.5	46.3	80.9	84.3	75
Q92552	28S ribosomal protein S27, mitochondrial OS=Homo sapiens OX=9606 GN=MRPS27 PE=1 SV=3	47.6	6.18	■	1152	High	0	8.664		55	69	136	162		1	2	4	4		1	2	4	4	11	4	4	7	█	█	█	█	█	285961	1.08812e+06	905309	1.41546e+06	1.59498e+06	27	102.9	85.6	133.8	150.8
Q9BZE1	39S ribosomal protein L37, mitochondrial OS=Homo sapiens OX=9606 GN=MRPL37 PE=1 SV=2	48.1	8.59	■	1316	High	0	8.612		52	100	26	35		1	2	1	2		1	2	1	2	6	3	3	8	█	█	█	█	█	62706.1	430408	626521	569072	453850	14.6	100.4	146.2	132.8	105.9
P06748	Nucleophosmin OS=Homo sapiens OX=9606 GN=NPM1 PE=1 SV=2	32.6	4.78	■	1049	High	0	8.587	111	51	56	56	29	2	1	1	1	1	2	1	1	1	1	6	2	2	7	█	█	█	█	█	1.24632e+06	1.19404e+06	1.29858e+06	1.18202e+06	970573	105.8	101.3	110.2	100.3	82.4
P01375	Tumor necrosis factor OS=Homo sapiens OX=9606 GN=TNF PE=1 SV=1	25.6	6.92	■	620	High	0	8.579		72	108	61	116		2	4	2	5		2	4	2	4	13	4	4	17	█	█	█	█	█	18539.8	1.38214e+06	1.74654e+06	1.11415e+06	1.6345e+06	1.6	117.2	148.1	94.5	138.6
O14773	Tripeptidyl-peptidase 1 OS=Homo sapiens OX=9606 GN=TPP1 PE=1 SV=2	61.2	6.48	■	447	High	0	8.544		31	42		53		2	1		2		2	1		2	5	2	2	5	█	█	█	█	█		605623	979536	396039	645760		115.3	186.4	75.4	122.9
P62861	40S ribosomal protein S30 OS=Homo sapiens OX=9606 GN=FAU PE=1 SV=1	6.6	12.15	■	644	High	0	8.495	59	78	86	64	78	3	2	4	3	3	1	1	2	1	1	15	2	2	19	█	█	█	█	█	1.81229e+06	4.02342e+06	7.61278e+06	3.43976e+06	3.30863e+06	44.9	99.6	188.5	85.2	81.9
P43307	Translocon-associated protein subunit alpha OS=Homo sapiens OX=9606 GN=SSR1 PE=1 SV=3	32.2	4.49	■	691	High	0	8.427	97	46	57	35	39	4	1	2	1	1	2	1	1	1	1	9	2	2	7	█	█	█	█	█	6.93945e+06	920483	1.10465e+06	1.10762e+06	363683	332.5	44.1	52.9	53.1	17.4
Q9Y3Q3	Transmembrane emp24 domain-containing protein 3 OS=Homo sapiens OX=9606 GN=TMED3 PE=1 SV=1	24.8	5.6	■	747	High	0	8.398		59	82	97	103		2	3	3	3		1	2	2	2	11	2	2	8	█	█	█	█	█	474460	1.82649e+06	3.4028e+06	4.35311e+06	3.64355e+06	17.3	66.7	124.2	158.9	133
P10515	Dihydrolipoyllysine-residue acetyltransferase component of pyruvate dehydrogenase complex, mitochondrial OS=Homo sapiens OX=9606 GN=DLAT PE=1 SV=3	69	7.84	■	949	High	0	8.39	16	108	47	31		1	4	3	2		1	3	2	1		10	4	4	6	█	█	█	█	█	1.8033e+06	1.37846e+06	4.00064e+06	2.0609e+06	1.6212e+06	83	63.4	184.1	94.8	74.6
O15258	Protein RER1 OS=Homo sapiens OX=9606 GN=RER1 PE=1 SV=1	22.9	9.54	■	1200	High	0	8.334		23	16		34		1	2		2		1	1		2	5	3	3	24	█	█	█	█	█	116337	371197	1.51769e+06	585520	594617	18.3	58.3	238.2	91.9	93.3
Q10472	Polypeptide N-acetylgalactosaminyltransferase 1 OS=Homo sapiens OX=9606 GN=GALNT1 PE=1 SV=1	64.2	7.72	■	553	High	0	8.321			68	56	15			3	2	1			3	2	1	6	3	3	6	█	█	█	█	█	224305	503093	707978	895158	860566	35.1	78.8	110.9	140.3	134.8
P09001	39S ribosomal protein L3, mitochondrial OS=Homo sapiens OX=9606 GN=MRPL3 PE=1 SV=1	38.6	9.48	■	533	High	0	8.317		38	43	29	58		1	1	1	1		1	1	1	1	4	2	2	6	█	█	█	█	█	75765.2	417921	756027	511229	563402	16.3	89.9	162.6	110	121.2
P55735	Protein SEC13 homolog OS=Homo sapiens OX=9606 GN=SEC13 PE=1 SV=3	35.5	5.48	■	834	High	0	8.301		42	81	75	52		1	1	3	1		1	1	2	1	6	2	2	6	█	█	█	█	█	87886	513766	1.44464e+06	970088	740917	11.7	68.4	192.2	129.1	98.6
Q9BYD1	39S ribosomal protein L13, mitochondrial OS=Homo sapiens OX=9606 GN=MRPL13 PE=1 SV=1	20.7	9.16	■	1055	High	0	8.285		27	88	26	36		1	4	1	2		1	3	1	2	8	3	3	19	█	█	█	█	█	62120.5	109784	838209	309530	367413	18.4	32.5	248.4	91.7	108.9
Q8NFH5	Nucleoporin NUP35 OS=Homo sapiens OX=9606 GN=NUP35 PE=1 SV=1	34.8	9.09	■	682	High	0	8.269			72	75	111			2	2	2			2	2	2	6	2	2	8	█	█	█	█	█		148596	213916	276497	244718		84.1	121	156.4	138.5
P14866	Heterogeneous nuclear ribonucleoprotein L OS=Homo sapiens OX=9606 GN=HNRNPL PE=1 SV=2	64.1	8.22	■	885	High	0	8.219	26	75	45	94	109	1	1	1	2	2	1	1	1	2	2	7	2	2	3	█	█	█	█	█	481824	872502	1.41503e+06	1.33612e+06	1.36545e+06	44	79.7	129.3	122.1	124.8
Q5RI15	Cytochrome c oxidase assembly protein COX20, mitochondrial OS=Homo sapiens OX=9606 GN=COX20 PE=1 SV=2	13.3	8.76	■	537	High	0	8.203	28	66	80	46	74	1	2	3	2	3	1	2	2	2	2	11	2	2	20	█	█	█	█	█	676420	1.61891e+06	1.30251e+06	2.1212e+06	2.25395e+06	42.4	101.5	81.7	133	141.3
Q8IYM9	E3 ubiquitin-protein ligase TRIM22 OS=Homo sapiens OX=9606 GN=TRIM22 PE=1 SV=1	56.9	7.72	■	658	High	0	8.183	28	14	101	27	22	1	1	3	1	1	1	1	3	1	1	7	3	3	6	█	█	█	█	█	290877	559901	1.15585e+06	728605	679706	42.6	82	169.2	106.7	99.5
Q9NQX3	Gephyrin OS=Homo sapiens OX=9606 GN=GPHN PE=1 SV=1	79.7	5.43	■	243	High	0	8.174	129					4					3					4	3	3	4	█	█	█	█	█	955438	296882	114114	1.01249e+06	345586	175.3	54.5	20.9	185.8	63.4
Q8TDW0	Volume-regulated anion channel subunit LRRC8C OS=Homo sapiens OX=9606 GN=LRRC8C PE=1 SV=2	92.4	7.62	■	960	High	0	8.16	88					4					3					4	3	3	5	█	█	█	█	█	1.01388e+06	98733.7	40274.9		151686	388.6	37.8	15.4		58.1
P54920	Alpha-soluble NSF attachment protein OS=Homo sapiens OX=9606 GN=NAPA PE=1 SV=3	33.2	5.36	■	500	High	0	8.159			47	31	56			3	1	2			3	1	2	6	3	3	11	█	█	█	█	█	113017	280365	689281	326371	361529	31.9	79.2	194.7	92.2	102.1
Q6NVV1	Putative 60S ribosomal protein L13a protein RPL13AP3 OS=Homo sapiens OX=9606 GN=RPL13AP3 PE=5 SV=1	12.1	10.76	■	126	High	0	8.149	62	50	103	94	52	1	1	2	2	1	1	1	2	2	1	7	2	2	19	█	█	█	█	█	887064	1.35951e+06	1.59741e+06	1.63976e+06	974497	68.7	105.3	123.7	127	75.4
P40429	60S ribosomal protein L13a OS=Homo sapiens OX=9606 GN=RPL13A PE=1 SV=2	23.6	10.93	■	126	High	0	8.149	62	50	103	94	52	1	1	2	2	1	1	1	2	2	1	7	2	2	9	█	█	█	█	█	887064	1.35951e+06	1.59741e+06	1.63976e+06	974497	68.7	105.3	123.7	127	75.4
Q9UDX5	Mitochondrial fission process protein 1 OS=Homo sapiens OX=9606 GN=MTFP1 PE=1 SV=1	18	9.31	■	119	High	0	8.147			85					2					2			2	2	2	14	█	█	█	█	█	35301.6	151456	234516	126529	51874.4	29.4	126.3	195.5	105.5	43.3
P30838	Aldehyde dehydrogenase, dimeric NADP-preferring OS=Homo sapiens OX=9606 GN=ALDH3A1 PE=1 SV=3	50.4	6.54	■	1254	High	0	8.143			76					3					3			3	3	3	8	█	█	█	█	█	43863.1	41081.3	843857	111395	78215.7	19.6	18.4	377.3	49.8	35
Q16629	Serine/arginine-rich splicing factor 7 OS=Homo sapiens OX=9606 GN=SRSF7 PE=1 SV=1	27.4	11.82	■	306	High	0	8.057		43	107	53	59		1	3	2	2		1	3	2	2	8	3	3	13	█	█	█	█	█	468303	626653	1.08209e+06	1.33412e+06	982087	52.1	69.7	120.4	148.5	109.3
P30041	Peroxiredoxin-6 OS=Homo sapiens OX=9606 GN=PRDX6 PE=1 SV=3	25	6.38	■	442	High	0	8.046	65		93		29	2		3		2	2		3		2	7	4	4	16	█	█	█	█	█	1.00086e+06	670341	2.08308e+06	1.02168e+06	946319	87.5	58.6	182	89.3	82.7
P12956	X-ray repair cross-complementing protein 6 OS=Homo sapiens OX=9606 GN=XRCC6 PE=1 SV=2	69.8	6.64	■	864	High	0	8.022	49	93	29	37	33	2	2	1	1	1	2	2	1	1	1	7	3	3	4	█	█	█	█	█	600766	868471	1.0385e+06	1.11083e+06	1.1644e+06	62.8	90.8	108.6	116.1	121.7
Q8IXM3	39S ribosomal protein L41, mitochondrial OS=Homo sapiens OX=9606 GN=MRPL41 PE=1 SV=1	15.4	9.57	■	1083	High	0	8.019		20	85	14	15		1	3	1	1		1	3	1	1	6	3	3	20	█	█	█	█	█	181493	807950	1.45525e+06	983712	972099	20.6	91.8	165.4	111.8	110.5
P61009	Signal peptidase complex subunit 3 OS=Homo sapiens OX=9606 GN=SPCS3 PE=1 SV=1	20.3	8.62	■	428	High	0	7.99	128	26	19	68	19	7	1	1	2	1	3	1	1	2	1	12	3	3	16	█	█	█	█	█	1.08954e+07	3.79091e+06	4.82332e+06	2.65997e+06	2.18029e+06	223.7	77.8	99	54.6	44.8
P36402	Transcription factor 7 OS=Homo sapiens OX=9606 GN=TCF7 PE=1 SV=3	41.6	6.81	■	178	High	0	7.957	73	96	97	99	53	1	2	2	2	1	1	2	2	2	1	8	2	2	5	█	█	█	█	█	1.20419e+06	1.45835e+06	1.38061e+06	1.71107e+06	1.43928e+06	83.7	101.4	96	118.9	100
P17174	Aspartate aminotransferase, cytoplasmic OS=Homo sapiens OX=9606 GN=GOT1 PE=1 SV=3	46.2	7.01	■	635	High	0	7.91		57	58		9		2	2		1		2	2		1	5	3	3	8	█	█	█	█	█	539519	3.0847e+06	3.64593e+06	4.47266e+06	3.63033e+06	17.5	100.3	118.6	145.5	118.1
P98194	Calcium-transporting ATPase type 2C member 1 OS=Homo sapiens OX=9606 GN=ATP2C1 PE=1 SV=3	100.5	6.74	■	100	High	0	7.868			79	58				2	2				2	2		4	3	3	4	█	█	█	█	█			700990	440063	380421			230.4	144.6	125
Q96DV4	39S ribosomal protein L38, mitochondrial OS=Homo sapiens OX=9606 GN=MRPL38 PE=1 SV=2	44.6	7.53	■	440	High	0	7.823		77	60	36	45		2	2	1	2		2	2	1	2	7	3	3	8	█	█	█	█	█	133424	290986	554587	500521	472320	34.2	74.5	142.1	128.2	121
Q9HBE5	Interleukin-21 receptor OS=Homo sapiens OX=9606 GN=IL21R PE=1 SV=1	59.1	4.7	■	265	High	0	7.822		65	28		71		2	1		2		2	1		2	5	3	3	5	█	█	█	█	█		380829	474584	815854	607348		83.6	104.1	179	133.3
O43143	Pre-mRNA-splicing factor ATP-dependent RNA helicase DHX15 OS=Homo sapiens OX=9606 GN=DHX15 PE=1 SV=2	90.9	7.46	■	1086	High	0	7.821	41	34	117		28	1	1	3		1	1	1	3		1	6	3	3	4	█	█	█	█	█	4.98047e+06	9.91015e+06	2.8962e+06	7.81691e+06	7.89092e+06	74.3	147.9	43.2	116.7	117.8
P05783	Keratin, type I cytoskeletal 18 OS=Homo sapiens OX=9606 GN=KRT18 PE=1 SV=2	48	5.45	■	556	High	0	7.811	97	143	52	84	133	25	28	22	20	24	2	3	1	2	3	119	3	2	6	█	█	█	█	█	908390	2.88612e+06	3.0667e+06	1.90843e+06	2.33611e+06	40.9	129.9	138.1	85.9	105.2
O75477	Erlin-1 OS=Homo sapiens OX=9606 GN=ERLIN1 PE=1 SV=2	39.1	7.87	■	151	High	0	7.803	105	38				2	1				2	1				3	2	1	6	█	█	█	█	█	915295	243111	233734	295345	210144	241.2	64.1	61.6	77.8	55.4
P50914	60S ribosomal protein L14 OS=Homo sapiens OX=9606 GN=RPL14 PE=1 SV=4	23.4	10.93	■	172	High	0	7.765		25	95		7		1	2		1		1	2		1	4	2	2	11	█	█	█	█	█	23575.6	152253	982200	51151.8	726985	6.1	39.3	253.6	13.2	187.7
P61011	Signal recognition particle 54 kDa protein OS=Homo sapiens OX=9606 GN=SRP54 PE=1 SV=1	55.7	8.75	■	979	High	0	7.744	56		22	18	33	2		1	1	1	2		1	1	1	5	3	3	6	█	█	█	█	█	880462	334416	335202	671231	554957	158.6	60.2	60.4	120.9	99.9
P01130	Low-density lipoprotein receptor OS=Homo sapiens OX=9606 GN=LDLR PE=1 SV=1	95.3	5.05	■	1207	High	0	7.719			74	42	38			3	1	2			3	1	1	6	3	3	4	█	█	█	█	█			704017	364882	476891			227.7	118	154.3
Q96S52	GPI transamidase component PIG-S OS=Homo sapiens OX=9606 GN=PIGS PE=1 SV=3	61.6	6.49	■	748	High	0	7.684	97					2					2					2	2	2	4	█	█	█	█	█	901532	59159.8	85785.9	95512	68658.7	372.3	24.4	35.4	39.4	28.4
P62191	26S proteasome regulatory subunit 4 OS=Homo sapiens OX=9606 GN=PSMC1 PE=1 SV=1	49.2	6.21	■	1236	High	0	7.663	30		51	33	54	1		2	2	2	1		2	2	2	7	3	3	8	█	█	█	█	█	262794	224032	733675	528251	522040	57.9	49.3	161.5	116.3	114.9
P52948	Nuclear pore complex protein Nup98-Nup96 OS=Homo sapiens OX=9606 GN=NUP98 PE=1 SV=4	197.5	6.4	■	367	High	0	7.626		31	58	74	42		1	1	2	1		1	1	2	1	5	2	2	1	█	█	█	█	█	237189	407675	397624	610708	540776	54.1	92.9	90.6	139.2	123.2
Q16610	Extracellular matrix protein 1 OS=Homo sapiens OX=9606 GN=ECM1 PE=1 SV=2	60.6	6.71	■	1305	High	0	7.617		68	59	61	33		1	2	1	1		1	2	1	1	5	2	2	5	█	█	█	█	█	578013	1.43536e+06	5.59992e+06	942723	887373	30.6	76	296.5	49.9	47
Q9NR28	Diablo homolog, mitochondrial OS=Homo sapiens OX=9606 GN=DIABLO PE=1 SV=1	27.1	5.9	■	27	High	0	7.611	81		11			2		1			2		1			3	2	2	9	█	█	█	█	█	9.74852e+06	16594377	3.27327e+07	2.97904e+07	2.87536e+07	41.4	70.5	139.1	126.6	122.2
P31949	Protein S100-A11 OS=Homo sapiens OX=9606 GN=S100A11 PE=1 SV=2	11.7	7.12	■	1070	High	0	7.587	117	105	123	120	18	4	3	4	3	1	3	3	3	3	1	15	3	3	24	█	█	█	█	█	1.6361e+06	853296	2.29635e+06	1.55774e+06	725083	115.7	60.4	162.4	110.2	51.3
P15927	Replication protein A 32 kDa subunit OS=Homo sapiens OX=9606 GN=RPA2 PE=1 SV=1	29.2	6.15	■	1281	High	0	7.58			36	70	108			1	2	2			1	2	2	5	2	2	7	█	█	█	█	█	450403	490034	653171	821011	619222	74.2	80.8	107.6	135.3	102.1
P11279	Lysosome-associated membrane glycoprotein 1 OS=Homo sapiens OX=9606 GN=LAMP1 PE=1 SV=3	44.9	8.75	■	284	High	0	7.567	19	20	97	28	28	1	1	2	1	1	1	1	2	1	1	6	2	2	5	█	█	█	█	█	880890	1.35209e+06	1.08406e+06	884585	827057	87.6	134.4	107.8	88	82.2
P51659	Peroxisomal multifunctional enzyme type 2 OS=Homo sapiens OX=9606 GN=HSD17B4 PE=1 SV=3	79.6	8.84	■	591	High	0	7.565	82	24	59			2	1	2			2	1	2			5	3	3	5	█	█	█	█	█	534900	241281	359344	171220	203639	177.1	79.9	119	56.7	67.4
P62841	40S ribosomal protein S15 OS=Homo sapiens OX=9606 GN=RPS15 PE=1 SV=2	17	10.39	■	466	High	0	7.475	5	35	35	37	31	1	3	5	4	4	1	1	1	1	1	17	1	1	8	█	█	█	█	█	740464	2.346e+06	3.33874e+06	2.24764e+06	2.1842e+06	34.1	108	153.8	103.5	100.6
P62891	60S ribosomal protein L39 OS=Homo sapiens OX=9606 GN=RPL39 PE=1 SV=2	6.4	12.56	■	148	High	0	7.475		40	40	26	37		1	1	1	1		1	1	1	1	4	1	1	20	█	█	█	█	█	204739	815468	1.54925e+06	945191	813148	23.7	94.2	179	109.2	93.9
Q59GN2	Putative 60S ribosomal protein L39-like 5 OS=Homo sapiens OX=9606 GN=RPL39P5 PE=5 SV=2	6.3	12.32	■	148	High	0	7.475		40	40	26	37		1	1	1	1		1	1	1	1	4	1	1	20	█	█	█	█	█	204739	815468	1.54925e+06	945191	813148	23.7	94.2	179	109.2	93.9
P42766	60S ribosomal protein L35 OS=Homo sapiens OX=9606 GN=RPL35 PE=1 SV=2	14.5	11.05	■	304	High	0	7.448	75	94	71	48	72	2	2	2	1	3	2	2	2	1	3	10	3	3	21	█	█	█	█	█	904729	2.20318e+06	1.59871e+06	2.0257e+06	2.13368e+06	51	124.2	90.2	114.2	120.3
Q15070	Mitochondrial inner membrane protein OXA1L OS=Homo sapiens OX=9606 GN=OXA1L PE=1 SV=3	48.5	9.45	■	955	High	0	7.402		66	74	85	64		2	3	2	2		2	3	2	2	9	3	3	6	█	█	█	█	█	267381	729319	845413	1.17398e+06	1.11365e+06	32.4	88.3	102.4	142.1	134.8
Q9BSR8	Protein YIPF4 OS=Homo sapiens OX=9606 GN=YIPF4 PE=1 SV=1	27.1	4.65	■	830	High	0	7.377		73	95	80	52		2	2	3	2		2	2	2	1	9	2	2	7	█	█	█	█	█	233795	975300	1.55934e+06	1.64747e+06	1.5722e+06	19.5	81.4	130.2	137.6	131.3
O76013	Keratin, type I cuticular Ha6 OS=Homo sapiens OX=9606 GN=KRT36 PE=1 SV=1	52.2	4.94	■	142	High	0	7.307	56	110	52	54	89	23	28	22	19	23	1	3	1	1	2	115	3	1	5	█	█	█	█	█		161960			55521		372.4			127.6
Q5TEC6	Histone HIST2H3PS2 OS=Homo sapiens OX=9606 GN=H3-2 PE=1 SV=1	15.4	11.27	■	319	High	0	7.247	68	61	94	92	86	5	3	7	5	7	1	1	3	2	3	27	3	1	20	█	█	█	█	█	456513	294373	1.09806e+06	955125	1.53304e+06	52.6	33.9	126.6	110.1	176.7
P49207	60S ribosomal protein L34 OS=Homo sapiens OX=9606 GN=RPL34 PE=1 SV=3	13.3	11.47	■	313	High	0	7.227	57	54	77	42	85	2	3	4	3	6	2	2	3	2	3	18	3	3	21	█	█	█	█	█	852687	2.28765e+06	4.21182e+06	4.02407e+06	3.94227e+06	27.8	74.7	137.5	131.3	128.7
Q13618	Cullin-3 OS=Homo sapiens OX=9606 GN=CUL3 PE=1 SV=2	88.9	8.48	■	392	High	0	7.19	50	54	12			2	2	1			2	2	1			5	3	3	4	█	█	█	█	█	666732	266761	405980	352400	335518	164.4	65.8	100.1	86.9	82.7
Q13547	Histone deacetylase 1 OS=Homo sapiens OX=9606 GN=HDAC1 PE=1 SV=1	55.1	5.48	■	504	High	0	7.19	16	81	56	10	22	1	3	3	1	1	1	3	3	1	1	9	3	3	7	█	█	█	█	█	377045	823377	622349	403640	414322	71.4	155.9	117.8	76.4	78.4
Q9NX00	Transmembrane protein 160 OS=Homo sapiens OX=9606 GN=TMEM160 PE=1 SV=1	19.6	8.03	■	344	High	0	7.148	23	71	76	89	93	2	3	3	2	3	1	2	2	2	2	13	2	2	11	█	█	█	█	█	383181	890399	957452	1.59804e+06	600945	43.2	100.5	108.1	180.4	67.8
P50991	T-complex protein 1 subunit delta OS=Homo sapiens OX=9606 GN=CCT4 PE=1 SV=4	57.9	7.83	■	160	High	0	7.086	27	41	78	29		1	1	2	1		1	1	2	1		5	2	2	4	█	█	█	█	█	189437	206458	402627	369639	226380	67.9	74	144.4	132.5	81.2
Q9H2G9	Golgin-45 OS=Homo sapiens OX=9606 GN=BLZF1 PE=1 SV=2	44.9	8.54	■	629	High	0	7.041		51	69		49		2	3		2		2	3		2	7	3	3	8	█	█	█	█	█		189503	352659	453057	227981		77.5	144.2	185.2	93.2
P01848	T cell receptor alpha chain constant OS=Homo sapiens OX=9606 GN=TRAC PE=1 SV=2	15.7	4.82	■	522	High	0	7.014		55	33	57	55		2	1	1	2		2	1	1	2	6	2	2	15	█	█	█	█	█	470465	553103	416272	907093	762707	75.6	88.9	66.9	145.9	122.6
P62854	40S ribosomal protein S26 OS=Homo sapiens OX=9606 GN=RPS26 PE=1 SV=3	13	11	■	972	High	0	7.008		68	56	35	35		3	3	1	2		2	2	1	1	9	2	2	21	█	█	█	█	█	1.66759e+06	4.31145e+06	5.9238e+06	5.52123e+06	4.91171e+06	37.3	96.5	132.6	123.6	110
Q5T6F2	Ubiquitin-associated protein 2 OS=Homo sapiens OX=9606 GN=UBAP2 PE=1 SV=1	117	7.34	■	1277	High	0	6.995		26	49	22	27		1	2	1	1		1	2	1	1	5	3	3	4	█	█	█	█	█	243887	404361	934839	489438	391284	49.5	82.1	189.7	99.3	79.4
P38159	RNA-binding motif protein, X chromosome OS=Homo sapiens OX=9606 GN=RBMX PE=1 SV=3	42.3	10.05	■	356	High	0	6.971	28		49	66	24	1		2	2	1	1		2	2	1	6	3	3	9	█	█	█	█	█	452900	1.09304e+06	1.1536e+06	1.2377e+06	1.20032e+06	44.1	106.4	112.3	120.5	116.8
Q8NDN9	RCC1 and BTB domain-containing protein 1 OS=Homo sapiens OX=9606 GN=RCBTB1 PE=1 SV=1	58.2	6.47	■	619	High	0	6.968	14	45	33	76		1	1	1	2		1	1	1	2		5	2	2	5	█	█	█	█	█	835350	970373	1.95647e+06	2.06941e+06	1.68278e+06	55.6	64.6	130.2	137.7	112
Q53H12	Acylglycerol kinase, mitochondrial OS=Homo sapiens OX=9606 GN=AGK PE=1 SV=2	47.1	8.09	■	1149	High	0	6.964	36	75	87	32	68	1	2	2	1	2	1	2	2	1	2	8	2	2	5	█	█	█	█	█	738586	1.09046e+06	2.20857e+06	2.06821e+06	1.74708e+06	47	69.4	140.6	131.7	111.2
P02746	Complement C1q subcomponent subunit B OS=Homo sapiens OX=9606 GN=C1QB PE=1 SV=3	26.7	8.63	■	610	High	0	6.954			22					3					1			3	1	1	6	█	█	█	█	█			1.47398e+06					500
P84098	60S ribosomal protein L19 OS=Homo sapiens OX=9606 GN=RPL19 PE=1 SV=1	23.5	11.47	■	548	High	0	6.926	65	60	62		82	2	2	3		1	1	1	2		1	8	2	2	13	█	█	█	█	█	943607	2.06067e+06	1.38443e+06	1.62613e+06	1.28167e+06	64.7	141.2	94.9	111.4	87.8
P57740	Nuclear pore complex protein Nup107 OS=Homo sapiens OX=9606 GN=NUP107 PE=1 SV=1	106.3	5.43	■	757	High	0	6.909			74		29			3		1			3		1	4	3	3	4	█	█	█	█	█	103904	211182	490999	386896	370801	33.2	67.5	157	123.7	118.6
P37837	Transaldolase OS=Homo sapiens OX=9606 GN=TALDO1 PE=1 SV=2	37.5	6.81	■	1101	High	0	6.901	22	20	93	23		1	1	2	1		1	1	2	1		5	2	2	7	█	█	█	█	█	351134	437495	963490	429493	372245	68.7	85.7	188.6	84.1	72.9
Q53RT3	Retroviral-like aspartic protease 1 OS=Homo sapiens OX=9606 GN=ASPRV1 PE=1 SV=1	37	5.44	■	520	High	0	6.894	42		73			1		1			1		1			2	1	1	4	█	█	█	█	█	42395.1	17711.1	643338		14108	29.5	12.3	448.3		9.8
P00738	Haptoglobin OS=Homo sapiens OX=9606 GN=HP PE=1 SV=1	45.2	6.58	■	354	High	0	6.891		95	70	90	70		5	4	5	5		2	2	2	2	19	2	2	4	█	█	█	█	█	273887	2.94256e+06	4.96263e+06	5.70127e+06	4.58093e+06	7.4	79.7	134.4	154.4	124.1
Q14571	Inositol 1,4,5-trisphosphate receptor type 2 OS=Homo sapiens OX=9606 GN=ITPR2 PE=1 SV=2	307.9	6.43	■	643	High	0	6.881	114					3					3					3	3	2	1	█	█	█	█	█	498703			57461.7		448.3			51.7
P30050	60S ribosomal protein L12 OS=Homo sapiens OX=9606 GN=RPL12 PE=1 SV=1	17.8	9.42	■	88	High	0	6.846	48	48	70	43	47	2	3	4	2	2	1	1	2	1	1	13	2	2	15	█	█	█	█	█	1.49629e+06	2.71147e+06	4.73652e+06	3.65993e+06	3.26156e+06	47.2	85.5	149.3	115.3	102.8
Q9Y5S9	RNA-binding protein 8A OS=Homo sapiens OX=9606 GN=RBM8A PE=1 SV=1	19.9	5.72	■	371	High	0	6.846		54	68	35	43		1	2	1	1		1	2	1	1	5	2	2	17	█	█	█	█	█	107457	275536	631086	533598	304980	29	74.4	170.3	144	82.3
Q8N0T1	Ribosomal biogenesis factor OS=Homo sapiens OX=9606 GN=RBIS PE=1 SV=4	11.4	10.46	■	895	High	0	6.846			27		52			1		1			1		1	2	1	1	13	█	█	█	█	█	53531.4	46263.6	191394	45125.6	131239	57.2	49.5	204.7	48.3	140.3
P04233	HLA class II histocompatibility antigen gamma chain OS=Homo sapiens OX=9606 GN=CD74 PE=1 SV=3	33.5	8.44	■	413	High	0	6.831	85	66	35	13		1	1	1	1		1	1	1	1		4	1	1	5	█	█	█	█	█	309900	174684	121741	122980	103769	186	104.8	73.1	73.8	62.3
Q9BYC5	Alpha-(1,6)-fucosyltransferase OS=Homo sapiens OX=9606 GN=FUT8 PE=1 SV=2	66.5	7.66	■	159	High	0	6.831		27	81	32	17		1	2	1	1		1	2	1	1	5	2	2	4	█	█	█	█	█		202910	340025	262852	297029		92	154.2	119.2	134.7
O14732	Inositol monophosphatase 2 OS=Homo sapiens OX=9606 GN=IMPA2 PE=1 SV=1	31.3	6.61	■	787	High	0	6.814		25	33	76	81		1	2	2	2		1	1	2	2	7	2	2	8	█	█	█	█	█	294116	562359	547342	450370	416561	64.8	123.8	120.5	99.2	91.7
O43674	NADH dehydrogenase [ubiquinone] 1 beta subcomplex subunit 5, mitochondrial OS=Homo sapiens OX=9606 GN=NDUFB5 PE=1 SV=1	21.7	9.63	■	508	High	0	6.798		27	79	55	29		1	3	2	2		1	2	2	1	8	2	2	10	█	█	█	█	█	503396	1.75934e+06	2.65588e+06	2.66657e+06	2.63851e+06	24.6	86	129.9	130.4	129
P62081	40S ribosomal protein S7 OS=Homo sapiens OX=9606 GN=RPS7 PE=1 SV=1	22.1	10.1	■	667	High	0	6.79	25	46	69	113	72	1	1	3	3	2	1	1	2	3	2	10	3	3	13	█	█	█	█	█	98728	1.80048e+06	2.35464e+06	2.18051e+06	2.21626e+06	5.7	104.1	136.1	126	128.1
Q9BVV7	Mitochondrial import inner membrane translocase subunit Tim21 OS=Homo sapiens OX=9606 GN=TIMM21 PE=1 SV=1	28.2	9.7	■	699	High	0	6.763		42	83	62	15		2	3	2	2		2	3	2	1	9	3	3	13	█	█	█	█	█	164209	243233	802175	743824	400547	34.9	51.7	170.4	158	85.1
Q5BJH7	Protein YIF1B OS=Homo sapiens OX=9606 GN=YIF1B PE=1 SV=1	34.4	9.16	■	1054	High	0	6.739	74	50	80	73	80	1	1	1	1	1	1	1	1	1	1	5	1	1	4	█	█	█	█	█	150980	569864	261503	554363	558284	36	136	62.4	132.3	133.2
Q9P032	NADH dehydrogenase [ubiquinone] 1 alpha subcomplex assembly factor 4 OS=Homo sapiens OX=9606 GN=NDUFAF4 PE=1 SV=1	20.3	8.82	■	850	High	0	6.711	17	36	35	40		1	1	2	1		1	1	2	1		5	3	3	21	█	█	█	█	█	220153	709764	1.16252e+06	1.15837e+06	1.01608e+06	25.8	83.2	136.2	135.7	119.1
Q7Z6I6	Rho GTPase-activating protein 30 OS=Homo sapiens OX=9606 GN=ARHGAP30 PE=1 SV=3	118.5	4.81	■	962	High	0	6.705	85				12	3				1	3				1	4	3	3	3	█	█	█	█	█	836045	103044	248693	71538.3	91244.5	309.5	38.1	92.1	26.5	33.8
Q6P5R6	60S ribosomal protein L22-like 1 OS=Homo sapiens OX=9606 GN=RPL22L1 PE=1 SV=2	14.6	9.38	■	1028	High	0	6.703			52		11			2		1			2		1	3	2	2	20	█	█	█	█	█	106587	139059	498679	89018.1	336934	45.5	59.4	213.1	38	144
P25786	Proteasome subunit alpha type-1 OS=Homo sapiens OX=9606 GN=PSMA1 PE=1 SV=1	29.5	6.61	■	290	High	0	6.684		48	37		10		2	3		1		2	3		1	6	3	3	13	█	█	█	█	█	359923	742139	2.00282e+06	628604	700280	40.6	83.7	225.9	70.9	79
Q8NC42	E3 ubiquitin-protein ligase RNF149 OS=Homo sapiens OX=9606 GN=RNF149 PE=2 SV=2	43.1	6.54	■	922	High	0	6.676		27		48	60		1		1	2		1		1	2	4	2	2	6	█	█	█	█	█		420643	132651	699841	536102		117.5	37.1	195.6	149.8
A6NC98	Coiled-coil domain-containing protein 88B OS=Homo sapiens OX=9606 GN=CCDC88B PE=1 SV=1	164.7	5.11	■	1233	High	0	6.673	87					3					3					3	3	3	2	█	█	█	█	█	3.07763e+06	3.47828e+06	4.77857e+06	5.4311e+06	3.88366e+06	74.5	84.2	115.7	131.5	94
Q8N5M9	Protein jagunal homolog 1 OS=Homo sapiens OX=9606 GN=JAGN1 PE=1 SV=1	21.1	9.73	■	737	High	0	6.669	61					1					1					1	1	1	7	█	█	█	█	█	494970	100767		62697.1	62750.8	343.2	69.9		43.5	43.5
P00846	ATP synthase subunit a OS=Homo sapiens OX=9606 GN=MT-ATP6 PE=1 SV=1	24.8	10.1	■	1178	High	0	6.668	23	44	88	73	84	1	2	2	3	2	1	1	2	2	2	10	2	2	7	█	█	█	█	█	1.40176e+06	4.54444e+06	4.69579e+06	6.45061e+06	4.47123e+06	32.5	105.4	108.9	149.6	103.7
Q9Y6N5	Sulfide:quinone oxidoreductase, mitochondrial OS=Homo sapiens OX=9606 GN=SQOR PE=1 SV=1	49.9	9.11	■	116	High	0	6.667		35	32	34	25		1	2	1	1		1	2	1	1	5	3	3	10	█	█	█	█	█		291300	396798	329257	328577		108.2	147.4	122.3	122.1
O14920	Inhibitor of nuclear factor kappa-B kinase subunit beta OS=Homo sapiens OX=9606 GN=IKBKB PE=1 SV=1	86.5	5.78	■	940	High	0	6.645		29	36		39		1	2		1		1	2		1	4	3	3	4	█	█	█	█	█	40564.7	512108	766540		518992	11	139.3	208.5		141.2
P50395	Rab GDP dissociation inhibitor beta OS=Homo sapiens OX=9606 GN=GDI2 PE=1 SV=2	50.6	6.47	■	1171	High	0	6.632	33	33	61	59	31	1	1	3	2	1	1	1	3	2	1	8	3	3	7	█	█	█	█	█	558485	369664	973046	864274	578923	83.5	55.3	145.5	129.2	86.6
P53634	Dipeptidyl peptidase 1 OS=Homo sapiens OX=9606 GN=CTSC PE=1 SV=2	51.8	6.99	■	427	High	0	6.628		55	73	38	68		2	2	1	2		2	2	1	2	7	2	2	4	█	█	█	█	█	449555	1.34182e+06	2.20673e+06	1.4206e+06	1.48172e+06	32.6	97.2	159.9	102.9	107.4
Q9Y2R9	28S ribosomal protein S7, mitochondrial OS=Homo sapiens OX=9606 GN=MRPS7 PE=1 SV=2	28.1	9.99	■	712	High	0	6.608		44	73	45	52		2	2	2	2		2	2	2	2	8	2	2	11	█	█	█	█	█	125983	380411	686457	611228	669034	25.5	76.9	138.8	123.6	135.3
Q9BVT8	Transmembrane and ubiquitin-like domain-containing protein 1 OS=Homo sapiens OX=9606 GN=TMUB1 PE=1 SV=1	26.2	5.72	■	592	High	0	6.579	68					2					2					2	2	2	9	█	█	█	█	█	871573			139753		430.9			69.1
B9A064	Immunoglobulin lambda-like polypeptide 5 OS=Homo sapiens OX=9606 GN=IGLL5 PE=2 SV=2	23	8.84	■	494	High	0	6.558	54	33	89	36		3	1	3	1		1	1	2	1		8	2	1	11	█	█	█	█	█	1.22412e+06	277979	931088	251760	244112	209	47.5	158.9	43	41.7
P0DOX8	Immunoglobulin lambda-1 light chain OS=Homo sapiens OX=9606 PE=1 SV=1	22.8	6.76	■	494	High	0	6.558	54	33	89	36		3	1	3	1		1	1	2	1		8	2	1	11	█	█	█	█	█	1.22412e+06	277979	931088	251760	244112	209	47.5	158.9	43	41.7
Q8IUH5	Palmitoyltransferase ZDHHC17 OS=Homo sapiens OX=9606 GN=ZDHHC17 PE=1 SV=2	72.6	7.5	■	1285	High	0	6.543	51	27	51	68	40	1	1	2	2	1	1	1	2	2	1	7	2	2	3	█	█	█	█	█	237233	470393	328223	656917	691856	49.7	98.6	68.8	137.7	145.1
P49406	39S ribosomal protein L19, mitochondrial OS=Homo sapiens OX=9606 GN=MRPL19 PE=1 SV=2	33.5	9.5	■	1051	High	0	6.44		33	25	54	31		2	1	2	1		2	1	2	1	6	2	2	6	█	█	█	█	█	269445	442022	620993	563278	540227	55.3	90.7	127.5	115.6	110.9
O60884	DnaJ homolog subfamily A member 2 OS=Homo sapiens OX=9606 GN=DNAJA2 PE=1 SV=1	45.7	6.48	■	1102	High	0	6.433			55	41				1	1				1	1		2	2	2	4	█	█	█	█	█	200898	274490	433345	605266	343645	54.1	73.9	116.6	162.9	92.5
P14784	Interleukin-2 receptor subunit beta OS=Homo sapiens OX=9606 GN=IL2RB PE=1 SV=1	61.1	5.05	■	493	High	0	6.416		74	62	63	73		2	2	2	2		2	2	2	2	8	2	2	4	█	█	█	█	█		369271	593758	519800	430522		96.5	155.2	135.8	112.5
Q9UBX3	Mitochondrial dicarboxylate carrier OS=Homo sapiens OX=9606 GN=SLC25A10 PE=1 SV=2	31.3	9.54	■	853	High	0	6.409		78	80		35		2	2		1		2	2		1	5	2	2	6	█	█	█	█	█	49106.2	299061	531862	439189	329632	14.9	90.7	161.3	133.2	100
P03923	NADH-ubiquinone oxidoreductase chain 6 OS=Homo sapiens OX=9606 GN=MT-ND6 PE=1 SV=2	18.6	4.22	■	1191	High	0	6.369					55					1					1	1	1	1	8	█	█	█	█	█	25054	131064		153001	133519	28.3	148		172.8	150.8
O14880	Microsomal glutathione S-transferase 3 OS=Homo sapiens OX=9606 GN=MGST3 PE=1 SV=1	16.5	9.38	■	723	High	0	6.345	64					2					1					2	1	1	9	█	█	█	█	█	2.10396e+06					500
P05090	Apolipoprotein D OS=Homo sapiens OX=9606 GN=APOD PE=1 SV=1	21.3	5.15	■	492	High	0	6.344	57	30	88		27	3	1	3		1	2	1	2		1	8	2	2	10	█	█	█	█	█	923024	288078	1.39527e+06	659903	414175	125.4	39.1	189.6	89.6	56.3
P51148	Ras-related protein Rab-5C OS=Homo sapiens OX=9606 GN=RAB5C PE=1 SV=2	23.5	8.41	■	369	High	0	6.31	43	35	13	67	66	2	2	1	2	2	2	2	1	2	2	9	2	2	10	█	█	█	█	█	215870	498314	368473	709251	509148	46.9	108.3	80.1	154.1	110.6
P61020	Ras-related protein Rab-5B OS=Homo sapiens OX=9606 GN=RAB5B PE=1 SV=1	23.7	8.13	■	369	High	0	6.31	43	35	13	67	66	2	2	1	2	2	2	2	1	2	2	9	2	2	10	█	█	█	█	█	215870	498314	368473	709251	509148	46.9	108.3	80.1	154.1	110.6
P20339	Ras-related protein Rab-5A OS=Homo sapiens OX=9606 GN=RAB5A PE=1 SV=2	23.6	8.15	■	369	High	0	6.31	43	35	13	67	66	2	2	1	2	2	2	2	1	2	2	9	2	2	10	█	█	█	█	█	215870	498314	368473	709251	509148	46.9	108.3	80.1	154.1	110.6
P12532	Creatine kinase U-type, mitochondrial OS=Homo sapiens OX=9606 GN=CKMT1A PE=1 SV=1	47	8.34	■	1067	High	0	6.309		102	40				2	1				2	1			3	2	2	5	█	█	█	█	█		202331					500
Q8N653	Leucine-zipper-like transcriptional regulator 1 OS=Homo sapiens OX=9606 GN=LZTR1 PE=1 SV=2	94.7	6.57	■	1166	High	0	6.292		27	90	56	74		1	2	1	2		1	2	1	2	6	2	2	3	█	█	█	█	█		575258	337135	558987	419738		152.1	89.1	147.8	111
P49189	4-trimethylaminobutyraldehyde dehydrogenase OS=Homo sapiens OX=9606 GN=ALDH9A1 PE=1 SV=3	53.8	5.87	■	595	High	0	6.289	43	119	31	52	88	1	3	1	1	2	1	2	1	1	2	8	2	2	3	█	█	█	█	█	407750	777014	617980	496139	606000	70.2	133.7	106.4	85.4	104.3
O75380	NADH dehydrogenase [ubiquinone] iron-sulfur protein 6, mitochondrial OS=Homo sapiens OX=9606 GN=NDUFS6 PE=1 SV=1	13.7	8.28	■	481	High	0	6.263	29	41	45	41	70	1	2	2	2	2	1	1	2	1	2	9	2	2	17	█	█	█	█	█	518786	2.26949e+06	3.15884e+06	3.4039e+06	4.01741e+06	19.4	84.9	118.1	127.3	150.3
Q92820	Gamma-glutamyl hydrolase OS=Homo sapiens OX=9606 GN=GGH PE=1 SV=2	35.9	7.11	■	203	High	0	6.257		35	83		53		2	2		2		2	2		2	6	2	2	7	█	█	█	█	█	599831	789876	888690	1.00246e+06	710678	75.1	98.9	111.3	125.6	89
P01589	Interleukin-2 receptor subunit alpha OS=Homo sapiens OX=9606 GN=IL2RA PE=1 SV=1	30.8	6.52	■	78	High	0	6.23	40	15	16			1	1	1			1	1	1			3	2	2	9	█	█	█	█	█	182748	31446.5	146008	67874	61938.3	186.5	32.1	149	69.3	63.2
Q9UKM9	RNA-binding protein Raly OS=Homo sapiens OX=9606 GN=RALY PE=1 SV=1	32.4	9.17	■	1162	High	0	6.22			73	39	44			2	1	1			2	1	1	4	2	2	7	█	█	█	█	█	176318	297200	750319	355404	464690	43.1	72.7	183.5	86.9	113.7
P47755	F-actin-capping protein subunit alpha-2 OS=Homo sapiens OX=9606 GN=CAPZA2 PE=1 SV=3	32.9	5.85	■	307	High	0	6.186	86					4					2					4	2	1	6	█	█	█	█	█	495210		103597			413.5		86.5
Q9Y241	HIG1 domain family member 1A, mitochondrial OS=Homo sapiens OX=9606 GN=HIGD1A PE=1 SV=1	10.1	9.79	■	693	High	0	6.18			11	2	49			1	1	1			1	1	1	3	1	1	19	█	█	█	█	█	248907	694768	1.08475e+06	780103	674071	35.7	99.7	155.7	112	96.8
P10619	Lysosomal protective protein OS=Homo sapiens OX=9606 GN=CTSA PE=1 SV=2	54.4	6.61	■	604	High	0	6.164		74	69	30	65		1	1	1	1		1	1	1	1	4	1	1	3	█	█	█	█	█	382701	609462	591020	360420	378535	82.4	131.2	127.3	77.6	81.5
O15371	Eukaryotic translation initiation factor 3 subunit D OS=Homo sapiens OX=9606 GN=EIF3D PE=1 SV=1	63.9	6.05	■	397	High	0	6.153			61	11	50			2	1	2			2	1	2	5	2	2	5	█	█	█	█	█	65321.4	277081	583484	472970	415972	18	76.3	160.8	130.3	114.6
P04279	Semenogelin-1 OS=Homo sapiens OX=9606 GN=SEMG1 PE=1 SV=2	52.1	9.29	■	1056	High	0	6.131		113					3					3				3	3	3	7	█	█	█	█	█		780357	81915.8		46269		429.5	45.1		25.5
O60437	Periplakin OS=Homo sapiens OX=9606 GN=PPL PE=1 SV=4	204.6	5.6	■	870	High	0	6.124			57					2					2			2	2	2	1	█	█	█	█	█			317459	75872				403.6	96.4
Q9H8Y8	Golgi reassembly-stacking protein 2 OS=Homo sapiens OX=9606 GN=GORASP2 PE=1 SV=3	47.1	4.82	■	715	High	0	6.121		52	6	35	29		2	1	1	2		2	1	1	2	6	3	3	8	█	█	█	█	█	1.20091e+06	1.4062e+06	2.61825e+06	3.64014e+07	2.8855e+06	13.5	15.8	29.4	408.9	32.4
Q9Y399	28S ribosomal protein S2, mitochondrial OS=Homo sapiens OX=9606 GN=MRPS2 PE=1 SV=1	33.2	9.26	■	1036	High	0	6.106		57	101	19	78		2	2	1	2		2	2	1	2	7	2	2	5	█	█	█	█	█		422412	754162	789058	712690		78.9	140.8	147.3	133
P16435	NADPH--cytochrome P450 reductase OS=Homo sapiens OX=9606 GN=POR PE=1 SV=2	76.6	5.58	■	409	High	0	6.094	94					3					3					3	3	3	4	█	█	█	█	█	1.54966e+06	107523	147854	44798.4	53400.2	407.1	28.2	38.8	11.8	14
P50990	T-complex protein 1 subunit theta OS=Homo sapiens OX=9606 GN=CCT8 PE=1 SV=4	59.6	5.6	■	599	High	0	6.073			81					2					2			2	2	2	5	█	█	█	█	█	260478	209542	407542	244620	186489	99.5	80.1	155.7	93.5	71.3
P25789	Proteasome subunit alpha type-4 OS=Homo sapiens OX=9606 GN=PSMA4 PE=1 SV=1	29.5	7.72	■	1327	High	0	6.072	69	87	92	63	84	3	3	3	2	3	2	2	2	2	2	14	2	2	7	█	█	█	█	█	931079	1.49648e+06	1.48578e+06	1.52608e+06	1.36331e+06	68.4	110	109.2	112.2	100.2
Q9UL17	T-box transcription factor TBX21 OS=Homo sapiens OX=9606 GN=TBX21 PE=1 SV=1	58.3	6.02	■	756	High	0	6.031	21	22	46	21	46	1	1	2	1	2	1	1	2	1	2	7	3	3	7	█	█	█	█	█	207790	329129	594109	561425	403966	49.6	78.5	141.7	133.9	96.3
P09972	Fructose-bisphosphate aldolase C OS=Homo sapiens OX=9606 GN=ALDOC PE=1 SV=2	39.4	6.87	■	320	High	0	6.022	47		102			1		2			1		2			3	2	1	8	█	█	█	█	█	69184.6	85282.4	222683	71387.5	60065.3	68	83.8	218.9	70.2	59
P09326	CD48 antigen OS=Homo sapiens OX=9606 GN=CD48 PE=1 SV=2	27.7	8.07	■	486	High	0	6.018		54	64		54		1	2		1		1	2		1	4	2	2	10	█	█	█	█	█	86044.8	377456	897770	358835	497422	19.4	85.1	202.4	80.9	112.2
O95298	NADH dehydrogenase [ubiquinone] 1 subunit C2 OS=Homo sapiens OX=9606 GN=NDUFC2 PE=1 SV=1	14.2	8.98	■	456	High	0	5.992	48	67	85	99	67	2	3	4	3	4	2	2	2	2	2	16	2	2	13	█	█	█	█	█	998296	1.93379e+06	1.70311e+06	3.14112e+06	3.60195e+06	43.9	85	74.8	138	158.3
Q9Y3U8	60S ribosomal protein L36 OS=Homo sapiens OX=9606 GN=RPL36 PE=1 SV=3	12.2	11.59	■	359	High	0	5.987		103	14				2	1				2	1			3	2	2	19	█	█	█	█	█	135186	538166	344770		164886	57.1	227.5	145.7		69.7
P02790	Hemopexin OS=Homo sapiens OX=9606 GN=HPX PE=1 SV=2	51.6	7.02	■	1182	High	0	5.981		80	45	83	76		9	7	11	10		2	1	2	2	37	2	2	3	█	█	█	█	█	9.52691e+06	9.04262e+06	9.11271e+06	1.38175e+07	1.04547e+07	91.7	87	87.7	133	100.6
O75027	ATP-binding cassette sub-family B member 7, mitochondrial OS=Homo sapiens OX=9606 GN=ABCB7 PE=1 SV=2	82.6	9.33	■	498	High	0	5.973		38	36	42	65		1	1	1	2		1	1	1	2	5	2	2	3	█	█	█	█	█	151729	536120	803276	997420	794121	23.1	81.7	122.4	151.9	121
P55265	Double-stranded RNA-specific adenosine deaminase OS=Homo sapiens OX=9606 GN=ADAR PE=1 SV=4	136	8.65	■	1016	High	0	5.971		14	29	9	36		1	2	1	2		1	2	1	2	6	3	3	3	█	█	█	█	█	158411	337089	809138	470152	642661	32.8	69.7	167.4	97.2	132.9
P01732	T-cell surface glycoprotein CD8 alpha chain OS=Homo sapiens OX=9606 GN=CD8A PE=1 SV=1	25.7	9.52	■	410	High	0	5.952		10	33	6			1	2	1			1	2	1		4	2	2	12	█	█	█	█	█		210479	745019	87709.5	77446.8		93.9	332.4	39.1	34.6
Q96EP5	DAZ-associated protein 1 OS=Homo sapiens OX=9606 GN=DAZAP1 PE=1 SV=1	43.4	8.56	■	446	High	0	5.949	64	31	51			1	1	2			1	1	2			4	2	2	8	█	█	█	█	█	1.0852e+06	835662	1.18957e+06	958947	877678	109.7	84.5	120.2	96.9	88.7
Q13510	Acid ceramidase OS=Homo sapiens OX=9606 GN=ASAH1 PE=1 SV=5	44.6	7.62	■	1225	High	0	5.947	18		45	34	42	1		1	1	1	1		1	1	1	4	2	2	5	█	█	█	█	█	576063	560080	926926	687437	584586	86.4	84	139	103.1	87.6
Q9NZ45	CDGSH iron-sulfur domain-containing protein 1 OS=Homo sapiens OX=9606 GN=CISD1 PE=1 SV=1	12.2	9.09	■	122	High	0	5.938	62		14	35		3		1	1		2		1	1		5	2	2	20	█	█	█	█	█	1.84087e+06	78869.8	401807	278468	332166	313.9	13.4	68.5	47.5	56.6
P61224	Ras-related protein Rap-1b OS=Homo sapiens OX=9606 GN=RAP1B PE=1 SV=1	20.8	5.78	■	552	High	0	5.928	31	37	58		33	1	1	2		1	1	1	2		1	5	2	2	11	█	█	█	█	█	736864	1.15655e+06	1.72466e+06	2.02334e+06	1.49558e+06	51.6	81	120.8	141.8	104.8
P62834	Ras-related protein Rap-1A OS=Homo sapiens OX=9606 GN=RAP1A PE=1 SV=1	21	6.67	■	552	High	0	5.928	31	37	58		33	1	1	2		1	1	1	2		1	5	2	2	11	█	█	█	█	█	736864	1.15655e+06	1.72466e+06	2.02334e+06	1.49558e+06	51.6	81	120.8	141.8	104.8
Q8N8A2	Serine/threonine-protein phosphatase 6 regulatory ankyrin repeat subunit B OS=Homo sapiens OX=9606 GN=ANKRD44 PE=1 SV=3	107.5	6.3	■	971	High	0	5.926			24	34				1	2				1	2		3	3	3	3	█	█	█	█	█	51461.4	149739	229701	613742	225267	20.3	59	90.4	241.6	88.7
Q07011	Tumor necrosis factor receptor superfamily member 9 OS=Homo sapiens OX=9606 GN=TNFRSF9 PE=1 SV=1	27.9	7.74	■	655	High	0	5.925		54	94	46	99		6	7	6	7		1	2	1	2	26	2	2	3	█	█	█	█	█	120611	3.26855e+07	3.86291e+07	5.31408e+07	3.7892e+07	0.4	100.6	118.9	163.5	116.6
Q9P0I2	ER membrane protein complex subunit 3 OS=Homo sapiens OX=9606 GN=EMC3 PE=1 SV=3	29.9	6.81	■	702	High	0	5.918	71					2					2					2	2	2	10	█	█	█	█	█	403970					500
P06396	Gelsolin OS=Homo sapiens OX=9606 GN=GSN PE=1 SV=1	85.6	6.28	■	623	High	0	5.914	29	34	100		59	1	1	3		2	1	1	3		2	7	3	3	4	█	█	█	█	█	365157	442197	1.16673e+06	1.03671e+06	685510	49.4	59.8	157.8	140.2	92.7
P61221	ATP-binding cassette sub-family E member 1 OS=Homo sapiens OX=9606 GN=ABCE1 PE=1 SV=1	67.3	8.34	■	714	High	0	5.811	17		61	42	60	1		2	1	1	1		2	1	1	5	2	2	4	█	█	█	█	█	263546	184479	545023	605916	505310	62.6	43.8	129.5	144	120.1
P06454	Prothymosin alpha OS=Homo sapiens OX=9606 GN=PTMA PE=1 SV=2	12.2	3.78	■	1247	High	0	5.775	24		59	42		1		1	1		1		1	1		3	1	1	13	█	█	█	█	█	250984	542862	592615	541092	487078	52	112.4	122.7	112	100.9
Q14739	Delta(14)-sterol reductase LBR OS=Homo sapiens OX=9606 GN=LBR PE=1 SV=2	70.7	9.36	■	331	High	0	5.771	76					4					2					4	2	2	3	█	█	█	█	█	2.0366e+06	133597	197990	327015	256750	345	22.6	33.5	55.4	43.5
Q8ND56	Protein LSM14 homolog A OS=Homo sapiens OX=9606 GN=LSM14A PE=1 SV=3	50.5	9.52	■	256	High	0	5.738		36	49	42	33		1	2	1	1		1	2	1	1	5	2	2	4	█	█	█	█	█	214022	568830	1.09836e+06	773376	628409	32.6	86.6	167.3	117.8	95.7
P52895	Aldo-keto reductase family 1 member C2 OS=Homo sapiens OX=9606 GN=AKR1C2 PE=1 SV=3	36.7	7.49	■	322	High	0	5.719			89					3					2			3	2	1	6	█	█	█	█	█	15992.7		436230	47269.4	36905.2	14.9		406.6	44.1	34.4
Q68DQ2	Very large A-kinase anchor protein OS=Homo sapiens OX=9606 GN=CRYBG3 PE=1 SV=3	330.4	5.2	■	491	High	0	5.687					8					1					1	1	1	1	1	█	█	█	█	█		15908	53282.9		44155.3		70.2	235		194.8
Q03519	Antigen peptide transporter 2 OS=Homo sapiens OX=9606 GN=TAP2 PE=1 SV=1	75.6	8.02	■	140	High	0	5.618	105	24	41	65	28	2	1	2	2	1	2	1	2	2	1	8	2	2	3	█	█	█	█	█	2.08181e+06	420317	480521	538815	428280	263.5	53.2	60.8	68.2	54.2
O43175	D-3-phosphoglycerate dehydrogenase OS=Homo sapiens OX=9606 GN=PHGDH PE=1 SV=4	56.6	6.71	■	326	High	0	5.615	59	57	11		39	2	2	1		1	2	2	1		1	6	2	2	5	█	█	█	█	█	236708	263311	282675	73244.4	112145	122.3	136	146	37.8	57.9
Q15393	Splicing factor 3B subunit 3 OS=Homo sapiens OX=9606 GN=SF3B3 PE=1 SV=4	135.5	5.26	■	150	High	0	5.594	15		38		60	1		1		2	1		1		2	4	2	2	2	█	█	█	█	█	197588	166905	278055	300625	250484	82.8	69.9	116.5	125.9	104.9
P09211	Glutathione S-transferase P OS=Homo sapiens OX=9606 GN=GSTP1 PE=1 SV=2	23.3	5.64	■	1089	High	0	5.576		33	63		26		1	3		1		1	2		1	5	2	2	13	█	█	█	█	█	184976	115240	1.34869e+06	141120	140838	47.9	29.8	349.2	36.5	36.5
P26572	Alpha-1,3-mannosyl-glycoprotein 2-beta-N-acetylglucosaminyltransferase OS=Homo sapiens OX=9606 GN=MGAT1 PE=1 SV=2	50.8	9.16	■	138	High	0	5.543			42					3					3			3	3	3	7	█	█	█	█	█	39256.2		627420		293376	20.4		326.8		152.8
P14406	Cytochrome c oxidase subunit 7A2, mitochondrial OS=Homo sapiens OX=9606 GN=COX7A2 PE=1 SV=1	9.4	9.76	■	114	High	0	5.54		45	66	35	41		3	3	1	2		2	2	1	1	9	2	2	28	█	█	█	█	█	535691	1.67823e+06	2.45427e+06	2.15017e+06	1.6346e+06	31.7	99.3	145.2	127.2	96.7
Q969V3	Nicalin OS=Homo sapiens OX=9606 GN=NCLN PE=1 SV=2	62.9	6.89	■	1030	High	0	5.489	34					2					2					2	2	2	5	█	█	█	█	█	443120					500
P05023	Sodium/potassium-transporting ATPase subunit alpha-1 OS=Homo sapiens OX=9606 GN=ATP1A1 PE=1 SV=1	112.8	5.49	■	527	High	0	5.468			26	19	38			1	1	1			1	1	1	3	2	2	2	█	█	█	█	█	113865	334697	347044	516839	378223	33.7	99	102.6	152.9	111.9
P49863	Granzyme K OS=Homo sapiens OX=9606 GN=GZMK PE=1 SV=1	28.9	9.39	■	414	High	0	5.462		14	38				1	2				1	2			3	2	2	11	█	█	█	█	█		203370	481237	204831	78696.3		105	248.5	105.8	40.6
P55084	Trifunctional enzyme subunit beta, mitochondrial OS=Homo sapiens OX=9606 GN=HADHB PE=1 SV=3	51.3	9.41	■	1007	High	0	5.456			38	56	50			1	2	2			1	2	2	5	2	2	5	█	█	█	█	█	151812	518692	635006	707479	561903	29.5	100.7	123.3	137.4	109.1
Q5VTU8	ATP synthase subunit epsilon-like protein, mitochondrial OS=Homo sapiens OX=9606 GN=ATP5F1EP2 PE=1 SV=1	5.8	10.14	■	831	High	0	5.453	23	46	46	49	39	1	1	2	3	3	1	1	1	1	1	10	1	1	16	█	█	█	█	█	1.25177e+06	2.89514e+06	4.38991e+06	4.45017e+06	3.42066e+06	38.1	88.2	133.8	135.6	104.2
P56381	ATP synthase subunit epsilon, mitochondrial OS=Homo sapiens OX=9606 GN=ATP5F1E PE=1 SV=2	5.8	9.92	■	831	High	0	5.453	23	46	46	49	39	1	1	2	3	3	1	1	1	1	1	10	1	1	16	█	█	█	█	█	1.25177e+06	2.89514e+06	4.38991e+06	4.45017e+06	3.42066e+06	38.1	88.2	133.8	135.6	104.2
P24394	Interleukin-4 receptor subunit alpha OS=Homo sapiens OX=9606 GN=IL4R PE=1 SV=1	89.6	5.07	■	1218	High	0	5.449		30	66		34		1	2		1		1	2		1	4	2	2	3	█	█	█	█	█		428267	738699	503669	478250		99.6	171.9	117.2	111.3
P01023	Alpha-2-macroglobulin OS=Homo sapiens OX=9606 GN=A2M PE=1 SV=3	163.2	6.46	■	627	High	0	5.432		43	54	31	78		1	2	1	2		1	1	1	2	6	2	2	1	█	█	█	█	█		5685802	1.10181e+07	1.01999e+07	7.97564e+06		81.5	157.9	146.2	114.3
P61204	ADP-ribosylation factor 3 OS=Homo sapiens OX=9606 GN=ARF3 PE=1 SV=2	20.6	7.43	■	144	High	0	5.426		59			74		2			2		2			2	4	2	2	10	█	█	█	█	█	131100	276014	78441.9	363696	344943	54.9	115.6	32.8	152.3	144.4
P84077	ADP-ribosylation factor 1 OS=Homo sapiens OX=9606 GN=ARF1 PE=1 SV=2	20.7	6.8	■	144	High	0	5.426		59			74		2			2		2			2	4	2	2	10	█	█	█	█	█	131100	276014	78441.9	363696	344943	54.9	115.6	32.8	152.3	144.4
Q01650	Large neutral amino acids transporter small subunit 1 OS=Homo sapiens OX=9606 GN=SLC7A5 PE=1 SV=2	55	7.72	■	471	High	0	5.417		31	32	52	55		1	1	1	1		1	1	1	1	4	1	1	3	█	█	█	█	█		136850	216454	257514	253120		79.2	125.3	149	146.5
Q9HBL7	Plasminogen receptor (KT) OS=Homo sapiens OX=9606 GN=PLGRKT PE=1 SV=1	17.2	9.58	■	316	High	0	5.407	39					2					1					2	1	1	7	█	█	█	█	█	1.0786e+06	115854		150262	125615	366.8	39.4		51.1	42.7
Q9NWS8	Required for meiotic nuclear division protein 1 homolog OS=Homo sapiens OX=9606 GN=RMND1 PE=1 SV=2	51.6	8.69	■	696	High	0	5.392			92					2					2			2	2	2	4	█	█	█	█	█	27139	77435.7	330326	125169	99380.6	20.6	58.7	250.5	94.9	75.4
Q9BV73	Centrosome-associated protein CEP250 OS=Homo sapiens OX=9606 GN=CEP250 PE=1 SV=2	281	5.02	■	190	High	0	5.38	88					2					2					2	2	2	1	█	█	█	█	█	141699		78213.1			322.2		177.8
P06703	Protein S100-A6 OS=Homo sapiens OX=9606 GN=S100A6 PE=1 SV=1	10.2	5.48	■	951	High	0	5.375		17			23		1			1		1			1	2	1	1	19	█	█	█	█	█	17245.3	22364.9		31559.2	34184.8	81.8	106.1		149.8	162.2
P18031	Tyrosine-protein phosphatase non-receptor type 1 OS=Homo sapiens OX=9606 GN=PTPN1 PE=1 SV=1	49.9	6.27	■	130	High	0	5.37	68					2					2					2	2	2	6	█	█	█	█	█	315525					500
P29558	RNA-binding motif, single-stranded-interacting protein 1 OS=Homo sapiens OX=9606 GN=RBMS1 PE=1 SV=3	44.5	8.79	■	517	High	0	5.368		24	54		24		1	1		1		1	1		1	3	1	1	4	█	█	█	█	█	106708	290059	489434	314682	218183	37.6	102.2	172.4	110.9	76.9
Q6XE24	RNA-binding motif, single-stranded-interacting protein 3 OS=Homo sapiens OX=9606 GN=RBMS3 PE=1 SV=1	47.8	8.03	■	517	High	0	5.368		24	54		24		1	1		1		1	1		1	3	1	1	3	█	█	█	█	█	106708	290059	489434	314682	218183	37.6	102.2	172.4	110.9	76.9
Q96IW7	Vesicle-trafficking protein SEC22a OS=Homo sapiens OX=9606 GN=SEC22A PE=1 SV=1	34.9	8.24	■	41	High	0	5.354		32	64	36	34		1	1	1	1		1	1	1	1	4	1	1	4	█	█	█	█	█	42180.2	523844	862829	737966	681812	7.4	91.9	151.4	129.5	119.7
Q99805	Transmembrane 9 superfamily member 2 OS=Homo sapiens OX=9606 GN=TM9SF2 PE=1 SV=1	75.7	7.44	■	729	High	0	5.324			43					1					1			1	1	1	2	█	█	█	█	█
Q08AI6	Putative sodium-coupled neutral amino acid transporter 11 OS=Homo sapiens OX=9606 GN=SLC38A11 PE=1 SV=1	44.8	6.6	■	1264	High	0	5.323			5		6			1		1			1		1	2	1	1	5	█	█	█	█	█	308099	25109.7	584086	33191.4	292898	123.9	10.1	234.9	13.3	117.8
Q5JWF2	Guanine nucleotide-binding protein G(s) subunit alpha isoforms XLas OS=Homo sapiens OX=9606 GN=GNAS PE=1 SV=2	111	5.03	■	407	High	0	5.29		40	32	23	38		1	2	1	1		1	2	1	1	5	2	2	2	█	█	█	█	█	325857	347076	644492	781451	568185	61.1	65.1	120.8	146.5	106.5
P63092	Guanine nucleotide-binding protein G(s) subunit alpha isoforms short OS=Homo sapiens OX=9606 GN=GNAS PE=1 SV=1	45.6	5.82	■	407	High	0	5.29		40	32	23	38		1	2	1	1		1	2	1	1	5	2	2	5	█	█	█	█	█	325857	347076	644492	781451	568185	61.1	65.1	120.8	146.5	106.5
Q9UHB6	LIM domain and actin-binding protein 1 OS=Homo sapiens OX=9606 GN=LIMA1 PE=1 SV=1	85.2	6.84	■	872	High	0	5.289	85					1					1					1	1	1	1	█	█	█	█	█	104961					500
Q9NUQ2	1-acyl-sn-glycerol-3-phosphate acyltransferase epsilon OS=Homo sapiens OX=9606 GN=AGPAT5 PE=1 SV=3	42	9.1	■	732	High	0	5.284	69					1					1					1	1	1	3	█	█	█	█	█	499210		77616.8			432.7		67.3
P51398	28S ribosomal protein S29, mitochondrial OS=Homo sapiens OX=9606 GN=DAP3 PE=1 SV=1	45.5	8.88	■	429	High	0	5.266		49	9	74			1	1	2			1	1	2		4	2	2	5	█	█	█	█	█	64423.4	362179	569169	526756	527699	15.7	88.3	138.8	128.5	128.7
Q96FQ6	Protein S100-A16 OS=Homo sapiens OX=9606 GN=S100A16 PE=1 SV=1	11.8	6.79	■	468	High	0	5.258		46	54	25	34		1	1	1	1		1	1	1	1	4	1	1	12	█	█	█	█	█	452600	719140	605292	528941	597097	78	123.9	104.3	91.1	102.8
Q15828	Cystatin-M OS=Homo sapiens OX=9606 GN=CST6 PE=1 SV=1	16.5	8.09	■	581	High	0	5.238	20	56	60	23	57	1	2	2	1	2	1	2	2	1	2	8	2	2	14	█	█	█	█	█	443110	624274	654467	665143	720637	71.3	100.4	105.3	107	115.9
P01614	Immunoglobulin kappa variable 2D-40 OS=Homo sapiens OX=9606 GN=IGKV2D-40 PE=1 SV=2	13.3	4.61	■	3	High	0	5.208	31	46	52			1	1	1			1	1	1			3	1	1	11	█	█	█	█	█	296718	4.16563e+06	1.22133e+07	7.45653e+06	6.74555e+06	4.8	67.5	197.8	120.7	109.2
A0A075B6S2	Immunoglobulin kappa variable 2D-29 OS=Homo sapiens OX=9606 GN=IGKV2D-29 PE=3 SV=1	13.1	7.12	■	3	High	0	5.208	31	46	52			1	1	1			1	1	1			3	1	1	11	█	█	█	█	█	296718	4.16563e+06	1.22133e+07	7.45653e+06	6.74555e+06	4.8	67.5	197.8	120.7	109.2
A0A0A0MRZ7	Immunoglobulin kappa variable 2D-26 OS=Homo sapiens OX=9606 GN=IGKV2D-26 PE=3 SV=1	13.3	5.06	■	3	High	0	5.208	31	46	52			1	1	1			1	1	1			3	1	1	11	█	█	█	█	█	296718	4.16563e+06	1.22133e+07	7.45653e+06	6.74555e+06	4.8	67.5	197.8	120.7	109.2
A0A075B6S6	Immunoglobulin kappa variable 2D-30 OS=Homo sapiens OX=9606 GN=IGKV2D-30 PE=3 SV=1	13.2	7.99	■	3	High	0	5.208	31	46	52			1	1	1			1	1	1			3	1	1	11	█	█	█	█	█	296718	4.16563e+06	1.22133e+07	7.45653e+06	6.74555e+06	4.8	67.5	197.8	120.7	109.2
A0A075B6P5	Immunoglobulin kappa variable 2-28 OS=Homo sapiens OX=9606 GN=IGKV2-28 PE=3 SV=1	12.9	5.94	■	3	High	0	5.208	31	46	52			1	1	1			1	1	1			3	1	1	11	█	█	█	█	█	296718	4.16563e+06	1.22133e+07	7.45653e+06	6.74555e+06	4.8	67.5	197.8	120.7	109.2
P06310	Immunoglobulin kappa variable 2-30 OS=Homo sapiens OX=9606 GN=IGKV2-30 PE=3 SV=2	13.2	8.51	■	3	High	0	5.208	31	46	52			1	1	1			1	1	1			3	1	1	11	█	█	█	█	█	296718	4.16563e+06	1.22133e+07	7.45653e+06	6.74555e+06	4.8	67.5	197.8	120.7	109.2
A2NJV5	Immunoglobulin kappa variable 2-29 OS=Homo sapiens OX=9606 GN=IGKV2-29 PE=3 SV=2	13.1	7.28	■	3	High	0	5.208	31	46	52			1	1	1			1	1	1			3	1	1	11	█	█	█	█	█	296718	4.16563e+06	1.22133e+07	7.45653e+06	6.74555e+06	4.8	67.5	197.8	120.7	109.2
P47914	60S ribosomal protein L29 OS=Homo sapiens OX=9606 GN=RPL29 PE=1 SV=2	17.7	11.66	■	1317	High	0	5.161	39	42	52	36		1	1	1	1		1	1	1	1		4	1	1	9	█	█	█	█	█	1.98012e+06	2.37045e+06	2.46902e+06	2.52296e+06	2.5912e+06	83	99.3	103.4	105.7	108.6
P00558	Phosphoglycerate kinase 1 OS=Homo sapiens OX=9606 GN=PGK1 PE=1 SV=3	44.6	8.1	■	588	High	0	5.155		45	28	12	49		2	1	1	2		2	1	1	2	6	2	2	6	█	█	█	█	█	398576	443636	759317	582410	565975	72.5	80.7	138.1	105.9	102.9
Q9GZZ8	Extracellular glycoprotein lacritin OS=Homo sapiens OX=9606 GN=LACRT PE=1 SV=1	14.2	5.5	■	286	High	0	5.121			51					2					2			2	2	2	17	█	█	█	█	█	95745.3	64963.2	987970	106053	153334	34	23.1	350.8	37.7	54.4
Q8TCS8	Polyribonucleotide nucleotidyltransferase 1, mitochondrial OS=Homo sapiens OX=9606 GN=PNPT1 PE=1 SV=2	85.9	7.77	■	403	High	0	5.112			52					2					2			2	2	2	2	█	█	█	█	█	116802	183400	522873	353273	398214	37.1	58.2	166	112.2	126.5
P38606	V-type proton ATPase catalytic subunit A OS=Homo sapiens OX=9606 GN=ATP6V1A PE=1 SV=2	68.3	5.52	■	37	High	0	5.111		21	60		21		1	2		1		1	2		1	4	2	2	4	█	█	█	█	█	159295	337070	562299	361176	397196	43.8	92.8	154.7	99.4	109.3
P37108	Signal recognition particle 14 kDa protein OS=Homo sapiens OX=9606 GN=SRP14 PE=1 SV=2	14.6	10.04	■	825	High	0	5.107		40	29	27	40		2	1	1	2		1	1	1	1	6	2	2	13	█	█	█	█	█	65137.5	220433	438919	356027	155476	26.4	89.2	177.6	144	62.9
Q9Y285	Phenylalanine--tRNA ligase alpha subunit OS=Homo sapiens OX=9606 GN=FARSA PE=1 SV=3	57.5	7.8	■	1307	High	0	5.1	58	77				2	2				2	2				4	2	2	4	█	█	█	█	█	143596	265117	521769	348460	299709	45.5	84	165.3	110.4	94.9
P78371	T-complex protein 1 subunit beta OS=Homo sapiens OX=9606 GN=CCT2 PE=1 SV=4	57.5	6.46	■	917	High	0	5.081	4		27	5		1		2	1		1		2	1		4	2	2	5	█	█	█	█	█	190967	69108.3	936194	280639	150557	58.7	21.2	287.6	86.2	46.3
Q14643	Inositol 1,4,5-trisphosphate receptor type 1 OS=Homo sapiens OX=9606 GN=ITPR1 PE=1 SV=3	313.7	6.04	■	958	High	0	5.074	89					2					2					2	2	1	1	█	█	█	█	█	284606					500
Q14574	Desmocollin-3 OS=Homo sapiens OX=9606 GN=DSC3 PE=1 SV=3	99.9	6.1	■	978	High	0	5.035	53		51	71	63	1		1	1	1	1		1	1	1	4	1	1	1	█	█	█	█	█	949370	1.12775e+06	1.22309e+06	1.27484e+06	1.33675e+06	80.3	95.4	103.4	107.8	113.1
Q13144	Translation initiation factor eIF-2B subunit epsilon OS=Homo sapiens OX=9606 GN=EIF2B5 PE=1 SV=3	80.3	5.08	■	1011	High	0	4.998			23		46			1		3			1		2	4	2	2	3	█	█	█	█	█		512198	775118	927066	567755		92.1	139.3	166.6	102
P40926	Malate dehydrogenase, mitochondrial OS=Homo sapiens OX=9606 GN=MDH2 PE=1 SV=3	35.5	8.68	■	511	High	0	4.994	33	25	56	36		1	1	2	1		1	1	2	1		5	2	2	6	█	█	█	█	█	480428	379516	687715	615849	471866	91.1	72	130.5	116.8	89.5
Q9BS26	Endoplasmic reticulum resident protein 44 OS=Homo sapiens OX=9606 GN=ERP44 PE=1 SV=1	46.9	5.26	■	1031	High	0	4.994		27	22	32	58		1	1	1	2		1	1	1	2	5	2	2	4	█	█	█	█	█	73644.4	234802	561030	434677	381602	21.8	69.6	166.4	128.9	113.2
Q8WZ19	BTB/POZ domain-containing adapter for CUL3-mediated RhoA degradation protein 1 OS=Homo sapiens OX=9606 GN=KCTD13 PE=1 SV=1	36.3	7.23	■	1	High	0	4.992	90					3					2					3	2	1	5	█	█	█	█	█	101041					500
Q8IZ07	Ankyrin repeat domain-containing protein 13A OS=Homo sapiens OX=9606 GN=ANKRD13A PE=1 SV=3	67.6	5.02	■	923	High	0	4.985			44					2					2			2	2	2	4	█	█	█	█	█		149382	546654	135322	127979		77.9	284.9	70.5	66.7
Q04828	Aldo-keto reductase family 1 member C1 OS=Homo sapiens OX=9606 GN=AKR1C1 PE=1 SV=1	36.8	7.88	■	395	High	0	4.974			80					3					2			3	2	1	5	█	█	█	█	█	123800	45902.6	1.73568e+06	256956	374426	24.4	9	342.1	50.6	73.8
P42330	Aldo-keto reductase family 1 member C3 OS=Homo sapiens OX=9606 GN=AKR1C3 PE=1 SV=4	36.8	7.94	■	395	High	0	4.974			80					3					2			3	2	1	5	█	█	█	█	█	123800	45902.6	1.73568e+06	256956	374426	24.4	9	342.1	50.6	73.8
O43169	Cytochrome b5 type B OS=Homo sapiens OX=9606 GN=CYB5B PE=1 SV=3	16.7	4.97	■	778	High	0	4.971	55					1					1					1	1	1	8	█	█	█	█	█	287242				38670.4	440.7				59.3
Q16718	NADH dehydrogenase [ubiquinone] 1 alpha subcomplex subunit 5 OS=Homo sapiens OX=9606 GN=NDUFA5 PE=1 SV=3	13.5	5.99	■	42	High	0	4.967		30		64	20		1		1	1		1		1	1	3	2	2	9	█	█	█	█	█	172353	418540	559842	739626	323424	38.9	94.5	126.4	167.1	73
P52209	6-phosphogluconate dehydrogenase, decarboxylating OS=Homo sapiens OX=9606 GN=PGD PE=1 SV=3	53.1	7.23	■	1196	High	0	4.956			52					2					2			2	2	2	6	█	█	█	█	█	104817		285081	136300	73025	87.5		237.9	113.7	60.9
O43795	Unconventional myosin-Ib OS=Homo sapiens OX=9606 GN=MYO1B PE=1 SV=3	131.9	9.38	■	1085	High	0	4.952	50					2					2					2	2	2	2	█	█	█	█	█	340295	192717		184970	218273	181.7	102.9		98.8	116.6
Q7Z2K6	Endoplasmic reticulum metallopeptidase 1 OS=Homo sapiens OX=9606 GN=ERMP1 PE=1 SV=2	100.2	7.52	■	666	High	0	4.929	73	26				2	1				2	1				3	2	2	2	█	█	█	█	█	1.25238e+06	2.05632e+06	141449	3.3903e+06	2.58539e+06	66.4	109.1	7.5	179.8	137.1
O00391	Sulfhydryl oxidase 1 OS=Homo sapiens OX=9606 GN=QSOX1 PE=1 SV=3	82.5	8.92	■	1150	High	0	4.929			75					2					2			2	2	2	3	█	█	█	█	█	12663.4	94243.1	212834	131638	127698	10.9	81.4	183.8	113.7	110.3
Q96LL9	DnaJ homolog subfamily C member 30, mitochondrial OS=Homo sapiens OX=9606 GN=DNAJC30 PE=1 SV=3	25.9	10.49	■	187	High	0	4.917	19	39	100	25	41	1	1	2	1	1	1	1	2	1	1	6	2	2	10	█	█	█	█	█	110621	212749		349276	339221	54.7	105.1		172.6	167.6
P57088	Transmembrane protein 33 OS=Homo sapiens OX=9606 GN=TMEM33 PE=1 SV=2	28	9.7	■	337	High	0	4.916	75					1					1					1	1	1	4	█	█	█	█	█	747494	136114			189076	348.4	63.4			88.1
P49770	Translation initiation factor eIF-2B subunit beta OS=Homo sapiens OX=9606 GN=EIF2B2 PE=1 SV=3	39	6.16	■	276	High	0	4.914			80	40	67			2	2	2			2	1	2	6	2	2	5	█	█	█	█	█		308833	938086	1.16309e+06	453647		53.9	163.8	203.1	79.2
P30825	High affinity cationic amino acid transporter 1 OS=Homo sapiens OX=9606 GN=SLC7A1 PE=1 SV=1	67.6	5.43	■	638	High	0	4.872		47	76	58	52		1	2	1	1		1	2	1	1	5	2	2	3	█	█	█	█	█		8.87758e+06	3.93836e+06	5.25231e+06	5.7034e+06		186.7	82.8	110.5	120
P02751	Fibronectin OS=Homo sapiens OX=9606 GN=FN1 PE=1 SV=5	272.2	5.5	■	943	High	0	4.855		28	60		46		1	2		2		1	2		2	5	2	2	1	█	█	█	█	█		145856	446980	396942	431811		51.3	157.2	139.6	151.9
Q9Y3R4	Sialidase-2 OS=Homo sapiens OX=9606 GN=NEU2 PE=1 SV=2	42.2	6.87	■	671	High	0	4.85	65	60	55	52		1	1	1	1		1	1	1	1		4	1	1	3	█	█	█	█	█	131617	285238	267033	186877	137955	65.2	141.4	132.4	92.6	68.4
P29692	Elongation factor 1-delta OS=Homo sapiens OX=9606 GN=EEF1D PE=1 SV=5	31.1	5.01	■	34	High	0.001	4.825			45		29			1		1			1		1	2	1	1	4	█	█	█	█	█	354909	442293			1.57697e+06	74.7	93.1			332.1
O60499	Syntaxin-10 OS=Homo sapiens OX=9606 GN=STX10 PE=1 SV=1	28.1	4.89	■	372	High	0.001	4.821		13	17		25		1	1		2		1	1		2	4	2	1	11	█	█	█	█	█	47098.7	95443.2	221989	117315	146542	37.5	75.9	176.6	93.3	116.6
O15061	Synemin OS=Homo sapiens OX=9606 GN=SYNM PE=1 SV=2	172.7	5.16	■	952	High	0.001	4.793	81					2					2					2	2	2	1	█	█	█	█	█	2.18756e+06	1.7775e+06	1.93152e+06	2.19565e+06	1.62524e+06	112.6	91.5	99.4	113	83.6
P03891	NADH-ubiquinone oxidoreductase chain 2 OS=Homo sapiens OX=9606 GN=MT-ND2 PE=1 SV=2	38.9	9.83	■	568	High	0.001	4.79		55	56	56	56		1	1	1	1		1	1	1	1	4	1	1	3	█	█	█	█	█	135783	587630	259824	528560	282899	37.8	163.7	72.4	147.3	78.8
P23258	Tubulin gamma-1 chain OS=Homo sapiens OX=9606 GN=TUBG1 PE=1 SV=2	51.1	6.14	■	489	High	0.001	4.788	64				39	3				1	2				1	4	2	2	4	█	█	█	█	█	709520	56301.6	88915.5	124197	87769.4	332.6	26.4	41.7	58.2	41.1
Q8NC56	LEM domain-containing protein 2 OS=Homo sapiens OX=9606 GN=LEMD2 PE=1 SV=1	56.9	9	■	1163	High	0.001	4.785	62					2					2					2	2	2	4	█	█	█	█	█	1.2928e+06		24103.1		22166.5	482.7		9		8.3
Q13772	Nuclear receptor coactivator 4 OS=Homo sapiens OX=9606 GN=NCOA4 PE=1 SV=1	69.7	6.01	■	1082	High	0.001	4.78		31	48				2	2				2	2			4	2	2	3	█	█	█	█	█	209611	523061	795768	294560	508224	45	112.2	170.7	63.2	109
O95169	NADH dehydrogenase [ubiquinone] 1 beta subcomplex subunit 8, mitochondrial OS=Homo sapiens OX=9606 GN=NDUFB8 PE=1 SV=1	21.8	6.8	■	302	High	0.001	4.763		26	44		20		1	1		1		1	1		1	3	2	2	11	█	█	█	█	█	64562.9	606092	987478	774826	687503	10.3	97.1	158.2	124.2	110.2
P02649	Apolipoprotein E OS=Homo sapiens OX=9606 GN=APOE PE=1 SV=1	36.1	5.73	■	1129	High	0.001	4.752		47	58	57	48		1	2	1	2		1	1	1	1	6	1	1	3	█	█	█	█	█		1.33537e+06	2.06109e+06	2.46835e+06	2.02812e+06		84.6	130.6	156.4	128.5
O95199	RCC1 and BTB domain-containing protein 2 OS=Homo sapiens OX=9606 GN=RCBTB2 PE=1 SV=1	60.3	5.49	■	1061	High	0.001	4.744	33	47	21	46		1	1	1	1		1	1	1	1		4	2	2	3	█	█	█	█	█	326451	306943	391597	570176	409854	81.4	76.5	97.7	142.2	102.2
Q8IV08	5'-3' exonuclease PLD3 OS=Homo sapiens OX=9606 GN=PLD3 PE=1 SV=1	54.7	6.47	■	652	High	0.001	4.742			60					2					2			2	2	2	4	█	█	█	█	█	150465	47965.7	424563	58010.3	44295.6	103.7	33.1	292.7	40	30.5
Q6EEV6	Small ubiquitin-related modifier 4 OS=Homo sapiens OX=9606 GN=SUMO4 PE=1 SV=2	10.7	7.18	■	725	High	0.001	4.703			57	21	38			1	1	1			1	1	1	3	1	1	13	█	█	█	█	█	277112	198026	360482	512192	455518	76.8	54.9	99.9	142	126.3
P61956	Small ubiquitin-related modifier 2 OS=Homo sapiens OX=9606 GN=SUMO2 PE=1 SV=3	10.9	5.5	■	725	High	0.001	4.703			57	21	38			1	1	1			1	1	1	3	1	1	13	█	█	█	█	█	277112	198026	360482	512192	455518	76.8	54.9	99.9	142	126.3
P55854	Small ubiquitin-related modifier 3 OS=Homo sapiens OX=9606 GN=SUMO3 PE=1 SV=2	11.6	5.49	■	725	High	0.001	4.703			57	21	38			1	1	1			1	1	1	3	1	1	12	█	█	█	█	█	277112	198026	360482	512192	455518	76.8	54.9	99.9	142	126.3
Q9UBM7	7-dehydrocholesterol reductase OS=Homo sapiens OX=9606 GN=DHCR7 PE=1 SV=1	54.5	8.7	■	1113	High	0.001	4.684	77					2					2					2	2	2	4	█	█	█	█	█	950481	108813	198358	176590	100466	309.7	35.5	64.6	57.5	32.7
P11182	Lipoamide acyltransferase component of branched-chain alpha-keto acid dehydrogenase complex, mitochondrial OS=Homo sapiens OX=9606 GN=DBT PE=1 SV=3	53.5	8.51	■	295	High	0.001	4.684	84		14			3		1			2		1			4	2	2	4	█	█	█	█	█	2.02551e+06	2450872	1.84839e+06	1.62836e+06	1.9067e+06	102.7	124.3	93.7	82.6	96.7
Q9NZH8	Interleukin-36 gamma OS=Homo sapiens OX=9606 GN=IL36G PE=1 SV=1	18.7	5.14	■	543	High	0.001	4.675	15	70	21	22	36	1	2	1	1	2	1	2	1	1	2	7	2	2	12	█	█	█	█	█	1.07807e+06	843466	591103	365929	432188	162.8	127.4	89.3	55.3	65.3
Q13571	Lysosomal-associated transmembrane protein 5 OS=Homo sapiens OX=9606 GN=LAPTM5 PE=1 SV=1	29.9	8.68	■	1229	High	0.001	4.671		39		42	61		1		1	2		1		1	2	4	2	2	9	█	█	█	█	█	16689.2	393063	545490	581723	559385	4	93.7	130.1	138.7	133.4
Q9BRJ2	39S ribosomal protein L45, mitochondrial OS=Homo sapiens OX=9606 GN=MRPL45 PE=1 SV=2	35.3	9.03	■	835	High	0.001	4.664		36	42	22	70		1	1	1	2		1	1	1	2	5	2	2	6	█	█	█	█	█	168941	262334	450852	449681	418230	48.3	75	128.8	128.5	119.5
P02662	Alpha-S1-casein (Laboratory-Cont) OS=Bos taurus GN=CSN1S1 PE=1 SV=2	24.5	5.02	■	128	High	0.001	4.652			23		28			1		1			1		1	2	2	2	13	█	█	█	█	█	2448.95		318337		26397.6	3.5		458.5		38
Q9UHI6	Probable ATP-dependent RNA helicase DDX20 OS=Homo sapiens OX=9606 GN=DDX20 PE=1 SV=2	92.2	6.95	■	270	High	0.001	4.62	66					2					2					2	2	2	3	█	█	█	█	█	685127					500
Q14103	Heterogeneous nuclear ribonucleoprotein D0 OS=Homo sapiens OX=9606 GN=HNRNPD PE=1 SV=1	38.4	7.81	■	996	High	0.001	4.615		35		29	54		1		1	1		1		1	1	3	1	1	4	█	█	█	█	█	174410	357403	790266	385847	444896	40.5	83	183.5	89.6	103.3
Q8NCA5	Protein FAM98A OS=Homo sapiens OX=9606 GN=FAM98A PE=1 SV=2	55.2	8.95	■	1303	High	0.001	4.588			17					1					1			1	1	1	2	█	█	█	█	█		88703.5	416462				87.8	412.2
P46531	Neurogenic locus notch homolog protein 1 OS=Homo sapiens OX=9606 GN=NOTCH1 PE=1 SV=4	272.3	5.12	■	936	High	0.001	4.579			46	23	57			1	1	2			1	1	2	4	2	2	1	█	█	█	█	█		246881	457654	388876	354246		85.3	158.1	134.3	122.4
Q8NF91	Nesprin-1 OS=Homo sapiens OX=9606 GN=SYNE1 PE=1 SV=4	1010.5	5.53	■	292	High	0.001	4.575	73				21	2				1	2				1	3	2	2	0	█	█	█	█	█	355379	125310	237786	195656	153954	166.4	58.7	111.3	91.6	72.1
Q8NBU5	Outer mitochondrial transmembrane helix translocase OS=Homo sapiens OX=9606 GN=ATAD1 PE=1 SV=1	40.7	6.9	■	49	High	0.001	4.549	69					2					2					2	2	2	6	█	█	█	█	█	753602					500
P52566	Rho GDP-dissociation inhibitor 2 OS=Homo sapiens OX=9606 GN=ARHGDIB PE=1 SV=3	23	5.21	■	609	High	0.001	4.547	34	65	50	46	26	1	3	2	2	1	1	2	1	1	1	9	2	2	10	█	█	█	█	█	427287	472145	846541	788703	594814	68.3	75.4	135.3	126	95
Q9UBD3	Cytokine SCM-1 beta OS=Homo sapiens OX=9606 GN=XCL2 PE=1 SV=1	12.6	10.61	■	1013	High	0.001	4.522		34	55	24	26		1	2	1	1		1	2	1	1	5	2	2	15	█	█	█	█	█	29426.9	322948	342690	484197	430844	9.1	100.3	106.4	150.4	133.8
P47992	Lymphotactin OS=Homo sapiens OX=9606 GN=XCL1 PE=1 SV=1	12.5	10.2	■	1013	High	0.001	4.522		34	55	24	26		1	2	1	1		1	2	1	1	5	2	2	15	█	█	█	█	█	29426.9	322948	342690	484197	430844	9.1	100.3	106.4	150.4	133.8
P62314	Small nuclear ribonucleoprotein Sm D1 OS=Homo sapiens OX=9606 GN=SNRPD1 PE=1 SV=1	13.3	11.56	■	338	High	0.001	4.506			36					1					1			1	1	1	11	█	█	█	█	█	55826.2	128826	315350	190938	160394	32.8	75.7	185.2	112.1	94.2
Q92540	Protein SMG7 OS=Homo sapiens OX=9606 GN=SMG7 PE=1 SV=2	127.2	8.72	■	80	High	0.001	4.475		47	57		27		1	1		1		1	1		1	3	1	1	1	█	█	█	█	█	117971	131008	214178	186133	144713	74.3	82.5	134.9	117.2	91.1
Q9UJ70	N-acetyl-D-glucosamine kinase OS=Homo sapiens OX=9606 GN=NAGK PE=1 SV=4	37.4	6.24	■	514	High	0.001	4.473	28		33		26	1		1		1	1		1		1	3	2	2	6	█	█	█	█	█	168191	111650	343007	252846	246128	75	49.8	152.9	112.7	109.7
Q9UKR5	Ergosterol biosynthetic protein 28 homolog OS=Homo sapiens OX=9606 GN=ERG28 PE=1 SV=1	15.9	9.83	■	230	High	0.001	4.457	61	61		25	41	1	1		1	1	1	1		1	1	4	1	1	6	█	█	█	█	█	2.44642e+06	172874		264158	176681	399.7	28.2		43.2	28.9
P56537	Eukaryotic translation initiation factor 6 OS=Homo sapiens OX=9606 GN=EIF6 PE=1 SV=1	26.6	4.68	■	1137	High	0.001	4.456	25	33	39		29	1	1	2		1	1	1	2		1	5	2	2	11	█	█	█	█	█	416016	651082	1.1689e+06	743889	652396	57.3	89.6	160.9	102.4	89.8
Q9BSJ8	Extended synaptotagmin-1 OS=Homo sapiens OX=9606 GN=ESYT1 PE=1 SV=1	122.8	5.83	■	353	High	0.001	4.445	61	28	57		32	1	1	1		1	1	1	1		1	4	1	1	1	█	█	█	█	█	415293	112017	156001	133900	121150	221.3	59.7	83.1	71.3	64.6
P19971	Thymidine phosphorylase OS=Homo sapiens OX=9606 GN=TYMP PE=1 SV=2	49.9	5.53	■	259	High	0.001	4.405			49	61				2	1				1	1		3	1	1	3	█	█	█	█	█	105236	96272.5	202784	286478	84838.5	67.8	62.1	130.7	184.7	54.7
Q16739	Ceramide glucosyltransferase OS=Homo sapiens OX=9606 GN=UGCG PE=1 SV=1	44.8	7.78	■	833	High	0.001	4.393			49					1					1			1	1	1	3	█	█	█	█	█		156001	386853	97836	259531		86.6	214.9	54.3	144.1
Q86U42	Polyadenylate-binding protein 2 OS=Homo sapiens OX=9606 GN=PABPN1 PE=1 SV=3	32.7	5.06	■	1099	High	0.001	4.387			48					1					1			1	1	1	5	█	█	█	█	█	15459.1	51182.3	102469			45.7	151.3	303
Q96BQ5	Coiled-coil domain-containing protein 127 OS=Homo sapiens OX=9606 GN=CCDC127 PE=1 SV=1	30.8	9.2	■	571	High	0.001	4.379	46					2					2					2	2	2	8	█	█	█	█	█	371555					500
Q12849	G-rich sequence factor 1 OS=Homo sapiens OX=9606 GN=GRSF1 PE=1 SV=3	53.1	6.19	■	485	High	0.001	4.363			57	30	43			1	1	1			1	1	1	3	1	1	2	█	█	█	█	█			276402	227694	185685			200.4	165	134.6
P61513	60S ribosomal protein L37a OS=Homo sapiens OX=9606 GN=RPL37A PE=1 SV=2	10.3	10.43	■	249	High	0.001	4.358	46	31		26	46	1	2		2	2	1	1		1	1	7	1	1	20	█	█	█	█	█	414503	974436		1.21104e+06	839451	60.3	141.7		176.1	122
O60831	PRA1 family protein 2 OS=Homo sapiens OX=9606 GN=PRAF2 PE=1 SV=1	19.2	9.19	■	451	High	0.001	4.357		58	53		63		1	1		1		1	1		1	3	1	1	6	█	█	█	█	█	276919	331822	442661	274847	304756	84.9	101.7	135.7	84.3	93.4
Q01804	OTU domain-containing protein 4 OS=Homo sapiens OX=9606 GN=OTUD4 PE=1 SV=4	124	6.71	■	692	High	0.001	4.323			32	31	41			2	1	2			2	1	2	5	2	2	3	█	█	█	█	█		102439	304168	227792	211035		60.6	179.9	134.7	124.8
Q96D71	RalBP1-associated Eps domain-containing protein 1 OS=Homo sapiens OX=9606 GN=REPS1 PE=1 SV=3	86.6	5.69	■	28	High	0.001	4.314			40		18			1		1			1		1	2	2	2	2	█	█	█	█	█	344229	337646	309908	372273	341868	100.9	99	90.8	109.1	100.2
Q9BQE5	Apolipoprotein L2 OS=Homo sapiens OX=9606 GN=APOL2 PE=1 SV=1	37.1	6.74	■	697	High	0.001	4.306	72				17	2				1	2				1	3	2	2	6	█	█	█	█	█	368878	52948.2	134130	288551	226798	172.2	24.7	62.6	134.7	105.9
P33947	ER lumen protein-retaining receptor 2 OS=Homo sapiens OX=9606 GN=KDELR2 PE=1 SV=1	24.4	8.72	■	55	High	0.001	4.293		18		46	40		1		2	1		1		1	1	4	1	1	5	█	█	█	█	█	291763	898692	33205	2.09337e+06	1.30611e+06	31.6	97.2	3.6	226.4	141.3
P24390	ER lumen protein-retaining receptor 1 OS=Homo sapiens OX=9606 GN=KDELR1 PE=1 SV=1	24.5	8.62	■	55	High	0.001	4.293		18		46	40		1		2	1		1		1	1	4	1	1	5	█	█	█	█	█	291763	898692	33205	2.09337e+06	1.30611e+06	31.6	97.2	3.6	226.4	141.3
Q9BYN8	28S ribosomal protein S26, mitochondrial OS=Homo sapiens OX=9606 GN=MRPS26 PE=1 SV=1	24.2	10.39	■	736	High	0.001	4.271		16	33				1	1				1	1			2	2	2	10	█	█	█	█	█		75502.7	100317		105245		134.3	178.5		187.2
P61769	Beta-2-microglobulin OS=Homo sapiens OX=9606 GN=B2M PE=1 SV=1	13.7	6.52	■	475	High	0.001	4.266	29	29	57	25	30	1	2	3	2	2	1	1	2	1	1	10	2	2	13	█	█	█	█	█	1.88135e+06	1.7635e+06	1.83852e+06	2.85211e+06	1.98856e+06	91.1	85.4	89	138.1	96.3
P09012	U1 small nuclear ribonucleoprotein A OS=Homo sapiens OX=9606 GN=SNRPA PE=1 SV=3	31.3	9.83	■	169	High	0.001	4.265		21	70	49			1	2	2			1	2	2		5	2	2	6	█	█	█	█	█	201568	323182	423253	520104	357614	55.2	88.5	115.9	142.4	97.9
O95466	Formin-like protein 1 OS=Homo sapiens OX=9606 GN=FMNL1 PE=1 SV=3	121.8	5.72	■	155	High	0.001	4.264		19	47	22			1	2	1			1	2	1		4	2	2	2	█	█	█	█	█		242870	382521	370120	278142		95.3	150.2	145.3	109.2
P62316	Small nuclear ribonucleoprotein Sm D2 OS=Homo sapiens OX=9606 GN=SNRPD2 PE=1 SV=1	13.5	9.91	■	343	High	0.001	4.237			36		17			1		1			1		1	2	2	2	16	█	█	█	█	█	236146	370840	459349	457878	324672	63.9	100.3	124.2	123.8	87.8
P02675	Fibrinogen beta chain OS=Homo sapiens OX=9606 GN=FGB PE=1 SV=2	55.9	8.27	■	580	High	0.001	4.211			56					2					2			2	2	2	3	█	█	█	█	█		197609	501176	326609	414266		68.6	174.1	113.4	143.9
Q92567	Protein FAM168A OS=Homo sapiens OX=9606 GN=FAM168A PE=1 SV=2	26.2	8.98	■	61	High	0.001	4.207	70	32	48	60	45	1	1	1	1	1	1	1	1	1	1	5	1	1	4	█	█	█	█	█	1.03598e+06	534054	742293	668493	603775	144.5	74.5	103.5	93.2	84.2
Q9NY12	H/ACA ribonucleoprotein complex subunit 1 OS=Homo sapiens OX=9606 GN=GAR1 PE=1 SV=1	22.3	10.92	■	38	High	0.001	4.182	23	19	31	30	30	1	1	1	1	1	1	1	1	1	1	5	2	2	7	█	█	█	█	█	165548	207754	475621	266048	261471	60.1	75.5	172.8	96.6	95
Q14197	Peptidyl-tRNA hydrolase ICT1, mitochondrial OS=Homo sapiens OX=9606 GN=MRPL58 PE=1 SV=1	23.6	10.07	■	477	High	0.001	4.181		22	29	17			1	1	1			1	1	1		3	1	1	6	█	█	█	█	█	58369.5	146246	232456	225847	170975	35	87.7	139.4	135.4	102.5
P62318	Small nuclear ribonucleoprotein Sm D3 OS=Homo sapiens OX=9606 GN=SNRPD3 PE=1 SV=1	13.9	10.32	■	206	High	0.001	4.151	42	25	43	70	27	1	1	1	1	1	1	1	1	1	1	5	1	1	8	█	█	█	█	█	886459	736265	1.21994e+06	783912	751326	101.2	84.1	139.3	89.5	85.8
Q00059	Transcription factor A, mitochondrial OS=Homo sapiens OX=9606 GN=TFAM PE=1 SV=1	29.1	9.72	■	812	High	0.001	4.129			51		27			1		1			1		1	2	1	1	4	█	█	█	█	█		286523	218431	405123	508436		101	77	142.8	179.2
Q10469	Alpha-1,6-mannosyl-glycoprotein 2-beta-N-acetylglucosaminyltransferase OS=Homo sapiens OX=9606 GN=MGAT2 PE=1 SV=1	51.5	8.76	■	907	High	0.001	4.123			18		37			1		1			1		1	2	2	2	5	█	█	█	█	█	68280.4	138026	82390.5	220510	223561	46.6	94.2	56.2	150.5	152.5
Q9NR50	Translation initiation factor eIF-2B subunit gamma OS=Homo sapiens OX=9606 GN=EIF2B3 PE=1 SV=1	50.2	6.47	■	163	High	0.001	4.117		53	54	21			2	2	1			2	2	1		5	2	2	4	█	█	█	█	█		320984	671172	545917	414298		82.2	171.9	139.8	106.1
Q9Y676	28S ribosomal protein S18b, mitochondrial OS=Homo sapiens OX=9606 GN=MRPS18B PE=1 SV=1	29.4	9.38	■	1211	High	0.001	4.117		21	50	40	32		1	1	1	1		1	1	1	1	4	1	1	4	█	█	█	█	█	104298	184496	274800	320891	196738	48.2	85.3	127.1	148.4	91
Q9Y6K9	NF-kappa-B essential modulator OS=Homo sapiens OX=9606 GN=IKBKG PE=1 SV=2	48.2	5.71	■	401	High	0.001	4.113		34	26				2	2				2	2			4	2	2	6	█	█	█	█	█		350336	310989	34781.2	289477		177.7	157.8	17.6	146.9
Q9Y287	Integral membrane protein 2B OS=Homo sapiens OX=9606 GN=ITM2B PE=1 SV=1	30.3	5.14	■	1069	High	0.001	4.097		52	30	30	52		1	1	1	1		1	1	1	1	4	1	1	4	█	█	█	█	█		415429	701237	596144	576459		90.7	153.2	130.2	125.9
O95070	Protein YIF1A OS=Homo sapiens OX=9606 GN=YIF1A PE=1 SV=2	32	8.95	■	908	High	0.001	4.087		30		60	59		1		1	1		1		1	1	3	1	1	5	█	█	█	█	█	4.70015e+06	4675126	840044	6.72394e+06	5.60721e+06	104.2	103.7	18.6	149.1	124.3
P0C0L4	Complement C4-A OS=Homo sapiens OX=9606 GN=C4A PE=1 SV=2	192.7	7.08	■	1048	High	0.001	4.061			52	45	25			2	1	2			2	1	1	5	2	2	1	█	█	█	█	█		524526	699644	578864	792318		101.1	134.8	111.5	152.6
P0C0L5	Complement C4-B OS=Homo sapiens OX=9606 GN=C4B PE=1 SV=2	192.6	7.27	■	1048	High	0.001	4.061			52	45	25			2	1	2			2	1	1	5	2	2	1	█	█	█	█	█		524526	699644	578864	792318		101.1	134.8	111.5	152.6
P53680	AP-2 complex subunit sigma OS=Homo sapiens OX=9606 GN=AP2S1 PE=1 SV=2	17	6.18	■	1258	High	0.001	4.058	35	42	66	25	37	2	2	3	1	2	1	1	2	1	1	10	2	2	11	█	█	█	█	█	1.05121e+06	961873	1.13328e+06	881891	1.03823e+06	103.7	94.9	111.8	87	102.5
Q6P2Q9	Pre-mRNA-processing-splicing factor 8 OS=Homo sapiens OX=9606 GN=PRPF8 PE=1 SV=2	273.4	8.84	■	1058	High	0.001	4.057			41					2					2			2	2	2	1	█	█	█	█	█	82214.1	94894.1	280239	243370	208654	45.2	52.2	154.1	133.8	114.7
Q5T750	Skin-specific protein 32 OS=Homo sapiens OX=9606 GN=XP32 PE=1 SV=1	26.2	7.97	■	1130	High	0.001	4.051	64	57	57	57	57	3	3	3	4	3	1	1	1	1	1	16	1	1	3	█	█	█	█	█	2.86975e+06	3.9742e+06	3.03726e+06	3.91335e+06	4.74197e+06	77.4	107.2	81.9	105.6	127.9
P28065	Proteasome subunit beta type-9 OS=Homo sapiens OX=9606 GN=PSMB9 PE=1 SV=2	23.3	5.03	■	769	High	0.001	4.046				29	59				1	1				1	1	2	1	1	5	█	█	█	█	█	181799	170307		307139	162287	110.6	103.7		186.9	98.8
P17152	Transmembrane protein 11, mitochondrial OS=Homo sapiens OX=9606 GN=TMEM11 PE=1 SV=1	21.5	7.36	■	85	High	0.001	4.025	56					1					1					1	1	1	4	█	█	█	█	█	766383		103602	106249	102454	355.2		48	49.2	47.5
Q9NV96	Cell cycle control protein 50A OS=Homo sapiens OX=9606 GN=TMEM30A PE=1 SV=1	40.7	8.59	■	232	High	0.001	4.022		63	32	30	56		2	2	1	2		2	1	1	2	7	2	2	4	█	█	█	█	█	2.86975e+06	4.73968e+06	4.0822e+06	5.10784e+06	5.76546e+06	63.6	105	90.5	113.2	127.8
Q9Y3Z3	Deoxynucleoside triphosphate triphosphohydrolase SAMHD1 OS=Homo sapiens OX=9606 GN=SAMHD1 PE=1 SV=2	72.2	7.14	■	152	High	0.001	4.015		22			20		1			1		1			1	2	2	2	4	█	█	█	█	█	58111.3	249678	90164.4	239034	312714	30.6	131.5	47.5	125.8	164.6
Q9BQ50	Three prime repair exonuclease 2 OS=Homo sapiens OX=9606 GN=TREX2 PE=1 SV=2	25.9	6.06	■	72	High	0.001	4.005			41					2					1			2	1	1	6	█	█	█	█	█	210782		333593			193.6		306.4
Q9BXS4	Transmembrane protein 59 OS=Homo sapiens OX=9606 GN=TMEM59 PE=1 SV=1	36.2	5.1	■	899	High	0.001	3.994		35	25				2	2				2	2			4	2	2	7	█	█	█	█	█		598522	636616	743135	726242		110.7	117.7	137.4	134.3
P61326	Protein mago nashi homolog OS=Homo sapiens OX=9606 GN=MAGOH PE=1 SV=1	17.2	6.11	■	434	High	0.001	3.983	18	44	33	30	32	1	1	1	1	1	1	1	1	1	1	5	1	1	8	█	█	█	█	█	232689	392769	171270	610206	536560	59.9	101	44.1	157	138
Q96A72	Protein mago nashi homolog 2 OS=Homo sapiens OX=9606 GN=MAGOHB PE=1 SV=1	17.3	6.39	■	434	High	0.001	3.983	18	44	33	30	32	1	1	1	1	1	1	1	1	1	1	5	1	1	7	█	█	█	█	█	232689	392769	171270	610206	536560	59.9	101	44.1	157	138
Q9Y320	Thioredoxin-related transmembrane protein 2 OS=Homo sapiens OX=9606 GN=TMX2 PE=1 SV=1	34	8.69	■	792	High	0.001	3.981	57					1					1					1	1	1	3	█	█	█	█	█	185597					500
O43815	Striatin OS=Homo sapiens OX=9606 GN=STRN PE=1 SV=4	86.1	5.27	■	25	High	0.001	3.978	56	21	29		23	2	1	2		1	2	1	2		1	6	2	2	3	█	█	█	█	█	402393	152524	293145	425350	310628	127	48.1	92.5	134.3	98
P18085	ADP-ribosylation factor 4 OS=Homo sapiens OX=9606 GN=ARF4 PE=1 SV=3	20.5	7.14	■	358	High	0.001	3.963			8	67				1	2				1	2		3	2	2	9	█	█	█	█	█	141138	283248	415030	775924	532613	32.9	65.9	96.6	180.6	124
O15533	Tapasin OS=Homo sapiens OX=9606 GN=TAPBP PE=1 SV=1	47.6	7.15	■	1220	High	0.001	3.962	57		12			2		1			2		1			3	2	2	5	█	█	█	█	█	1.20125e+06	128937	372012	122254	184495	299	32.1	92.6	30.4	45.9
Q9P035	Very-long-chain (3R)-3-hydroxyacyl-CoA dehydratase 3 OS=Homo sapiens OX=9606 GN=HACD3 PE=1 SV=2	43.1	8.94	■	90	High	0.001	3.955	41					1					1					1	1	1	4	█	█	█	█	█	953760			174396	138064	376.6			68.9	54.5
Q86TJ2	Transcriptional adapter 2-beta OS=Homo sapiens OX=9606 GN=TADA2B PE=1 SV=2	48.4	7.83	■	1121	High	0.001	3.95	36	52	63	53	52	2	4	4	4	3	1	1	1	1	1	17	1	1	2	█	█	█	█	█	2.71932e+06	1.29007e+07	8.23376e+06	1.2762e+07	1.18256e+07	28.1	133.2	85	131.7	122.1
Q9P015	39S ribosomal protein L15, mitochondrial OS=Homo sapiens OX=9606 GN=MRPL15 PE=1 SV=1	33.4	10.01	■	851	High	0.001	3.9			17		3			2		1			2		1	3	2	2	8	█	█	█	█	█	61159.3	214527	582083	296244	472250	18.8	66	179	91.1	145.2
Q8TBQ9	Protein kish-A OS=Homo sapiens OX=9606 GN=TMEM167A PE=1 SV=1	8.1	8.95	■	107	High	0.001	3.883	46	48		61	60	1	1		1	1	1	1		1	1	4	1	1	13	█	█	█	█	█	322103	1.29546e+06		1.34065e+06	951276	41.2	165.7		171.5	121.7
Q96H78	Solute carrier family 25 member 44 OS=Homo sapiens OX=9606 GN=SLC25A44 PE=2 SV=1	35.4	9.63	■	1255	High	0.001	3.872		33	50		17		1	2		1		1	2		1	4	2	2	8	█	█	█	█	█		221443	259047	284506	263390		107.7	125.9	138.3	128.1
P04062	Lysosomal acid glucosylceramidase OS=Homo sapiens OX=9606 GN=GBA PE=1 SV=3	59.7	7.61	■	134	High	0.001	3.868		47	42	29	20		2	2	1	1		2	2	1	1	6	2	2	3	█	█	█	█	█	280798	272083	404171	324126	245001	92	89.1	132.4	106.2	80.3
P23141	Liver carboxylesterase 1 OS=Homo sapiens OX=9606 GN=CES1 PE=1 SV=2	62.5	6.6	■	452	High	0.001	3.86			53	25				2	1				2	1		3	2	2	3	█	█	█	█	█		570101	2.38985e+06	979200	771909		60.5	253.6	103.9	81.9
Q96Q07	BTB/POZ domain-containing protein 9 OS=Homo sapiens OX=9606 GN=BTBD9 PE=1 SV=2	69.1	5.77	■	48	High	0.001	3.837	36					2					2					2	2	2	3	█	█	█	█	█	337529					500
P00533	Epidermal growth factor receptor OS=Homo sapiens OX=9606 GN=EGFR PE=1 SV=2	134.2	6.68	■	435	High	0.001	3.818			43					1					1			1	1	1	1	█	█	█	█	█		136871	220349	141786	85112		117.2	188.6	121.4	72.9
P31153	S-adenosylmethionine synthase isoform type-2 OS=Homo sapiens OX=9606 GN=MAT2A PE=1 SV=1	43.6	6.48	■	549	High	0.001	3.803			41					1					1			1	1	1	4	█	█	█	█	█	77320	72310.9	188159	72228	80289.9	78.8	73.7	191.9	73.7	81.9
Q96L46	Calpain small subunit 2 OS=Homo sapiens OX=9606 GN=CAPNS2 PE=1 SV=2	27.6	5.73	■	1282	High	0.001	3.77	22	27	20	31	54	1	1	1	1	2	1	1	1	1	2	6	2	2	8	█	█	█	█	█	337771	838881	595886	437512	580572	60.5	150.3	106.8	78.4	104
Q96A57	Transmembrane protein 230 OS=Homo sapiens OX=9606 GN=TMEM230 PE=1 SV=1	13.2	9.31	■	605	High	0.001	3.767	45		19		27	1		1		1	1		1		1	3	1	1	9	█	█	█	█	█	642689	254365	307139	375781	378827	164.1	64.9	78.4	95.9	96.7
Q9NWU5	39S ribosomal protein L22, mitochondrial OS=Homo sapiens OX=9606 GN=MRPL22 PE=1 SV=1	23.6	9.94	■	1059	High	0.001	3.763			23	28	28			1	1	1			1	1	1	3	2	2	10	█	█	█	█	█	79502.2	239881	346912	310526	317432	30.7	92.7	134	120	122.6
Q96AG3	Solute carrier family 25 member 46 OS=Homo sapiens OX=9606 GN=SLC25A46 PE=1 SV=1	46.1	7.43	■	216	High	0.001	3.758	52					1					1					1	1	1	3	█	█	█	█	█	424590					500
Q8TAE8	Growth arrest and DNA damage-inducible proteins-interacting protein 1 OS=Homo sapiens OX=9606 GN=GADD45GIP1 PE=1 SV=1	25.4	10.02	■	935	High	0.001	3.741		37	32	20	11		1	1	1	1		1	1	1	1	4	1	1	5	█	█	█	█	█	135108	322363	349178	245428	172918	55.1	131.6	142.5	100.2	70.6
Q07021	Complement component 1 Q subcomponent-binding protein, mitochondrial OS=Homo sapiens OX=9606 GN=C1QBP PE=1 SV=1	31.3	4.84	■	836	High	0.001	3.735	30	41	37	23	31	1	1	1	1	1	1	1	1	1	1	5	1	1	5	█	█	█	█	█	232414	465948	353924	478173	407808	60	120.2	91.3	123.4	105.2
Q96EY1	DnaJ homolog subfamily A member 3, mitochondrial OS=Homo sapiens OX=9606 GN=DNAJA3 PE=1 SV=2	52.5	9.26	■	177	High	0.001	3.725			24		7			1		1			1		1	2	2	2	6	█	█	█	█	█	59781.5	256429	634130	361684	317655	18.3	78.7	194.6	111	97.5
O75533	Splicing factor 3B subunit 1 OS=Homo sapiens OX=9606 GN=SF3B1 PE=1 SV=3	145.7	7.09	■	439	High	0.001	3.722			50	31	59			1	1	1			1	1	1	3	1	1	1	█	█	█	█	█	6.07658e+06	4.84977e+06	7.80137e+06	9.9762e+06	6.76529e+06	85.7	68.4	110	140.6	95.4
Q9UI42	Carboxypeptidase A4 OS=Homo sapiens OX=9606 GN=CPA4 PE=1 SV=2	47.3	6.7	■	39	High	0.001	3.71	32	63		29		1	2		1		1	1		1		4	1	1	2	█	█	█	█	█	499307	1.54459e+06	1.15923e+06	897346	605477	53.1	164.1	123.2	95.3	64.3
Q15043	Metal cation symporter ZIP14 OS=Homo sapiens OX=9606 GN=SLC39A14 PE=1 SV=3	54.2	5.33	■	194	High	0.001	3.692		20	46		26		1	1		1		1	1		1	3	1	1	3	█	█	█	█	█		193207	497269	217070	246516		83.7	215.4	94	106.8
O43402	ER membrane protein complex subunit 8 OS=Homo sapiens OX=9606 GN=EMC8 PE=1 SV=1	23.8	6.4	■	676	High	0.001	3.687	61					1					1					1	1	1	4	█	█	█	█	█	869408	112667	106585	137337	71798.1	335	43.4	41.1	52.9	27.7
Q8N983	39S ribosomal protein L43, mitochondrial OS=Homo sapiens OX=9606 GN=MRPL43 PE=1 SV=1	23.4	8.65	■	1297	High	0.001	3.669			35	13				1	1				1	1		2	1	1	5	█	█	█	█	█	121869	306969	383851	392554	336259	39.5	99.6	124.5	127.3	109.1
P53999	Activated RNA polymerase II transcriptional coactivator p15 OS=Homo sapiens OX=9606 GN=SUB1 PE=1 SV=3	14.4	9.6	■	657	High	0.001	3.668		48	32	28	45		1	1	1	1		1	1	1	1	4	1	1	9	█	█	█	█	█	94350		202326	169663	290481	62.3		133.7	112.1	191.9
Q7Z434	Mitochondrial antiviral-signaling protein OS=Homo sapiens OX=9606 GN=MAVS PE=1 SV=2	56.5	5.52	■	324	High	0.001	3.644	62					1					1					1	1	1	2	█	█	█	█	█	769613	31052.8	90566.3	101618	60807.5	365.2	14.7	43	48.2	28.9
Q9BV40	Vesicle-associated membrane protein 8 OS=Homo sapiens OX=9606 GN=VAMP8 PE=1 SV=1	11.4	7.34	■	147	High	0.001	3.631		42	49		27		1	1		1		1	1		1	3	1	1	10	█	█	█	█	█	115277	274444	417056	331372	422528	36.9	87.9	133.6	106.2	135.4
P12273	Prolactin-inducible protein OS=Homo sapiens OX=9606 GN=PIP PE=1 SV=1	16.6	8.05	■	529	High	0.001	3.623	52	33	27			1	2	1			1	1	1			4	1	1	5	█	█	█	█	█	329345	933562	667499	498745	679134	53	150.2	107.4	80.2	109.2
Q3MHD2	Protein LSM12 homolog OS=Homo sapiens OX=9606 GN=LSM12 PE=1 SV=2	21.7	7.74	■	647	High	0.001	3.588		34	34				1	1				1	1			2	1	1	7	█	█	█	█	█	53438.1	166775	321703	137469	107566	34	106	204.4	87.3	68.3
O15145	Actin-related protein 2/3 complex subunit 3 OS=Homo sapiens OX=9606 GN=ARPC3 PE=1 SV=3	20.5	8.59	■	215	High	0.001	3.572	65		19			2		1			2		1			3	2	2	10	█	█	█	█	█	933337	92389.3	132310	138949	89449.1	336.6	33.3	47.7	50.1	32.3
P19838	Nuclear factor NF-kappa-B p105 subunit OS=Homo sapiens OX=9606 GN=NFKB1 PE=1 SV=2	105.3	5.4	■	924	High	0.001	3.564		44	40	36	37		1	1	1	1		1	1	1	1	4	1	1	1	█	█	█	█	█	153439	284683	412265	378788	382489	47.6	88.3	127.9	117.5	118.7
P03905	NADH-ubiquinone oxidoreductase chain 4 OS=Homo sapiens OX=9606 GN=MT-ND4 PE=1 SV=1	51.5	9.35	■	258	High	0.001	3.561		42	41				1	1				1	1			2	1	1	2	█	█	█	█	█	42533.3	325644	241236	337524	183483	18.8	144	106.7	149.3	81.2
O75340	Programmed cell death protein 6 OS=Homo sapiens OX=9606 GN=PDCD6 PE=1 SV=1	21.9	5.4	■	1096	High	0.001	3.553			36					1					1			1	1	1	6	█	█	█	█	█	31444.1	161273	375718	226408	193542	15.9	81.6	190.1	114.5	97.9
Q9NRK6	ATP-binding cassette sub-family B member 10, mitochondrial OS=Homo sapiens OX=9606 GN=ABCB10 PE=1 SV=2	79.1	9.85	■	743	High	0.001	3.549			40	33	57			1	1	1			1	1	1	3	1	1	1	█	█	█	█	█		87742.8	141009	150795	133042		85.6	137.5	147.1	129.8
Q15029	116 kDa U5 small nuclear ribonucleoprotein component OS=Homo sapiens OX=9606 GN=EFTUD2 PE=1 SV=1	109.4	5	■	1270	High	0.001	3.542	27	18	44		22	2	1	3		1	1	1	2		1	7	2	1	2	█	█	█	█	█	56783.8	39240.9	193495	95212.4		73.8	51	251.5	123.7
Q01105	Protein SET OS=Homo sapiens OX=9606 GN=SET PE=1 SV=3	33.5	4.32	■	188	High	0.001	3.536		47	28				1	1				1	1			2	1	1	3	█	█	█	█	█	178551	218806	374747	210244	194247	75.9	93	159.3	89.3	82.5
P05067	Amyloid-beta precursor protein OS=Homo sapiens OX=9606 GN=APP PE=1 SV=3	86.9	4.82	■	1234	High	0.001	3.536		32	26	10			1	1	1			1	1	1		3	1	1	2	█	█	█	█	█		164224	160099	203917	202941		112.3	109.5	139.4	138.8
P0DME0	Protein SETSIP OS=Homo sapiens OX=9606 GN=SETSIP PE=1 SV=1	34.9	4.31	■	188	High	0.001	3.536		47	28				1	1				1	1			2	1	1	3	█	█	█	█	█	178551	218806	374747	210244	194247	75.9	93	159.3	89.3	82.5
A6NHQ2	rRNA/tRNA 2'-O-methyltransferase fibrillarin-like protein 1 OS=Homo sapiens OX=9606 GN=FBLL1 PE=3 SV=2	34.8	10.35	■	576	High	0.001	3.53			44					2					2			2	2	2	7	█	█	█	█	█	110862	117502	487268	218787	140826	51.6	54.6	226.6	101.7	65.5
P22087	rRNA 2'-O-methyltransferase fibrillarin OS=Homo sapiens OX=9606 GN=FBL PE=1 SV=2	33.8	10.18	■	576	High	0.001	3.53			44					2					2			2	2	2	7	█	█	█	█	█	110862	117502	487268	218787	140826	51.6	54.6	226.6	101.7	65.5
Q99832	T-complex protein 1 subunit eta OS=Homo sapiens OX=9606 GN=CCT7 PE=1 SV=2	59.3	7.65	■	106	High	0.001	3.518	64		35			2		1			2		1			3	2	2	3	█	█	█	█	█	362696	120257	229765	236989	175740	161.1	53.4	102.1	105.3	78.1
Q96NB2	Sideroflexin-2 OS=Homo sapiens OX=9606 GN=SFXN2 PE=1 SV=2	36.2	9.41	■	303	High	0.001	3.517		36	55	19	22		1	1	1	1		1	1	1	1	4	1	1	4	█	█	█	█	█	37915.5	192116	268611	237268	140220	21.6	109.6	153.3	135.4	80
P27797	Calreticulin OS=Homo sapiens OX=9606 GN=CALR PE=1 SV=1	48.1	4.44	■	1287	High	0.001	3.492	31	29	36	20	28	1	1	1	1	1	1	1	1	1	1	5	1	1	3	█	█	█	█	█	478861	143140	262087	178305	158595	196.1	58.6	107.3	73	64.9
P56181	NADH dehydrogenase [ubiquinone] flavoprotein 3, mitochondrial OS=Homo sapiens OX=9606 GN=NDUFV3 PE=1 SV=2	11.9	9.7	■	821	High	0.001	3.489			21		14			1		1			1		1	2	1	1	15	█	█	█	█	█		160353	501741		257550		87.2	272.8		140
P49721	Proteasome subunit beta type-2 OS=Homo sapiens OX=9606 GN=PSMB2 PE=1 SV=1	22.8	7.02	■	593	High	0.001	3.471	37	46		35	50	1	1		1	1	1	1		1	1	4	1	1	4	█	█	█	█	█	471991	734461	347075	713639	624794	81.6	127	60	123.4	108
Q9ULH0	Kinase D-interacting substrate of 220 kDa OS=Homo sapiens OX=9606 GN=KIDINS220 PE=1 SV=3	196.4	6.62	■	1106	High	0.001	3.469		48			27		2			1		2			1	3	2	2	1	█	█	█	█	█	341925	731205	772196	974702	879060	46.2	98.8	104.4	131.7	118.8
O15511	Actin-related protein 2/3 complex subunit 5 OS=Homo sapiens OX=9606 GN=ARPC5 PE=1 SV=3	16.3	5.67	■	551	High	0.001	3.455	38	21	50	47	47	2	1	1	1	1	1	1	1	1	1	6	1	1	8	█	█	█	█	█	1.01959e+06	123782	228303	178262	201766	291	35.3	65.2	50.9	57.6
Q9BVJ7	Dual specificity protein phosphatase 23 OS=Homo sapiens OX=9606 GN=DUSP23 PE=1 SV=1	16.6	8.21	■	818	High	0.001	3.444			34	13				1	1				1	1		2	1	1	8	█	█	█	█	█		64061.4	121154	97869	52687.5		95.4	180.4	145.7	78.5
Q9BY50	Signal peptidase complex catalytic subunit SEC11C OS=Homo sapiens OX=9606 GN=SEC11C PE=1 SV=3	21.5	9.2	■	795	High	0.001	3.441	69					3					1					3	1	1	4	█	█	█	█	█	1.27694e+06	109260	98558.3	157937	102282	365.9	31.3	28.2	45.3	29.3
P05161	Ubiquitin-like protein ISG15 OS=Homo sapiens OX=9606 GN=ISG15 PE=1 SV=5	17.9	7.44	■	1100	High	0.001	3.435		22	29		29		1	1		1		1	1		1	3	1	1	8	█	█	█	█	█	159013	89123.4	255994	251619	323962	73.6	41.3	118.5	116.5	150
Q96G03	Phosphoglucomutase-2 OS=Homo sapiens OX=9606 GN=PGM2 PE=1 SV=4	68.2	6.73	■	195	High	0.001	3.431			24	17	45			1	1	1			1	1	1	3	1	1	2	█	█	█	█	█	89929.5	169871	153243	151569	160453	62	117.1	105.7	104.5	110.6
Q96S97	Myeloid-associated differentiation marker OS=Homo sapiens OX=9606 GN=MYADM PE=1 SV=2	35.3	8.15	■	479	High	0.001	3.424		46	44		30		1	1		1		1	1		1	3	1	1	3	█	█	█	█	█	63084	391717	444145	169111	316208	22.8	141.5	160.4	61.1	114.2
Q9H1E5	Thioredoxin-related transmembrane protein 4 OS=Homo sapiens OX=9606 GN=TMX4 PE=1 SV=1	38.9	4.37	■	1198	High	0.001	3.423	18					1					1					1	1	1	3	█	█	█	█	█	1.02691e+06	104248		103762	115088	380.3	38.6		38.4	42.6
P49368	T-complex protein 1 subunit gamma OS=Homo sapiens OX=9606 GN=CCT3 PE=1 SV=4	60.5	6.49	■	1185	High	0.001	3.379	45		38			1		1			1		1			2	1	1	2	█	█	█	█	█		90602.4	216469	132896	93851		84.9	202.8	124.5	87.9
O00463	TNF receptor-associated factor 5 OS=Homo sapiens OX=9606 GN=TRAF5 PE=1 SV=2	64.4	7.43	■	847	High	0.001	3.375		33	48				1	1				1	1			2	1	1	2	█	█	█	█	█	64411.1	132562	191292	84948.6	158761	51	104.9	151.3	67.2	125.6
Q9GZY8	Mitochondrial fission factor OS=Homo sapiens OX=9606 GN=MFF PE=1 SV=1	38.4	8.95	■	879	High	0.001	3.295	28					1					1					1	1	1	3	█	█	█	█	█	370907			84247.3		407.5			92.5
Q9P1U1	Actin-related protein 3B OS=Homo sapiens OX=9606 GN=ACTR3B PE=2 SV=1	47.6	5.88	■	994	High	0.001	3.29	60		59			1		1			1		1			2	1	1	2	█	█	█	█	█	921253		151204	118644	23117.3	379.4		62.3	48.9	9.5
P61158	Actin-related protein 3 OS=Homo sapiens OX=9606 GN=ACTR3 PE=1 SV=3	47.3	5.88	■	994	High	0.001	3.29	60		59			1		1			1		1			2	1	1	2	█	█	█	█	█	921253		151204	118644	23117.3	379.4		62.3	48.9	9.5
Q86V81	THO complex subunit 4 OS=Homo sapiens OX=9606 GN=ALYREF PE=1 SV=3	26.9	11.15	■	896	High	0.001	3.279		28			28		1			1		1			1	2	1	1	4	█	█	█	█	█		172976	317344	278936	259150		84.1	154.3	135.6	126
Q9BVC6	Transmembrane protein 109 OS=Homo sapiens OX=9606 GN=TMEM109 PE=1 SV=1	26.2	10.48	■	1271	High	0.002	3.278			51		28			1		1			1		1	2	1	1	5	█	█	█	█	█	146355	174309	306738	136945	181228	77.4	92.2	162.2	72.4	95.8
P06729	T-cell surface antigen CD2 OS=Homo sapiens OX=9606 GN=CD2 PE=1 SV=2	39.4	9.63	■	220	High	0.002	3.277		38	52	33	51		1	2	1	1		1	1	1	1	5	1	1	2	█	█	█	█	█	135599	641765	350518	562033	330095	33.6	158.9	86.8	139.1	81.7
P84103	Serine/arginine-rich splicing factor 3 OS=Homo sapiens OX=9606 GN=SRSF3 PE=1 SV=1	19.3	11.65	■	1075	High	0.002	3.273			41					1					1			1	1	1	5	█	█	█	█	█	170738	112044	521149	195641	142099	74.8	49.1	228.2	85.7	62.2
Q9NYM9	BET1-like protein OS=Homo sapiens OX=9606 GN=BET1L PE=1 SV=1	12.4	8.16	■	914	High	0.002	3.273			18					1					1			1	1	1	14	█	█	█	█	█			293693					500
Q96EE3	Nucleoporin SEH1 OS=Homo sapiens OX=9606 GN=SEH1L PE=1 SV=3	39.6	8.09	■	590	High	0.002	3.263	17	22	56	19	38	1	1	1	1	1	1	1	1	1	1	5	1	1	3	█	█	█	█	█	122303	133111	331861	175873	198970	63.6	69.2	172.5	91.4	103.4
P32969	60S ribosomal protein L9 OS=Homo sapiens OX=9606 GN=RPL9 PE=1 SV=1	21.9	9.95	■	626	High	0.002	3.258			64		51			1		1			1		1	2	1	1	5	█	█	█	█	█	56654	174116	391921	219439	300680	24.8	76.2	171.5	96	131.6
O14626	Probable G-protein coupled receptor 171 OS=Homo sapiens OX=9606 GN=GPR171 PE=2 SV=1	36.7	8.85	■	689	High	0.002	3.257		40	26		26		1	1		1		1	1		1	3	1	1	3	█	█	█	█	█	87632.3	250274		474235	312967	38.9	111.2		210.8	139.1
O43292	Glycosylphosphatidylinositol anchor attachment 1 protein OS=Homo sapiens OX=9606 GN=GPAA1 PE=1 SV=3	67.6	8.06	■	934	High	0.002	3.242	53					1					1					1	1	1	1	█	█	█	█	█	212482	37727.2	65186.1	60818.4	34900	258.4	45.9	79.3	74	42.4
Q53GS7	Nucleoporin GLE1 OS=Homo sapiens OX=9606 GN=GLE1 PE=1 SV=2	79.8	7.43	■	1020	High	0.002	3.24		31	49	22	38		1	1	1	1		1	1	1	1	4	1	1	1	█	█	█	█	█		84333.8	152442	137494	164935		78.2	141.4	127.5	152.9
Q8WXI9	Transcriptional repressor p66-beta OS=Homo sapiens OX=9606 GN=GATAD2B PE=1 SV=1	65.2	9.7	■	181	High	0.002	3.227			15					2					1			2	1	1	2	█	█	█	█	█		2.69642e+07	1.45594e+07	9.03204e+07	4.94695e+07		74.4	40.1	249.1	136.4
Q8NFZ5	TNFAIP3-interacting protein 2 OS=Homo sapiens OX=9606 GN=TNIP2 PE=1 SV=1	48.7	6.44	■	1310	High	0.002	3.227					20					1					1	1	1	1	2	█	█	█	█	█		112181	297627	113211	277123		70.1	186	70.7	173.2
P52815	39S ribosomal protein L12, mitochondrial OS=Homo sapiens OX=9606 GN=MRPL12 PE=1 SV=2	21.3	8.87	■	684	High	0.002	3.197			20					1					1			1	1	1	6	█	█	█	█	█		104139	217885				161.7	338.3
P51149	Ras-related protein Rab-7a OS=Homo sapiens OX=9606 GN=RAB7A PE=1 SV=1	23.5	6.7	■	665	High	0.002	3.192		34	28	26	36		1	1	1	1		1	1	1	1	4	1	1	5	█	█	█	█	█	152866	199949		347089	275986	78.3	102.4		177.8	141.4
P23246	Splicing factor, proline- and glutamine-rich OS=Homo sapiens OX=9606 GN=SFPQ PE=1 SV=2	76.1	9.44	■	843	High	0.002	3.182		38	43		31		1	1		1		1	1		1	3	1	1	2	█	█	█	█	█	73378.2	122062	195579	127144	160630	54.1	89.9	144.1	93.7	118.3
Q9NRG9	Aladin OS=Homo sapiens OX=9606 GN=AAAS PE=1 SV=1	59.5	7.5	■	662	High	0.002	3.181			45					1					1			1	1	1	2	█	█	█	█	█		148070	273294	229981	172682		89.8	165.8	139.5	104.8
Q9BYD6	39S ribosomal protein L1, mitochondrial OS=Homo sapiens OX=9606 GN=MRPL1 PE=1 SV=2	36.9	8.78	■	458	High	0.002	3.171		22					2					1				2	1	1	4	█	█	█	█	█	646755	1.2245e+06	1.76363e+06	1.85811e+06	1.90286e+06	43.7	82.8	119.2	125.6	128.6
Q9NRX2	39S ribosomal protein L17, mitochondrial OS=Homo sapiens OX=9606 GN=MRPL17 PE=1 SV=1	20	10.11	■	1169	High	0.002	3.169		57	54		41		1	1		1		1	1		1	3	1	1	5	█	█	█	█	█	66238.7	187576	425784	272396	326437	25.9	73.4	166.5	106.5	127.7
O75063	Glycosaminoglycan xylosylkinase OS=Homo sapiens OX=9606 GN=FAM20B PE=1 SV=1	46.4	6.87	■	1074	High	0.002	3.152	20	15	34	43		1	1	1	1		1	1	1	1		4	1	1	2	█	█	█	█	█	70267.6	139447	177028	198426	196121	45	89.2	113.3	127	125.5
Q9UGP8	Translocation protein SEC63 homolog OS=Homo sapiens OX=9606 GN=SEC63 PE=1 SV=2	87.9	5.31	■	789	High	0.002	3.143	47					1					1					1	1	1	1	█	█	█	█	█	409433					500
P01012	Ovalbumin (MW-Marker) OS=Gallus gallus GN=SERPINB14 PE=1 SV=2	42.9	5.29	■	1006	High	0.002	3.143				42					1					1		1	1	1	4	█	█	█	█	█	40811.3	116202	119834	293774	74283.8	31.6	90.1	92.9	227.8	57.6
Q9NPA0	ER membrane protein complex subunit 7 OS=Homo sapiens OX=9606 GN=EMC7 PE=1 SV=1	26.5	9.25	■	858	High	0.003	3.088	46					1					1					1	1	1	4	█	█	█	█	█	604997	43183.1	84043.5		65210.8	379.3	27.1	52.7		40.9
P14317	Hematopoietic lineage cell-specific protein OS=Homo sapiens OX=9606 GN=HCLS1 PE=1 SV=3	54	4.81	■	1087	High	0.004	3.072	32					1					1					1	1	1	3	█	█	█	█	█	451565	40404.4	84180.8		87213.2	340.4	30.5	63.4		65.7
Q8NF50	Dedicator of cytokinesis protein 8 OS=Homo sapiens OX=9606 GN=DOCK8 PE=1 SV=3	238.4	6.87	■	87	High	0.004	3.072	39					1					1					1	1	1	1	█	█	█	█	█	121528	125374				246.1	253.9
Q99732	Lipopolysaccharide-induced tumor necrosis factor-alpha factor OS=Homo sapiens OX=9606 GN=LITAF PE=1 SV=2	17.1	6.44	■	350	High	0.004	3.072		62	42	51	56		1	1	1	1		1	1	1	1	4	1	1	4	█	█	█	█	█	53130.7	460881	534612	654832	526833	11.9	103.3	119.9	146.8	118.1
Q9UPN7	Serine/threonine-protein phosphatase 6 regulatory subunit 1 OS=Homo sapiens OX=9606 GN=PPP6R1 PE=1 SV=5	96.7	4.55	■	1122	High	0.004	3.071			33	57	49			1	1	1			1	1	1	3	1	1	1	█	█	█	█	█				467494					500
Q96D96	Voltage-gated hydrogen channel 1 OS=Homo sapiens OX=9606 GN=HVCN1 PE=1 SV=1	31.7	6.8	■	390	High	0.004	3.069			28		25			1		1			1		1	2	1	1	5	█	█	█	█	█		60917.3	485923	80474.6	389379		30	239	39.6	191.5
Q9UK55	Protein Z-dependent protease inhibitor OS=Homo sapiens OX=9606 GN=SERPINA10 PE=1 SV=1	50.7	8.27	■	772	High	0.004	3.066			26		29			1		1			1		1	2	1	1	2	█	█	█	█	█				392456	353935				262.9	237.1
Q06481	Amyloid-like protein 2 OS=Homo sapiens OX=9606 GN=APLP2 PE=1 SV=2	86.9	4.79	■	62	High	0.004	3.064			28					1					1			1	1	1	1	█	█	█	█	█			309334					500
P02663	Alpha-S2-casein (Laboratory-Cont) OS=Bos taurus GN=CSN1S2 PE=1 SV=2	26	8.43	■	420	High	0.004	3.057		38	36				1	1				1	1			2	1	1	5	█	█	█	█	█	88284.7	269156	709974	95339.3	178879	32.9	100.3	264.6	35.5	66.7
Q96S86	Hyaluronan and proteoglycan link protein 3 OS=Homo sapiens OX=9606 GN=HAPLN3 PE=2 SV=1	40.9	6.52	■	701	High	0.004	3.045			50	37	29			1	1	1			1	1	1	3	1	1	3	█	█	█	█	█		91380.3	131991	134569	158807		88.4	127.7	130.2	153.7
P30279	G1/S-specific cyclin-D2 OS=Homo sapiens OX=9606 GN=CCND2 PE=1 SV=1	33	5.19	■	1035	High	0.004	3.044			13					1					1			1	1	1	4	█	█	█	█	█
Q9NS69	Mitochondrial import receptor subunit TOM22 homolog OS=Homo sapiens OX=9606 GN=TOMM22 PE=1 SV=3	15.5	4.34	■	378	High	0.004	3.031	40					1					1					1	1	1	15	█	█	█	█	█
Q9UBS3	DnaJ homolog subfamily B member 9 OS=Homo sapiens OX=9606 GN=DNAJB9 PE=1 SV=1	25.5	8.27	■	505	High	0.004	3.03			38					1					1			1	1	1	6	█	█	█	█	█	64306.5	140555	153889	122246	113381	54.1	118.2	129.5	102.8	95.4
Q8IY67	Ribonucleoprotein PTB-binding 1 OS=Homo sapiens OX=9606 GN=RAVER1 PE=1 SV=1	63.8	8.48	■	77	High	0.004	3.025		23	43				1	1				1	1			2	1	1	2	█	█	█	█	█	71103.8	77071.8	116485	88274.6	88113.5	80.6	87.4	132.1	100.1	99.9
Q56VL3	OCIA domain-containing protein 2 OS=Homo sapiens OX=9606 GN=OCIAD2 PE=1 SV=1	16.9	9.03	■	773	High	0.004	3.023		34	37				1	2				1	1			3	1	1	6	█	█	█	█	█		298316	1.25064e+06	408504	516457		60.3	252.8	82.6	104.4
O60830	Mitochondrial import inner membrane translocase subunit Tim17-B OS=Homo sapiens OX=9606 GN=TIMM17B PE=1 SV=1	18.3	9.03	■	579	High	0.004	2.998			49	42	35			1	1	1			1	1	1	3	1	1	4	█	█	█	█	█		857589	448448	1.79938e+06	1.01745e+06		104	54.4	218.2	123.4
P17931	Galectin-3 OS=Homo sapiens OX=9606 GN=LGALS3 PE=1 SV=5	26.1	8.56	■	889	High	0.004	2.989			5					1					1			1	1	1	4	█	█	█	█	█	85691.2	99988.8	286624		171652	66.5	77.6	222.5		133.3
Q9UKK9	ADP-sugar pyrophosphatase OS=Homo sapiens OX=9606 GN=NUDT5 PE=1 SV=1	24.3	4.94	■	888	High	0.005	2.957		22	38				1	1				1	1			2	1	1	4	█	█	█	█	█	149240	248127	359990	255213	225303	60.3	100.2	145.4	103.1	91
P07741	Adenine phosphoribosyltransferase OS=Homo sapiens OX=9606 GN=APRT PE=1 SV=2	19.6	6.02	■	852	High	0.005	2.956				52	38				1	1				1	1	2	1	1	6	█	█	█	█	█	3.31542e+06	202607	310014	374709	434911	357.4	21.8	33.4	40.4	46.9
Q99735	Microsomal glutathione S-transferase 2 OS=Homo sapiens OX=9606 GN=MGST2 PE=1 SV=1	16.6	9.55	■	273	High	0.005	2.954			35					1					1			1	1	1	10	█	█	█	█	█	278965	121491	301708	200019	158590	131.5	57.3	142.2	94.3	74.8
Q9P0S9	Transmembrane protein 14C OS=Homo sapiens OX=9606 GN=TMEM14C PE=1 SV=1	11.6	9.88	■	1324	High	0.005	2.95		19	39	24	18		1	1	1	1		1	1	1	1	4	1	1	9	█	█	█	█	█		384988	1.15448e+06	718249	850776		61.9	185.7	115.5	136.8
Q9H9J2	39S ribosomal protein L44, mitochondrial OS=Homo sapiens OX=9606 GN=MRPL44 PE=1 SV=1	37.5	8.4	■	897	High	0.005	2.95				66					1					1		1	1	1	2	█	█	█	█	█	63209.9	99732.2	202455	169113	149906	46.2	72.9	147.9	123.5	109.5
P62993	Growth factor receptor-bound protein 2 OS=Homo sapiens OX=9606 GN=GRB2 PE=1 SV=1	25.2	6.32	■	974	High	0.005	2.937				47					1					1		1	1	1	5	█	█	█	█	█		305282	357312	461097	325987		105.3	123.2	159	112.4
Q9Y584	Mitochondrial import inner membrane translocase subunit Tim22 OS=Homo sapiens OX=9606 GN=TIMM22 PE=1 SV=2	20	7.59	■	470	High	0.005	2.926			44	29	20			2	2	2			1	1	1	6	1	1	8	█	█	█	█	█	143952	375360	798826	486883	413139	32.4	84.6	180.1	109.7	93.1
P00505	Aspartate aminotransferase, mitochondrial OS=Homo sapiens OX=9606 GN=GOT2 PE=1 SV=3	47.5	9.01	■	1147	High	0.005	2.921		45					1					1				1	1	1	3	█	█	█	█	█	31228.8	123764	81317.6			66.1	261.9	172.1
Q9BRJ6	Uncharacterized protein C7orf50 OS=Homo sapiens OX=9606 GN=C7orf50 PE=1 SV=1	22.1	9.64	■	254	High	0.005	2.918			29					1					1			1	1	1	11	█	█	█	█	█			126528					500
P32456	Guanylate-binding protein 2 OS=Homo sapiens OX=9606 GN=GBP2 PE=1 SV=3	67.2	5.71	■	1210	High	0.005	2.916					33					1					1	1	1	1	2	█	█	█	█	█	90207.7	103230	362946	186950	162033	49.8	57	200.4	103.2	89.5
Q9NZH6	Interleukin-37 OS=Homo sapiens OX=9606 GN=IL37 PE=1 SV=1	24.1	6.52	■	437	High	0.005	2.915	58					1					1					1	1	1	5	█	█	█	█	█	191072		123248	124751		217.6		140.4	142.1
P18669	Phosphoglycerate mutase 1 OS=Homo sapiens OX=9606 GN=PGAM1 PE=1 SV=2	28.8	7.18	■	139	High	0.005	2.908	28					1					1					1	1	1	4	█	█	█	█	█	225144		758055	285852		88.7		298.7	112.6
P15259	Phosphoglycerate mutase 2 OS=Homo sapiens OX=9606 GN=PGAM2 PE=1 SV=3	28.7	8.88	■	139	High	0.005	2.908	28					1					1					1	1	1	4	█	█	█	█	█	225144		758055	285852		88.7		298.7	112.6
O75083	WD repeat-containing protein 1 OS=Homo sapiens OX=9606 GN=WDR1 PE=1 SV=4	66.2	6.65	■	1140	High	0.005	2.885			53		30			1		1			1		1	2	1	1	1	█	█	█	█	█	149415	87158.1	145569	138654	116016	117.3	68.4	114.3	108.9	91.1
Q9NPL8	Complex I assembly factor TIMMDC1, mitochondrial OS=Homo sapiens OX=9606 GN=TIMMDC1 PE=1 SV=2	32.2	8.5	■	868	High	0.005	2.885			17		29			1		1			1		1	2	1	1	5	█	█	█	█	█		219184	161954	294536	299988		112.3	83	150.9	153.7
Q96CS7	Pleckstrin homology domain-containing family B member 2 OS=Homo sapiens OX=9606 GN=PLEKHB2 PE=1 SV=1	24.7	5.39	■	1064	High	0.005	2.877	40	55	49	38	55	1	1	1	1	1	1	1	1	1	1	5	1	1	3	█	█	█	█	█	146179	277774	335996	359808	306318	51.3	97.4	117.8	126.2	107.4
P10144	Granzyme B OS=Homo sapiens OX=9606 GN=GZMB PE=1 SV=2	27.7	9.57	■	346	High	0.005	2.874					38					1					1	1	1	1	4	█	█	█	█	█		92789.5		123929	171649		119.5		159.6	221
P20042	Eukaryotic translation initiation factor 2 subunit 2 OS=Homo sapiens OX=9606 GN=EIF2S2 PE=1 SV=2	38.4	5.8	■	1184	High	0.005	2.869		30	39	13	26		1	1	1	1		1	1	1	1	4	1	1	3	█	█	█	█	█		197026	444344	263482	229651		86.8	195.8	116.1	101.2
P09874	Poly [ADP-ribose] polymerase 1 OS=Homo sapiens OX=9606 GN=PARP1 PE=1 SV=4	113	8.88	■	607	High	0.005	2.848					31					1					1	1	1	1	1	█	█	█	█	█					303280					500
Q9UBR2	Cathepsin Z OS=Homo sapiens OX=9606 GN=CTSZ PE=1 SV=1	33.8	7.11	■	1261	High	0.005	2.846		21	29	22	29		1	1	1	1		1	1	1	1	4	1	1	3	█	█	█	█	█		198649	340261	344297	319301		82.6	141.5	143.2	132.8
Q9H444	Charged multivesicular body protein 4b OS=Homo sapiens OX=9606 GN=CHMP4B PE=1 SV=1	24.9	4.82	■	67	High	0.004	2.824		31					1					1				1	1	1	6	█	█	█	█	█	113365	440259	189145	80841.7	93710	61.8	240	103.1	44.1	51.1
P06127	T-cell surface glycoprotein CD5 OS=Homo sapiens OX=9606 GN=CD5 PE=1 SV=2	54.5	8.21	■	305	High	0.004	2.817		33	35	50	33		1	1	1	1		1	1	1	1	4	1	1	2	█	█	█	█	█	107753	372422	538234	626673	437190	25.9	89.4	129.2	150.5	105
P12814	Alpha-actinin-1 OS=Homo sapiens OX=9606 GN=ACTN1 PE=1 SV=2	103	5.41	■	569	High	0.004	2.816			28					1					1			1	1	1	1	█	█	█	█	█		42185.6	129770				122.7	377.3
O43707	Alpha-actinin-4 OS=Homo sapiens OX=9606 GN=ACTN4 PE=1 SV=2	104.8	5.44	■	569	High	0.004	2.816			28					1					1			1	1	1	1	█	█	█	█	█		42185.6	129770				122.7	377.3
P00156	Cytochrome b OS=Homo sapiens OX=9606 GN=MT-CYB PE=1 SV=2	42.7	8.05	■	794	High	0.004	2.814		28	43	31	29		1	1	2	1		1	1	1	1	5	1	1	2	█	█	█	█	█	154988	903503	331496	1.01939e+06	745794	24.6	143.2	52.5	161.5	118.2
A6NEC2	Puromycin-sensitive aminopeptidase-like protein OS=Homo sapiens OX=9606 GN=NPEPPSL1 PE=2 SV=3	53.7	5.34	■	707	High	0.004	2.808		18	25				1	1				1	1			2	1	1	3	█	█	█	█	█	87050.9	103987	206277		126941	83	99.2	196.7		121.1
P55786	Puromycin-sensitive aminopeptidase OS=Homo sapiens OX=9606 GN=NPEPPS PE=1 SV=2	103.2	5.72	■	707	High	0.004	2.808		18	25				1	1				1	1			2	1	1	1	█	█	█	█	█	87050.9	103987	206277		126941	83	99.2	196.7		121.1
Q14728	Major facilitator superfamily domain-containing protein 10 OS=Homo sapiens OX=9606 GN=MFSD10 PE=1 SV=1	48.3	9.6	■	269	High	0.004	2.804	44					1					1					1	1	1	2	█	█	█	█	█	625017					500
Q9UJZ1	Stomatin-like protein 2, mitochondrial OS=Homo sapiens OX=9606 GN=STOML2 PE=1 SV=1	38.5	7.39	■	1309	High	0.004	2.793	31					1					1					1	1	1	4	█	█	█	█	█	97755.8					500
Q9BTX1	Nucleoporin NDC1 OS=Homo sapiens OX=9606 GN=NDC1 PE=1 SV=2	76.3	9.09	■	995	High	0.005	2.784			8					1					1			1	1	1	1	█	█	█	█	█
Q01196	Runt-related transcription factor 1 OS=Homo sapiens OX=9606 GN=RUNX1 PE=1 SV=3	48.7	9.35	■	115	High	0.005	2.777			40		10			1		1			1		1	2	1	1	3	█	█	█	█	█	90858.8	142530	237955	137423	114293	62.8	98.6	164.5	95	79
Q9BYD2	39S ribosomal protein L9, mitochondrial OS=Homo sapiens OX=9606 GN=MRPL9 PE=1 SV=2	30.2	10.08	■	628	High	0.005	2.773		19	44		12		1	1		1		1	1		1	3	1	1	4	█	█	█	█	█			183394		153129			272.5		227.5
Q9NX14	NADH dehydrogenase [ubiquinone] 1 beta subcomplex subunit 11, mitochondrial OS=Homo sapiens OX=9606 GN=NDUFB11 PE=1 SV=1	17.3	5.22	■	538	High	0.005	2.769		35	19	32	36		1	2	2	1		1	1	1	1	6	1	1	7	█	█	█	█	█	276453	716552	794708	1.07909e+06	706157	38.7	100.3	111.2	151	98.8
Q9BYM8	RanBP-type and C3HC4-type zinc finger-containing protein 1 OS=Homo sapiens OX=9606 GN=RBCK1 PE=1 SV=2	57.5	5.67	■	541	High	0.005	2.76		17	35				1	1				1	1			2	1	1	2	█	█	█	█	█		154156	203379		117628		162.2	214		123.8
O43633	Charged multivesicular body protein 2a OS=Homo sapiens OX=9606 GN=CHMP2A PE=1 SV=1	25.1	5.97	■	694	High	0.005	2.752		46	17		39		1	1		1		1	1		1	3	1	1	4	█	█	█	█	█	292833	622573	660958	529456	879741	49	104.3	110.7	88.7	147.3
P00747	Plasminogen OS=Homo sapiens OX=9606 GN=PLG PE=1 SV=2	90.5	7.24	■	774	High	0.005	2.752		17	24	15	15		1	1	1	1		1	1	1	1	4	1	1	1	█	█	█	█	█		470201	496022	783730	683607		96.6	101.9	161	140.5
P0DOX6	Immunoglobulin mu heavy chain OS=Homo sapiens OX=9606 PE=1 SV=2	63.4	7.87	■	118	High	0.005	2.74	68		15			2		1			1		1			3	1	1	1	█	█	█	█	█	169205	58959.1	132525	78439.5	108582	154.5	53.8	121	71.6	99.1
P01871	Immunoglobulin heavy constant mu OS=Homo sapiens OX=9606 GN=IGHM PE=1 SV=4	49.4	6.77	■	118	High	0.005	2.74	68		15			2		1			1		1			3	1	1	2	█	█	█	█	█	169205	58959.1	132525	78439.5	108582	154.5	53.8	121	71.6	99.1
P29034	Protein S100-A2 OS=Homo sapiens OX=9606 GN=S100A2 PE=1 SV=3	11.1	4.78	■	1160	High	0.007	2.722	34		31	25	39	2		1	1	1	1		1	1	1	5	1	1	9	█	█	█	█	█	1.67427e+06	426792	285912	260576	254669	288.4	73.5	49.3	44.9	43.9
Q13148	TAR DNA-binding protein 43 OS=Homo sapiens OX=9606 GN=TARDBP PE=1 SV=1	44.7	6.19	■	1315	High	0.007	2.718			39					1					1			1	1	1	2	█	█	█	█	█			269245	272842	154494			193.3	195.8	110.9
Q92615	La-related protein 4B OS=Homo sapiens OX=9606 GN=LARP4B PE=1 SV=3	80.5	6.92	■	1165	High	0.007	2.715	38		20			1		1			1		1			2	1	1	1	█	█	█	█	█	102845	216522	217478	231694	235887	51.2	107.8	108.3	115.3	117.4
Q92542	Nicastrin OS=Homo sapiens OX=9606 GN=NCSTN PE=1 SV=2	78.4	5.99	■	214	High	0.007	2.699			35					1					1			1	1	1	2	█	█	█	█	█	48984.1	112967	140502	65051.2	59986	57.3	132.1	164.3	76.1	70.2
Q07065	Cytoskeleton-associated protein 4 OS=Homo sapiens OX=9606 GN=CKAP4 PE=1 SV=2	66	5.92	■	1266	High	0.007	2.698	32					1					1					1	1	1	3	█	█	█	█	█	118973		72357.7			310.9		189.1
Q9BW27	Nuclear pore complex protein Nup85 OS=Homo sapiens OX=9606 GN=NUP85 PE=1 SV=1	75	5.55	■	173	High	0.007	2.697		11	6	23	18		1	1	1	1		1	1	1	1	4	1	1	2	█	█	█	█	█	41257.2	85998.8	118075	147587	135320	39.1	81.4	111.8	139.7	128.1
O15247	Chloride intracellular channel protein 2 OS=Homo sapiens OX=9606 GN=CLIC2 PE=1 SV=3	28.3	5.59	■	886	High	0.007	2.694			5					1					1			1	1	1	6	█	█	█	█	█			792460		81409.2			453.4		46.6
P23490	Loricrin OS=Homo sapiens OX=9606 GN=LORICRIN PE=1 SV=2	25.7	8.09	■	283	High	0.007	2.693	58	39	46	38	38	3	3	2	2	3	1	1	1	1	1	13	1	1	3	█	█	█	█	█	1.64175e+06	2206380	1.36667e+06	2.16237e+06	2.39209e+06	84	112.9	69.9	110.7	122.4
O14979	Heterogeneous nuclear ribonucleoprotein D-like OS=Homo sapiens OX=9606 GN=HNRNPDL PE=1 SV=3	46.4	9.57	■	1012	High	0.007	2.693		23	38	48	36		1	1	1	1		1	1	1	1	4	1	1	2	█	█	█	█	█	117510	235893	442215	429650	398063	36.2	72.7	136.2	132.3	122.6
Q96FL9	Polypeptide N-acetylgalactosaminyltransferase 14 OS=Homo sapiens OX=9606 GN=GALNT14 PE=1 SV=1	64.3	7.72	■	246	High	0.007	2.693			19		21			1		1			1		1	2	1	1	2	█	█	█	█	█		263496	909115	355420	586239		62.3	215	84.1	138.6
Q96DR8	Mucin-like protein 1 OS=Homo sapiens OX=9606 GN=MUCL1 PE=1 SV=1	9	4.64	■	463	High	0.007	2.686			46		30			1		1			1		1	2	1	1	10	█	█	█	█	█	140778	176010	702539		518217	45.8	57.2	228.5		168.5
P08559	Pyruvate dehydrogenase E1 component subunit alpha, somatic form, mitochondrial OS=Homo sapiens OX=9606 GN=PDHA1 PE=1 SV=3	43.3	8.06	■	257	High	0.007	2.682			26	30				1	1				1	1		2	1	1	3	█	█	█	█	█	71408.1	184712	288476	237094	215256	35.8	92.6	144.7	118.9	108
P57678	Gem-associated protein 4 OS=Homo sapiens OX=9606 GN=GEMIN4 PE=1 SV=2	120	6.04	■	557	High	0.007	2.68	30					1					1					1	1	1	1	█	█	█	█	█	160649					500
P03886	NADH-ubiquinone oxidoreductase chain 1 OS=Homo sapiens OX=9606 GN=MT-ND1 PE=1 SV=1	35.6	6.55	■	402	High	0.007	2.678			31	31	39			1	1	1			1	1	1	3	1	1	3	█	█	█	█	█		1.16281e+06	623035	1.7597e+06	1.52003e+06		114.8	61.5	173.7	150
Q9BZ29	Dedicator of cytokinesis protein 9 OS=Homo sapiens OX=9606 GN=DOCK9 PE=1 SV=2	236.3	7.49	■	842	High	0.007	2.675				2					3					1		3	1	1	2	█	█	█	█	█		61824.8	584250	124253	4288.92		39.9	377.1	80.2	2.8
O75694	Nuclear pore complex protein Nup155 OS=Homo sapiens OX=9606 GN=NUP155 PE=1 SV=1	155.1	6.16	■	252	High	0.007	2.67					45					1					1	1	1	1	1	█	█	█	█	█	34915.8	78666.5	92059	116919	112907	40.1	90.3	105.7	134.2	129.6
Q8N2U0	Transmembrane protein 256 OS=Homo sapiens OX=9606 GN=TMEM256 PE=3 SV=1	11.7	8.94	■	1177	High	0.007	2.649	37	58	52	52	46	1	1	2	1	2	1	1	1	1	1	7	1	1	7	█	█	█	█	█	258503	551533	694971	930224	548925	43.3	92.4	116.4	155.9	92
Q96EY7	Pentatricopeptide repeat domain-containing protein 3, mitochondrial OS=Homo sapiens OX=9606 GN=PTCD3 PE=1 SV=3	78.5	6.42	■	775	High	0.007	2.643		41	34	27	35		1	1	1	1		1	1	1	1	4	1	1	1	█	█	█	█	█	44682	109116	156167	193129	118811	35.9	87.7	125.6	155.3	95.5
Q96A35	39S ribosomal protein L24, mitochondrial OS=Homo sapiens OX=9606 GN=MRPL24 PE=1 SV=1	24.9	9.29	■	1325	High	0.007	2.642		43	26	42	39		1	1	1	1		1	1	1	1	4	1	1	5	█	█	█	█	█		241044	228565	349357	277896		109.9	104.2	159.3	126.7
Q8NEX9	Short-chain dehydrogenase/reductase family 9C member 7 OS=Homo sapiens OX=9606 GN=SDR9C7 PE=1 SV=1	35.2	9.16	■	909	High	0.007	2.641			27		14			1		1			1		1	2	1	1	3	█	█	█	█	█	112788	241839	254272	172390	178921	58.7	125.9	132.4	89.8	93.2
Q99829	Copine-1 OS=Homo sapiens OX=9606 GN=CPNE1 PE=1 SV=1	59	5.83	■	312	High	0.007	2.64			44					1					1			1	1	1	2	█	█	█	█	█	37649.1	61681.5	119060	55793.4	49715.4	58.1	95.2	183.8	86.1	76.7
Q9UL25	Ras-related protein Rab-21 OS=Homo sapiens OX=9606 GN=RAB21 PE=1 SV=3	24.3	7.94	■	810	High	0.007	2.635				50	36				1	1				1	1	2	1	1	7	█	█	█	█	█	79242.9	84921.2	117722	156717	101172	73.4	78.7	109	145.2	93.7
Q6P3W7	SCY1-like protein 2 OS=Homo sapiens OX=9606 GN=SCYL2 PE=1 SV=1	103.6	8.22	■	202	High	0.007	2.6	24					1					1					1	1	1	1	█	█	█	█	█	217719					500
P02774	Vitamin D-binding protein OS=Homo sapiens OX=9606 GN=GC PE=1 SV=2	52.9	5.45	■	932	High	0.007	2.594		43	46		36		2	2		2		1	1		1	6	1	1	1	█	█	█	█	█		1.3459e+06	1.60976e+06	2.29551e+06	1.75236e+06		96.1	114.9	163.9	125.1
Q6P5S2	Protein LEG1 homolog OS=Homo sapiens OX=9606 GN=LEG1 PE=1 SV=2	37.9	6.15	■	277	High	0.007	2.593	46					2					1					2	1	1	3	█	█	█	█	█	373849		83794.9	71799.5	88357	302.6		67.8	58.1	71.5
P61077	Ubiquitin-conjugating enzyme E2 D3 OS=Homo sapiens OX=9606 GN=UBE2D3 PE=1 SV=1	16.7	7.8	■	261	High	0.007	2.587		33	30				1	1				1	1			2	1	1	7	█	█	█	█	█		170701	280830	227178	198060		97.3	160.2	129.6	112.9
P62837	Ubiquitin-conjugating enzyme E2 D2 OS=Homo sapiens OX=9606 GN=UBE2D2 PE=1 SV=1	16.7	7.83	■	261	High	0.007	2.587		33	30				1	1				1	1			2	1	1	7	█	█	█	█	█		170701	280830	227178	198060		97.3	160.2	129.6	112.9
Q14108	Lysosome membrane protein 2 OS=Homo sapiens OX=9606 GN=SCARB2 PE=1 SV=2	54.3	5.14	■	901	High	0.007	2.584		30	24	21			1	1	1			1	1	1		3	1	1	2	█	█	█	█	█	84550.4	141865	129380	108444	111180	73.5	123.3	112.4	94.2	96.6
Q9BU61	NADH dehydrogenase [ubiquinone] 1 alpha subcomplex assembly factor 3 OS=Homo sapiens OX=9606 GN=NDUFAF3 PE=1 SV=1	20.3	8.22	■	823	High	0.007	2.575		19					1					1				1	1	1	6	█	█	█	█	█		29513062					500
Q13043	Serine/threonine-protein kinase 4 OS=Homo sapiens OX=9606 GN=STK4 PE=1 SV=2	55.6	5.07	■	133	High	0.007	2.567			12					1					1			1	1	1	3	█	█	█	█	█			255976					500
Q15437	Protein transport protein Sec23B OS=Homo sapiens OX=9606 GN=SEC23B PE=1 SV=2	86.4	6.89	■	212	High	0.007	2.554		41			39		1			1		1			1	2	1	1	1	█	█	█	█	█		75990.3		131307			183.3		316.7
P09958	Furin OS=Homo sapiens OX=9606 GN=FURIN PE=1 SV=2	86.6	6.47	■	210	High	0.007	2.546		20	35				1	1				1	1			2	1	1	1	█	█	█	█	█		315929	468618	438398	360753		99.7	148	138.4	113.9
P24666	Low molecular weight phosphotyrosine protein phosphatase OS=Homo sapiens OX=9606 GN=ACP1 PE=1 SV=3	18	6.74	■	1042	High	0.007	2.542			41	35	32			1	1	1			1	1	1	3	1	1	6	█	█	█	█	█	126678	104254	220502	159963	153243	82.8	68.2	144.2	104.6	100.2
Q92537	Sushi domain-containing protein 6 OS=Homo sapiens OX=9606 GN=SUSD6 PE=1 SV=1	32.1	5.15	■	1295	High	0.007	2.542				32					1					1		1	1	1	5	█	█	█	█	█		88924.1	207414	127257			105	244.8	150.2
O76062	Delta(14)-sterol reductase TM7SF2 OS=Homo sapiens OX=9606 GN=TM7SF2 PE=1 SV=3	46.4	8.87	■	329	High	0.007	2.54	36					1					1					1	1	1	3	█	█	█	█	█	117733					500
Q16563	Synaptophysin-like protein 1 OS=Homo sapiens OX=9606 GN=SYPL1 PE=1 SV=1	28.5	8.43	■	559	High	0.008	2.537			25					1					1			1	1	1	4	█	█	█	█	█	137334		200288			203.4		296.6
Q7Z2W9	39S ribosomal protein L21, mitochondrial OS=Homo sapiens OX=9606 GN=MRPL21 PE=1 SV=2	22.8	9.89	■	29	High	0.008	2.527		17		17	40		1		1	1		1		1	1	3	1	1	5	█	█	█	█	█
Q14210	Lymphocyte antigen 6D OS=Homo sapiens OX=9606 GN=LY6D PE=1 SV=1	13.3	8.21	■	531	High	0.008	2.523	26	50	29			1	2	1			1	1	1			4	1	1	7	█	█	█	█	█	162598	175681	125480	90333.7	112959	121.9	131.7	94.1	67.7	84.7
Q9H1Z9	Tetraspanin-10 OS=Homo sapiens OX=9606 GN=TSPAN10 PE=2 SV=1	36.5	5.86	■	765	High	0.008	2.519		52		50			1		1			1		1		2	1	1	2	█	█	█	█	█	1.16347e+07	16700298	1.53895e+07	2.76482e+07	1.86858e+07	64.6	92.7	85.4	153.5	103.7
O94979	Protein transport protein Sec31A OS=Homo sapiens OX=9606 GN=SEC31A PE=1 SV=3	132.9	6.89	■	1239	High	0.008	2.518			40					1					1			1	1	1	1	█	█	█	█	█	100780	91393.2	159067	155083	176388	73.8	66.9	116.5	113.6	129.2
P05155	Plasma protease C1 inhibitor OS=Homo sapiens OX=9606 GN=SERPING1 PE=1 SV=2	55.1	6.55	■	1015	High	0.008	2.508		25	26				1	1				1	1			2	1	1	3	█	█	█	█	█		97988.5	206527	94144.3	55170.3		108	227.5	103.7	60.8
Q9P0Z9	Peroxisomal sarcosine oxidase OS=Homo sapiens OX=9606 GN=PIPOX PE=1 SV=2	44	8.41	■	1044	High	0.008	2.503	21					7					1					7	1	1	4	█	█	█	█	█	3.22601e+08	134132		58589.3		499.7	0.2		0.1
Q969N2	GPI transamidase component PIG-T OS=Homo sapiens OX=9606 GN=PIGT PE=1 SV=1	65.7	8.38	■	1179	High	0.008	2.494	37					1					1					1	1	1	2	█	█	█	█	█	433417					500
Q0VGL1	Ragulator complex protein LAMTOR4 OS=Homo sapiens OX=9606 GN=LAMTOR4 PE=1 SV=1	10.7	6.54	■	1103	High	0.008	2.486		35	40	24	36		1	1	1	1		1	1	1	1	4	1	1	10	█	█	█	█	█	51615.1	987772	1.17567e+06	785437	948147	6.5	125.1	148.9	99.5	120.1
O60337	E3 ubiquitin-protein ligase MARCHF6 OS=Homo sapiens OX=9606 GN=MARCHF6 PE=1 SV=2	102.5	6.28	■	1253	High	0.008	2.485	53					1					1					1	1	1	1	█	█	█	█	█	123127				343764	131.9				368.1
Q96AK3	DNA dC->dU-editing enzyme APOBEC-3D OS=Homo sapiens OX=9606 GN=APOBEC3D PE=1 SV=1	46.6	8.4	■	813	High	0.008	2.463			27					1					1			1	1	1	3	█	█	█	█	█			232521					500
Q9NRW3	DNA dC->dU-editing enzyme APOBEC-3C OS=Homo sapiens OX=9606 GN=APOBEC3C PE=1 SV=2	22.8	7.59	■	813	High	0.008	2.463			27					1					1			1	1	1	6	█	█	█	█	█			232521					500
Q8IUX4	DNA dC->dU-editing enzyme APOBEC-3F OS=Homo sapiens OX=9606 GN=APOBEC3F PE=1 SV=3	45	7.23	■	813	High	0.008	2.463			27					1					1			1	1	1	3	█	█	█	█	█			232521					500
P11177	Pyruvate dehydrogenase E1 component subunit beta, mitochondrial OS=Homo sapiens OX=9606 GN=PDHB PE=1 SV=3	39.2	6.65	■	1005	High	0.008	2.452		20	11	27	25		1	1	1	1		1	1	1	1	4	1	1	3	█	█	█	█	█	133498	185276	262825	241190	202024	65.1	90.4	128.2	117.7	98.6
Q92621	Nuclear pore complex protein Nup205 OS=Homo sapiens OX=9606 GN=NUP205 PE=1 SV=3	227.8	6.19	■	36	High	0.008	2.451		28	37	32	42		1	1	1	1		1	1	1	1	4	1	1	1	█	█	█	█	█
Q9H2W6	39S ribosomal protein L46, mitochondrial OS=Homo sapiens OX=9606 GN=MRPL46 PE=1 SV=1	31.7	7.05	■	1257	High	0.008	2.445		33	25				1	1				1	1			2	1	1	5	█	█	█	█	█	19107.4	81851.1	175082	99102.4	82673.4	20.9	89.4	191.2	108.2	90.3
Q9UNL4	Inhibitor of growth protein 4 OS=Homo sapiens OX=9606 GN=ING4 PE=1 SV=1	28.5	7.62	■	829	High	0.009	2.436	7			5		1			1		1			1		2	1	1	5	█	█	█	█	█	7.13702e+06	17558656	2.64363e+06	1.02835e+07	1.45358e+07	68.4	168.3	25.3	98.6	139.3
Q8WYH8	Inhibitor of growth protein 5 OS=Homo sapiens OX=9606 GN=ING5 PE=1 SV=1	27.7	7.61	■	829	High	0.009	2.436	7			5		1			1		1			1		2	1	1	5	█	█	█	█	█	7.13702e+06	17558656	2.64363e+06	1.02835e+07	1.45358e+07	68.4	168.3	25.3	98.6	139.3
Q86XP1	Diacylglycerol kinase eta OS=Homo sapiens OX=9606 GN=DGKH PE=1 SV=1	134.8	6.54	■	1142	High	0.009	2.427			14					1					1			1	1	1	1	█	█	█	█	█			639661					500
Q96N66	Lysophospholipid acyltransferase 7 OS=Homo sapiens OX=9606 GN=MBOAT7 PE=1 SV=2	52.7	8.97	■	197	High	0.009	2.426	44					1					1					1	1	1	3	█	█	█	█	█	507666	56510.8		85874.6		390.5	43.5		66.1
P07858	Cathepsin B OS=Homo sapiens OX=9606 GN=CTSB PE=1 SV=3	37.8	6.3	■	271	High	0.009	2.425			32					1					1			1	1	1	2	█	█	█	█	█	642523		982152			197.7		302.3
Q13765	Nascent polypeptide-associated complex subunit alpha OS=Homo sapiens OX=9606 GN=NACA PE=1 SV=1	23.4	4.56	■	360	High	0.009	2.423	24	10			17	1	1			1	1	1			1	3	1	1	7	█	█	█	█	█	207152	161278	456646	173433	156176	89.7	69.8	197.7	75.1	67.6
E9PAV3	Nascent polypeptide-associated complex subunit alpha, muscle-specific form OS=Homo sapiens OX=9606 GN=NACA PE=1 SV=1	205.3	9.58	■	360	High	0.009	2.423	24	10			17	1	1			1	1	1			1	3	1	1	1	█	█	█	█	█	207152	161278	456646	173433	156176	89.7	69.8	197.7	75.1	67.6
Q4VCS5	Angiomotin OS=Homo sapiens OX=9606 GN=AMOT PE=1 SV=1	118	7.64	■	309	High	0.009	2.414	33					1					1					1	1	1	1	█	█	█	█	█	183627	374676	215486	362577	368279	61	124.5	71.6	120.5	122.4
P05546	Heparin cofactor 2 OS=Homo sapiens OX=9606 GN=SERPIND1 PE=1 SV=3	57	6.9	■	379	High	0.009	2.412			40					1					1			1	1	1	1	█	█	█	█	█		133036	252232	180614	151075		92.8	175.9	126	105.4
O43819	Protein SCO2 homolog, mitochondrial OS=Homo sapiens OX=9606 GN=SCO2 PE=1 SV=3	29.8	8.85	■	467	High	0.009	2.412			28	27				1	1				1	1		2	1	1	4	█	█	█	█	█	198562	80952.9	91550.6	136632	99222	163.6	66.7	75.4	112.6	81.7
O60476	Mannosyl-oligosaccharide 1,2-alpha-mannosidase IB OS=Homo sapiens OX=9606 GN=MAN1A2 PE=1 SV=1	73	7.61	■	422	High	0.009	2.411					40					1					1	1	1	1	2	█	█	█	█	█	42109	80791.8	130439	77546.3	110175	47.7	91.6	147.9	87.9	124.9
O15160	DNA-directed RNA polymerases I and III subunit RPAC1 OS=Homo sapiens OX=9606 GN=POLR1C PE=1 SV=1	39.2	5.5	■	268	High	0.009	2.411			42	25	36			1	1	1			1	1	1	3	1	1	3	█	█	█	█	█	133238		169282	130822	121326	120.1		152.6	117.9	109.4
P05164	Myeloperoxidase OS=Homo sapiens OX=9606 GN=MPO PE=1 SV=1	83.8	8.97	■	13	High	0.009	2.406			27					1					1			1	1	1	1	█	█	█	█	█			136951					500
Q12769	Nuclear pore complex protein Nup160 OS=Homo sapiens OX=9606 GN=NUP160 PE=1 SV=3	162	5.5	■	47	High	0.009	2.401			15	26				1	1				1	1		2	1	1	1	█	█	█	█	█			203500	208325	154442			179.7	183.9	136.4
Q5BJF2	Sigma intracellular receptor 2 OS=Homo sapiens OX=9606 GN=TMEM97 PE=1 SV=1	20.8	9.38	■	767	High	0.009	2.399	32					1					1					1	1	1	5	█	█	█	█	█	435351	74208.9	55065.3			385.5	65.7	48.8
O75635	Serpin B7 OS=Homo sapiens OX=9606 GN=SERPINB7 PE=1 SV=1	42.9	6.8	■	33	High	0.009	2.399		29	21	32	33		1	1	1	1		1	1	1	1	4	1	1	3	█	█	█	█	█	328490	490007	434503	339504	434547	81	120.9	107.2	83.7	107.2
Q8N183	NADH dehydrogenase [ubiquinone] 1 alpha subcomplex assembly factor 2 OS=Homo sapiens OX=9606 GN=NDUFAF2 PE=1 SV=1	19.8	8.97	■	1081	High	0.009	2.393		30	31		17		1	1		1		1	1		1	3	1	1	5	█	█	█	█	█	99212.5	244621	384288	302735	321395	36.7	90.4	142.1	111.9	118.8
Q04941	Proteolipid protein 2 OS=Homo sapiens OX=9606 GN=PLP2 PE=1 SV=1	16.7	7.24	■	1118	High	0.009	2.392	17	18	23	12		1	1	1	1		1	1	1	1		4	1	1	9	█	█	█	█	█	434644	484176	939197	509388	791110	68.8	76.6	148.7	80.6	125.2
P01009	Alpha-1-antitrypsin OS=Homo sapiens OX=9606 GN=SERPINA1 PE=1 SV=3	46.7	5.59	■	525	High	0.009	2.381			35					1					1			1	1	1	2	█	█	█	█	█	57491.6	70464.7	192726	105142	57713.8	59.4	72.9	199.3	108.7	59.7
Q15773	Myeloid leukemia factor 2 OS=Homo sapiens OX=9606 GN=MLF2 PE=1 SV=1	28.1	6.9	■	1033	High	0.009	2.378					16					1					1	1	1	1	5	█	█	█	█	█	258339	198383	376788	327712	315562	87.5	67.2	127.6	111	106.8
Q9NX47	E3 ubiquitin-protein ligase MARCHF5 OS=Homo sapiens OX=9606 GN=MARCHF5 PE=1 SV=1	31.2	8.7	■	1183	High	0.009	2.365	15					1					1					1	1	1	6	█	█	█	█	█	134557					500
Q86WV6	Stimulator of interferon genes protein OS=Homo sapiens OX=9606 GN=STING1 PE=1 SV=1	42.2	7.05	■	788	High	0.009	2.365	40		28			2		1			1		1			3	1	1	2	█	█	█	█	█	653077	162846	152564	170359	130167	257.3	64.2	60.1	67.1	51.3
O75534	Cold shock domain-containing protein E1 OS=Homo sapiens OX=9606 GN=CSDE1 PE=1 SV=2	88.8	6.25	■	285	High	0.009	2.365			15	28	34			1	1	1			1	1	1	3	1	1	1	█	█	█	█	█	94980.4	187083	267247	199382	176142	51.3	101.1	144.5	107.8	95.2
P08311	Cathepsin G OS=Homo sapiens OX=9606 GN=CTSG PE=1 SV=2	28.8	11.19	■	1318	High	0.009	2.364	40		27	20	30	1		1	1	1	1		1	1	1	4	1	1	4	█	█	█	█	█	153492	192322	239564	181061	195384	79.8	100	124.5	94.1	101.6
P01624	Immunoglobulin kappa variable 3-15 OS=Homo sapiens OX=9606 GN=IGKV3-15 PE=1 SV=2	12.5	5.19	■	247	High	0.01	2.355			40		25			1		1			1		1	2	1	1	8	█	█	█	█	█	289077	143838	418739	130671	123340	130.7	65	189.4	59.1	55.8
A0A075B6H7	Probable non-functional immunoglobulin kappa variable 3-7 OS=Homo sapiens OX=9606 GN=IGKV3-7 PE=1 SV=1	12.8	5.25	■	247	High	0.01	2.355			40		25			1		1			1		1	2	1	1	8	█	█	█	█	█	289077	143838	418739	130671	123340	130.7	65	189.4	59.1	55.8
A0A0C4DH55	Immunoglobulin kappa variable 3D-7 OS=Homo sapiens OX=9606 GN=IGKV3D-7 PE=3 SV=5	13.1	5.94	■	247	High	0.01	2.355			40		25			1		1			1		1	2	1	1	8	█	█	█	█	█	289077	143838	418739	130671	123340	130.7	65	189.4	59.1	55.8
