# Supplementary material for: CD137 (4-1BB) requires physically associated cIAPs for signal transduction and antitumor effects
Source: Sci Adv. 2023 Aug 18;9(33):eadf6692. doi: 10.1126/sciadv.adf6692 (PMC11044178; doi:10.1126/sciadv.adf6692)
Supplement: Supplementary file 2 — Data S1 and S2 [file sciadv.adf6692_data_s1_to_s2.zip › adf6692_Data_S2.xlsx]

## Sheet: Coding
SAMPLE	CODE
mIgG control	S1
4-1BB 0'	S2
4-1BB 15'	S3

## Sheet: Proteins
Accession	Description	MW [kDa]	pI	Master	Protein Group ID	Confidence	Exp. q-value	Sum PEP Score	Mascot Protein Score			# PSMs			# Peptides			# Global PSMs	# Global Pepts	# Global Uniq. Pepts	Coverage [%]	Found in Sample			Abundances (Normalized)			Abundances (Scaled)
									S1	S2	S3	S1	S2	S3	S1	S2	S3	# PSMs				S1	S2	S3	S1	S2	S3	S1	S2	S3
Q15149	Plectin OS=Homo sapiens OX=9606 GN=PLEC PE=1 SV=3	531.5	5.96	■	1152	High	0	1503.22	13774	887	565	722	30	24	248	30	24	776	248	246	56	█	█	█	5.48195e+09	1.01943e+08	1.10166e+08	288.8	5.4	5.8
Q13813	Spectrin alpha chain, non-erythrocytic 1 OS=Homo sapiens OX=9606 GN=SPTAN1 PE=1 SV=3	284.4	5.35	■	1784	High	0	824.865	7333	509	2142	272	23	67	140	23	63	362	142	142	63	█	█	█	1.08219e+09	3.50208e+07	7.70671e+07	271.8	8.8	19.4
Q9UPN3	Microtubule-actin cross-linking factor 1, isoforms 1/2/3/5 OS=Homo sapiens OX=9606 GN=MACF1 PE=1 SV=4	837.8	5.39	■	2583	High	0	451.546	4642	378	205	128	17	14	114	14	9	159	115	114	19	█	█	█	1.06505e+08	6.05128e+07	4.57766e+07	150.2	85.3	64.5
Q01082	Spectrin beta chain, non-erythrocytic 1 OS=Homo sapiens OX=9606 GN=SPTBN1 PE=1 SV=2	274.4	5.57	■	2994	High	0	705.578	5925	614	1842	240	19	53	113	19	50	312	114	105	56	█	█	█	8.86354e+08	1.67257e+07	6.12739e+07	275.7	5.2	19.1
P27708	CAD protein OS=Homo sapiens OX=9606 GN=CAD PE=1 SV=3	242.8	6.46	■	646	High	0	935.886	4952	5532	5182	508	801	669	90	94	87	1978	97	96	58	█	█	█	5.34354e+09	1.32207e+10	6.29759e+09	64.5	159.5	76
P78527	DNA-dependent protein kinase catalytic subunit OS=Homo sapiens OX=9606 GN=PRKDC PE=1 SV=3	468.8	7.12	■	2991	High	0	418.368	3404	1398	3847	114	39	124	88	39	95	277	107	107	28	█	█	█	4.70211e+08	5.81266e+08	3.49601e+08	100.7	124.5	74.9
Q08378	Golgin subfamily A member 3 OS=Homo sapiens OX=9606 GN=GOLGA3 PE=1 SV=2	167.3	5.44	■	2511	High	0	482.293	3970	242	242	149	8	7	73	8	7	164	73	73	56	█	█	█	4.57005e+08	1.31319e+07	1.06429e+07	285.2	8.2	6.6
Q14980	Nuclear mitotic apparatus protein 1 OS=Homo sapiens OX=9606 GN=NUMA1 PE=1 SV=2	238.1	5.78	■	3046	High	0	475.166	3323		3694	118		120	71		76	238	81	81	49	█	█	█	2.62975e+08	1.71872e+07	1.96359e+08	165.6	10.8	123.6
P35579	Myosin-9 OS=Homo sapiens OX=9606 GN=MYH9 PE=1 SV=4	226.4	5.6	■	2378	High	0	369.254	2926	466	2179	107	13	60	71	13	50	180	76	68	42	█	█	█	2.21608e+08	2.55525e+07	8.32052e+07	201.2	23.2	75.6
Q00610	Clathrin heavy chain 1 OS=Homo sapiens OX=9606 GN=CLTC PE=1 SV=5	191.5	5.69	■	2751	High	0	617.588	4376	3469	3876	307	177	196	71	64	68	680	72	72	53	█	█	█	2.57709e+09	1.08936e+09	8.89513e+08	169.7	71.7	58.6
Q9BV73	Centrosome-associated protein CEP250 OS=Homo sapiens OX=9606 GN=CEP250 PE=1 SV=2	281	5.02	■	455	High	0	303.525	3206	502	730	81	18	24	70	18	24	123	72	72	35	█	█	█	8.69839e+07	1.78482e+07	1.9527e+07	209.8	43.1	47.1
P35580	Myosin-10 OS=Homo sapiens OX=9606 GN=MYH10 PE=1 SV=3	228.9	5.54	■	898	High	0	348.447	3054	74	386	101	2	12	70	2	10	115	72	63	41	█	█	█	1.03462e+08	4.76246e+06	9.93389e+06	262.7	12.1	25.2
Q86UP2	Kinectin OS=Homo sapiens OX=9606 GN=KTN1 PE=1 SV=1	156.2	5.64	■	3513	High	0	269.61	2294	684	682	90	22	21	56	17	20	133	59	59	45	█	█	█	1.80081e+08	4.59073e+07	3.15675e+07	209.8	53.5	36.8
P49792	E3 SUMO-protein ligase RanBP2 OS=Homo sapiens OX=9606 GN=RANBP2 PE=1 SV=2	358	6.2	■	371	High	0	401.929	2182	3656	2737	64	125	88	55	80	66	277	85	57	35	█	█	█	9.99572e+07	2.7945e+08	1.54788e+08	56.1	156.9	86.9
O95714	E3 ubiquitin-protein ligase HERC2 OS=Homo sapiens OX=9606 GN=HERC2 PE=1 SV=2	526.9	6.28	■	595	High	0	232.935	1992	1220	905	62	43	31	54	41	31	136	61	61	16	█	█	█	5.55474e+07	7.49271e+09	4.16542e+09	1.4	191.9	106.7
Q8WXH0	Nesprin-2 OS=Homo sapiens OX=9606 GN=SYNE2 PE=1 SV=3	795.9	5.36	■	2418	High	0	174.989	1696	107	173	54	4	6	54	4	6	64	56	55	9	█	█	█	2.57648e+07	6.23535e+06	9.88854e+06	184.5	44.7	70.8
P49327	Fatty acid synthase OS=Homo sapiens OX=9606 GN=FASN PE=1 SV=3	273.3	6.44	■	561	High	0	293.106	2076	1756	1838	74	50	57	53	48	49	181	62	61	33	█	█	█	1.01944e+08	8.39356e+07	9.34929e+07	109.5	90.1	100.4
P21333	Filamin-A OS=Homo sapiens OX=9606 GN=FLNA PE=1 SV=4	280.6	6.06	■	915	High	0	239.384	1750	395	1477	53	12	43	50	12	40	108	57	52	30	█	█	█	6.0648e+07	1.28372e+08	8.58254e+07	66.2	140.1	93.7
P15924	Desmoplakin OS=Homo sapiens OX=9606 GN=DSP PE=1 SV=3	331.6	6.81	■	1510	High	0	260.9	1868	2552	1744	67	88	47	49	63	41	202	68	68	24	█	█	█	1.25824e+08	1.71815e+08	6.15798e+07	105.1	143.5	51.4
P08670	Vimentin OS=Homo sapiens OX=9606 GN=VIM PE=1 SV=4	53.6	5.12	■	409	High	0	346.634	2618	1615	1706	614	93	97	48	30	31	804	48	42	85	█	█	█	1.58455e+10	7.5002e+08	7.68278e+08	273.8	13	13.3
O75165	DnaJ homolog subfamily C member 13 OS=Homo sapiens OX=9606 GN=DNAJC13 PE=1 SV=5	254.3	6.74	■	379	High	0	406.081	1711	3364	2896	61	130	102	47	73	63	293	76	76	40	█	█	█	1.13613e+08	4.46453e+08	2.20876e+08	43.6	171.5	84.8
Q63HN8	E3 ubiquitin-protein ligase RNF213 OS=Homo sapiens OX=9606 GN=RNF213 PE=1 SV=3	591	6.48	■	698	High	0	167.87	1493	941	1019	50	26	33	46	25	33	109	50	49	11	█	█	█	2.55182e+07	2.31007e+07	1.87552e+07	113.6	102.9	83.5
P04264	Keratin, type II cytoskeletal 1 OS=Homo sapiens OX=9606 GN=KRT1 PE=1 SV=6	66	8.12	■	1021	High	0	428.84	2952	3118	2733	481	487	238	46	52	43	1206	53	47	70	█	█	█	8.4415e+09	1.14781e+10	3.33606e+09	108.9	148.1	43
Q92614	Unconventional myosin-XVIIIa OS=Homo sapiens OX=9606 GN=MYO18A PE=1 SV=3	233	6.3	■	239	High	0	210.848	1967		259	60		8	44		8	68	44	44	25	█	█	█	8.33442e+07	3.29629e+06	8.30895e+06	263.3	10.4	26.3
P02769	Serum albumin DIG6PROT (Laboratory-Cont) OS=Bos taurus GN=ALB PE=1 SV=4	69.2	6.18	■	346	High	0	307.743	2221	2055	1684	556	411	243	43	39	31	1210	44	39	61	█	█	█	1.17663e+10	1.14149e+10	4.99453e+09	125.3	121.5	53.2
Q99996	A-kinase anchor protein 9 OS=Homo sapiens OX=9606 GN=AKAP9 PE=1 SV=4	452.7	4.98	■	2969	High	0	145.139	1513	73	159	43	2	5	42	2	5	50	43	43	12	█	█	█	3.81416e+07	1.48494e+07	1.73019e+07	162.8	63.4	73.8
O15027	Protein transport protein Sec16A OS=Homo sapiens OX=9606 GN=SEC16A PE=1 SV=4	251.7	5.8	■	2238	High	0	277.829	1508	1860	1658	61	83	66	41	46	44	210	53	53	36	█	█	█	9.84362e+07	1.67498e+08	9.76094e+07	81.2	138.2	80.5
Q92900	Regulator of nonsense transcripts 1 OS=Homo sapiens OX=9606 GN=UPF1 PE=1 SV=2	124.3	6.61	■	1549	High	0	233.032	1840	1792	1760	60	64	59	40	39	41	183	44	44	41	█	█	█	1.13928e+08	1.84265e+08	1.11004e+08	83.5	135.1	81.4
B0I1T2	Unconventional myosin-Ig OS=Homo sapiens OX=9606 GN=MYO1G PE=1 SV=2	116.4	8.73	■	3344	High	0	256.811	1848	778	1127	130	25	57	39	19	27	212	39	39	51	█	█	█	6.86546e+08	4.24271e+07	1.40868e+08	236.8	14.6	48.6
Q7L2E3	ATP-dependent RNA helicase DHX30 OS=Homo sapiens OX=9606 GN=DHX30 PE=1 SV=1	133.9	8.78	■	2036	High	0	215.971	1618	1760	1624	53	63	51	38	40	38	167	44	44	44	█	█	█	8.44038e+07	1.62475e+08	9.15919e+07	74.8	144	81.2
Q16891	MICOS complex subunit MIC60 OS=Homo sapiens OX=9606 GN=IMMT PE=1 SV=1	83.6	6.48	■	3554	High	0	264.958	1971	1518	1537	111	68	75	38	33	33	254	39	39	58	█	█	█	6.945e+08	3.36866e+08	2.4923e+08	162.7	78.9	58.4
P08779	Keratin, type I cytoskeletal 16 OS=Homo sapiens OX=9606 GN=KRT16 PE=1 SV=4	51.2	5.05	■	3371	High	0	216.168	1999	1692	1751	165	140	121	37	30	33	426	38	22	70	█	█	█	1.82107e+08	1.33688e+08	1.27472e+08	123.2	90.5	86.3
P02533	Keratin, type I cytoskeletal 14 OS=Homo sapiens OX=9606 GN=KRT14 PE=1 SV=4	51.5	5.16	■	601	High	0	220.871	2014	1804	1635	179	155	117	37	31	32	451	38	17	67	█	█	█	1.56528e+09	1.98882e+09	7.7463e+08	108.5	137.8	53.7
P20700	Lamin-B1 OS=Homo sapiens OX=9606 GN=LMNB1 PE=1 SV=2	66.4	5.16	■	1222	High	0	227.604	1975	526	2000	101	15	93	37	13	36	209	40	37	63	█	█	█	5.14351e+08	3.05634e+07	4.67512e+08	152.4	9.1	138.5
O75369	Filamin-B OS=Homo sapiens OX=9606 GN=FLNB PE=1 SV=2	278	5.73	■	2529	High	0	156.982	1241	34	913	41	2	29	36	2	27	72	46	41	22	█	█	█	2.84701e+07	3.18661e+06	1.66339e+07	176.9	19.8	103.3
P35527	Keratin, type I cytoskeletal 9 OS=Homo sapiens OX=9606 GN=KRT9 PE=1 SV=3	62	5.24	■	3369	High	0	369.742	2477	2276	2212	353	328	227	36	34	32	908	38	37	70	█	█	█	3.32739e+09	3.62046e+09	1.40812e+09	119.5	130	50.6
Q8TEM1	Nuclear pore membrane glycoprotein 210 OS=Homo sapiens OX=9606 GN=NUP210 PE=1 SV=3	205	6.81	■	2145	High	0	280.327	1636	2393	2173	54	98	79	35	45	43	231	45	45	30	█	█	█	1.2217e+08	3.78952e+08	2.02442e+08	52.1	161.6	86.3
P35908	Keratin, type II cytoskeletal 2 epidermal OS=Homo sapiens OX=9606 GN=KRT2 PE=1 SV=2	65.4	8	■	504	High	0	303.17	2338	2446	2082	182	209	112	35	40	34	503	41	31	77	█	█	█	1.60279e+09	2.27942e+09	7.73551e+08	103.3	146.9	49.8
Q6P2Q9	Pre-mRNA-processing-splicing factor 8 OS=Homo sapiens OX=9606 GN=PRPF8 PE=1 SV=2	273.4	8.84	■	2768	High	0	294.197	1027	429	2550	35	13	119	34	13	72	167	74	74	40	█	█	█	4.0905e+07	1.16541e+08	1.93886e+08	34.9	99.5	165.6
Q8IWT3	Cullin-9 OS=Homo sapiens OX=9606 GN=CUL9 PE=1 SV=2	281	5.45	■	3200	High	0	140.937	1324			47			34			47	34	31	17	█	█	█	4.71983e+07	1.82827e+06	1.98083e+06	277.6	10.8	11.7
P13645	Keratin, type I cytoskeletal 10 OS=Homo sapiens OX=9606 GN=KRT10 PE=1 SV=6	58.8	5.21	■	984	High	0	282.628	2123	2155	1914	227	249	145	34	33	29	621	36	29	59	█	█	█	3.4381e+09	5.97057e+09	1.39961e+09	95.4	165.7	38.8
Q9HCE1	Helicase MOV-10 OS=Homo sapiens OX=9606 GN=MOV10 PE=1 SV=2	113.6	8.82	■	1211	High	0	219.389	1418	1750	1501	57	82	69	34	39	38	208	41	41	49	█	█	█	1.09994e+08	2.67428e+08	1.16034e+08	66.9	162.6	70.5
A5YKK6	CCR4-NOT transcription complex subunit 1 OS=Homo sapiens OX=9606 GN=CNOT1 PE=1 SV=2	266.8	7.11	■	1135	High	0	132.815	1134	974	913	36	29	28	34	29	28	93	40	40	19	█	█	█	3.92797e+07	4.73081e+07	2.88458e+07	102.1	122.9	75
Q9Y520	Protein PRRC2C OS=Homo sapiens OX=9606 GN=PRRC2C PE=1 SV=4	316.7	9.13	■	1402	High	0	189.458	1078	1266	873	45	54	40	34	38	33	139	43	42	20	█	█	█	4.46579e+07	8.21925e+07	4.40284e+07	78.4	144.3	77.3
Q08211	ATP-dependent RNA helicase A OS=Homo sapiens OX=9606 GN=DHX9 PE=1 SV=4	140.9	6.84	■	3212	High	0	272.557	1627	1782	2021	74	81	104	34	36	41	259	42	42	41	█	█	█	3.32316e+08	4.39435e+08	4.58347e+08	81	107.2	111.8
P41252	Isoleucine--tRNA ligase, cytoplasmic OS=Homo sapiens OX=9606 GN=IARS1 PE=1 SV=2	144.4	6.15	■	2756	High	0	153.483	1411	255	737	55	10	23	34	10	23	88	34	34	30	█	█	█	1.17284e+08	5.75215e+07	3.50966e+07	167.6	82.2	50.2
Q6P2E9	Enhancer of mRNA-decapping protein 4 OS=Homo sapiens OX=9606 GN=EDC4 PE=1 SV=1	151.6	5.86	■	2738	High	0	225.056	1325	1650	1415	56	77	66	33	36	34	199	39	39	40	█	█	█	1.13312e+08	2.5696e+08	1.37724e+08	66.9	151.7	81.3
Q8IWZ3	Ankyrin repeat and KH domain-containing protein 1 OS=Homo sapiens OX=9606 GN=ANKHD1 PE=1 SV=1	269.3	5.73	■	216	High	0	185.037	1188	1294	693	40	41	25	33	30	21	106	39	27	21	█	█	█	3.65171e+07	7.45548e+07	2.84659e+07	78.5	160.3	61.2
P26038	Moesin OS=Homo sapiens OX=9606 GN=MSN PE=1 SV=3	67.8	6.4	■	1548	High	0	167.039	1562	207	233	84	8	7	31	7	7	99	31	23	52	█	█	█	3.00458e+08	1.18271e+07	1.30005e+07	277.1	10.9	12
P49454	Centromere protein F OS=Homo sapiens OX=9606 GN=CENPF PE=1 SV=3	357.3	5.1	■	3497	High	0	135.067	1125	528	825	31	15	26	31	15	26	72	38	37	14	█	█	█	1.73559e+07	1.19157e+07	1.37835e+07	120.9	83	96
Q04695	Keratin, type I cytoskeletal 17 OS=Homo sapiens OX=9606 GN=KRT17 PE=1 SV=2	48.1	5.02	■	2924	High	0	151.673	1535	1227	1236	112	80	72	31	25	28	264	34	19	62	█	█	█	9.66325e+07	5.13617e+07	4.28113e+07	151.9	80.8	67.3
O75643	U5 small nuclear ribonucleoprotein 200 kDa helicase OS=Homo sapiens OX=9606 GN=SNRNP200 PE=1 SV=2	244.4	6.06	■	3057	High	0	292.508	1087	468	2901	32	15	93	30	15	69	140	70	70	38	█	█	█	3.28588e+07	1.97427e+07	1.36061e+08	52.3	31.4	216.4
Q9Y4K1	Beta/gamma crystallin domain-containing protein 1 OS=Homo sapiens OX=9606 GN=CRYBG1 PE=1 SV=3	188.6	5.86	■	880	High	0	128.532	1081		82	37		3	29		3	40	29	29	23	█	█	█	8.47608e+07	1.37309e+07	1.89688e+07	216.5	35.1	48.4
P02538	Keratin, type II cytoskeletal 6A OS=Homo sapiens OX=9606 GN=KRT6A PE=1 SV=3	60	8	■	1069	High	0	185.001	1622	1543	1384	115	110	72	29	28	27	297	32	3	54	█	█	█	5.04825e+08	4.99433e+08	3.05688e+08	115.6	114.4	70
Q9P2J5	Leucine--tRNA ligase, cytoplasmic OS=Homo sapiens OX=9606 GN=LARS1 PE=1 SV=2	134.4	7.3	■	1261	High	0	126.946	1281	262	649	41	8	21	29	8	19	70	30	30	32	█	█	█	5.25772e+07	7.83267e+06	1.87645e+07	199.2	29.7	71.1
Q92621	Nuclear pore complex protein Nup205 OS=Homo sapiens OX=9606 GN=NUP205 PE=1 SV=3	227.8	6.19	■	79	High	0	246.94	1135	2301	1697	34	85	59	29	51	41	178	51	51	29	█	█	█	4.23688e+07	1.97659e+08	1.13237e+08	36	167.9	96.2
Q13423	NAD(P) transhydrogenase, mitochondrial OS=Homo sapiens OX=9606 GN=NNT PE=1 SV=3	113.8	8.09	■	3	High	0	155.007	1360	802	1274	58	33	46	29	24	28	137	30	30	32	█	█	█	2.24348e+08	8.71416e+07	1.12452e+08	158.8	61.7	79.6
O43795	Unconventional myosin-Ib OS=Homo sapiens OX=9606 GN=MYO1B PE=1 SV=3	131.9	9.38	■	2835	High	0	129.019	1410		208	41		6	28		6	47	28	28	29	█	█	█	8.24637e+07	1.38621e+06	6.02757e+06	275.3	4.6	20.1
P07814	Bifunctional glutamate/proline--tRNA ligase OS=Homo sapiens OX=9606 GN=EPRS1 PE=1 SV=5	170.5	7.33	■	2027	High	0	103.242	1111	112	386	35	4	10	28	4	10	49	28	28	23	█	█	█	4.96278e+07	5.32396e+06	1.15021e+07	224	24	51.9
O94874	E3 UFM1-protein ligase 1 OS=Homo sapiens OX=9606 GN=UFL1 PE=1 SV=2	89.5	6.79	■	565	High	0	112.91	1029	560	475	44	18	18	28	15	16	80	28	28	38	█	█	█	9.08937e+07	1.99562e+07	2.40616e+07	202.1	44.4	53.5
Q15154	Pericentriolar material 1 protein OS=Homo sapiens OX=9606 GN=PCM1 PE=1 SV=5	228.4	5.02	■	2535	High	0	149.654	1287	515	769	35	15	22	28	15	20	72	30	29	17	█	█	█	4.41415e+07	1.68696e+07	2.3914e+07	155.9	59.6	84.5
P16615	Sarcoplasmic/endoplasmic reticulum calcium ATPase 2 OS=Homo sapiens OX=9606 GN=ATP2A2 PE=1 SV=1	114.7	5.34	■	2095	High	0	169.635	1430	792	744	65	29	27	28	22	21	121	29	25	32	█	█	█	2.14026e+08	5.3083e+07	4.75426e+07	204.1	50.6	45.3
P47897	Glutamine--tRNA ligase OS=Homo sapiens OX=9606 GN=QARS1 PE=1 SV=1	87.7	7.15	■	1621	High	0	127.535	1128	165	400	36	6	13	28	6	13	55	29	29	45	█	█	█	6.23894e+07	1.80604e+07	3.10842e+07	167.8	48.6	83.6
Q13085	Acetyl-CoA carboxylase 1 OS=Homo sapiens OX=9606 GN=ACACA PE=1 SV=2	265.4	6.37	■	1685	High	0	95.806	889	114	119	28	3	5	28	3	5	36	29	29	14	█	█	█	1.80792e+07	5.88464e+06	8.57854e+06	166.7	54.2	79.1
P63010	AP-2 complex subunit beta OS=Homo sapiens OX=9606 GN=AP2B1 PE=1 SV=1	104.5	5.38	■	2623	High	0	174.519	1388	1036	953	67	38	34	28	24	24	139	29	18	41	█	█	█	1.71859e+08	8.91959e+07	5.9282e+07	160.9	83.5	55.5
P04259	Keratin, type II cytoskeletal 6B OS=Homo sapiens OX=9606 GN=KRT6B PE=1 SV=5	60	8	■	1067	High	0	179.041	1591	1496	1300	118	113	72	28	27	26	303	31	4	54	█	█	█	4.82305e+07	3.50766e+07	4.20233e+07	115.4	84	100.6
Q9BSJ2	Gamma-tubulin complex component 2 OS=Homo sapiens OX=9606 GN=TUBGCP2 PE=1 SV=2	102.5	6.84	■	18	High	0	109.179	1053	33	194	36	1	7	28	1	6	44	28	28	38	█	█	█	3.83146e+07	7.62718e+06	1.17329e+07	199.3	39.7	61
O95347	Structural maintenance of chromosomes protein 2 OS=Homo sapiens OX=9606 GN=SMC2 PE=1 SV=2	135.6	8.43	■	3294	High	0	121.151	1174	478	822	28	13	25	27	13	23	66	31	31	29	█	█	█	2.99801e+07	1.21082e+07	2.97692e+07	125.2	50.6	124.3
P51114	Fragile X mental retardation syndrome-related protein 1 OS=Homo sapiens OX=9606 GN=FXR1 PE=1 SV=3	69.7	6.15	■	1483	High	0	185.699	1230	1285	1211	44	59	48	27	26	25	151	30	28	54	█	█	█	1.23845e+08	2.84981e+08	1.43631e+08	67.3	154.8	78
Q92974	Rho guanine nucleotide exchange factor 2 OS=Homo sapiens OX=9606 GN=ARHGEF2 PE=1 SV=4	111.5	7.27	■	1016	High	0	133.093	1102	690	1038	43	21	37	27	18	26	101	29	29	37	█	█	█	7.56271e+07	2.52325e+07	5.68223e+07	143.9	48	108.1
O95425	Supervillin OS=Homo sapiens OX=9606 GN=SVIL PE=1 SV=2	247.6	6.98	■	1083	High	0	107.521	1105		15	28		1	27		1	29	27	27	16	█	█	█	1.49614e+07		717693	286.3		13.7
Q92945	Far upstream element-binding protein 2 OS=Homo sapiens OX=9606 GN=KHSRP PE=1 SV=4	73.1	7.3	■	1909	High	0	231.696	1402	1437	1183	75	70	60	27	26	28	205	29	28	54	█	█	█	4.67168e+08	4.88237e+08	2.51415e+08	116.1	121.4	62.5
P13647	Keratin, type II cytoskeletal 5 OS=Homo sapiens OX=9606 GN=KRT5 PE=1 SV=3	62.3	7.74	■	3515	High	0	175.684	1451	1430	1154	127	135	67	27	27	24	329	29	15	42	█	█	█	6.88918e+08	4.96466e+08	1.62708e+08	153.3	110.5	36.2
O95613	Pericentrin OS=Homo sapiens OX=9606 GN=PCNT PE=1 SV=4	377.8	5.55	■	3077	High	0	113.327	846		278	28		10	27		10	38	31	31	12	█	█	█	1.28904e+07	582680	6.30218e+06	195.6	8.8	95.6
Q8N1F7	Nuclear pore complex protein Nup93 OS=Homo sapiens OX=9606 GN=NUP93 PE=1 SV=2	93.4	5.72	■	3536	High	0	180.525	995	1444	1245	36	60	54	26	32	31	150	34	34	44	█	█	█	4.62229e+07	1.81006e+08	1.09751e+08	41.2	161.1	97.7
P06576	ATP synthase subunit beta, mitochondrial OS=Homo sapiens OX=9606 GN=ATP5F1B PE=1 SV=3	56.5	5.4	■	2283	High	0	321.095	1641	1368	1573	151	67	122	26	22	25	340	26	26	72	█	█	█	1.17328e+09	4.03637e+08	6.38226e+08	158.9	54.7	86.4
Q5T4S7	E3 ubiquitin-protein ligase UBR4 OS=Homo sapiens OX=9606 GN=UBR4 PE=1 SV=1	573.5	6.04	■	3342	High	0	79.602	827	97	203	26	5	10	26	5	10	41	28	28	6	█	█	█	2.74349e+07	3.2893e+07	2.1936e+07	100	120	80
Q8N766	ER membrane protein complex subunit 1 OS=Homo sapiens OX=9606 GN=EMC1 PE=1 SV=1	111.7	7.66	■	2360	High	0	128.676	1172	554	632	49	17	18	26	15	17	84	27	27	32	█	█	█	5.91925e+07	1.75936e+07	1.74455e+07	188.4	56	55.5
P11940	Polyadenylate-binding protein 1 OS=Homo sapiens OX=9606 GN=PABPC1 PE=1 SV=2	70.6	9.5	■	3195	High	0	183.163	1267	1355	1164	70	87	72	26	26	25	229	27	21	52	█	█	█	4.56407e+08	9.86314e+08	4.33981e+08	73	157.7	69.4
Q9P2E9	Ribosome-binding protein 1 OS=Homo sapiens OX=9606 GN=RRBP1 PE=1 SV=5	152.4	8.6	■	2592	High	0	91.164	976		93	26		3	25		3	29	25	24	22	█	█	█	2.19161e+07	2.9464e+06	3.97565e+06	228	30.7	41.4
P04843	Dolichyl-diphosphooligosaccharide--protein glycosyltransferase subunit 1 OS=Homo sapiens OX=9606 GN=RPN1 PE=1 SV=1	68.5	6.38	■	2312	High	0	171.514	1340	1029	1018	73	42	46	25	23	24	161	25	25	55	█	█	█	3.92399e+08	1.4378e+08	1.31748e+08	176.2	64.6	59.2
P78344	Eukaryotic translation initiation factor 4 gamma 2 OS=Homo sapiens OX=9606 GN=EIF4G2 PE=1 SV=1	102.3	7.14	■	3445	High	0	98.978	857	277	653	30	10	23	25	10	21	63	27	27	36	█	█	█	2.71594e+07	7.32748e+06	2.45976e+07	137.9	37.2	124.9
Q92608	Dedicator of cytokinesis protein 2 OS=Homo sapiens OX=9606 GN=DOCK2 PE=1 SV=2	211.8	6.87	■	979	High	0	98.513	719	231	591	28	9	22	25	9	22	59	33	33	21	█	█	█	2.65327e+07	1.38401e+07	2.43485e+07	123	64.2	112.9
P11021	Endoplasmic reticulum chaperone BiP OS=Homo sapiens OX=9606 GN=HSPA5 PE=1 SV=2	72.3	5.16	■	1941	High	0	141.906	1144	968	1019	34	30	34	25	20	21	98	26	24	48	█	█	█	3.78024e+07	4.24821e+07	3.70203e+07	96.7	108.6	94.7
P42694	Probable helicase with zinc finger domain OS=Homo sapiens OX=9606 GN=HELZ PE=1 SV=2	218.8	7.42	■	579	High	0	113.219	936	932	670	33	31	22	25	24	20	86	31	31	19	█	█	█	6.19147e+07	6.82481e+07	3.28848e+07	113.9	125.6	60.5
P11142	Heat shock cognate 71 kDa protein OS=Homo sapiens OX=9606 GN=HSPA8 PE=1 SV=1	70.9	5.52	■	1642	High	0	218.372	1451	1183	1393	70	57	71	25	22	24	198	28	25	52	█	█	█	5.18736e+08	4.33365e+08	4.68143e+08	109.6	91.5	98.9
Q03252	Lamin-B2 OS=Homo sapiens OX=9606 GN=LMNB2 PE=1 SV=4	69.9	5.59	■	2090	High	0	131.869	1361	377	1142	38	12	42	25	11	24	92	29	26	50	█	█	█	1.02487e+08	8.95247e+06	7.67807e+07	163.4	14.3	122.4
P11717	Cation-independent mannose-6-phosphate receptor OS=Homo sapiens OX=9606 GN=IGF2R PE=1 SV=3	274.2	5.94	■	1907	High	0	89.095	1002	513	458	38	15	13	24	15	13	66	24	24	11	█	█	█	4.89183e+07	2.10627e+07	1.53402e+07	172	74.1	53.9
P08238	Heat shock protein HSP 90-beta OS=Homo sapiens OX=9606 GN=HSP90AB1 PE=1 SV=4	83.2	5.03	■	1347	High	0	138.474	1200	1065	1301	39	33	49	24	21	26	121	27	16	41	█	█	█	9.75941e+07	1.12381e+08	2.11651e+08	69.4	80	150.6
O43707	Alpha-actinin-4 OS=Homo sapiens OX=9606 GN=ACTN4 PE=1 SV=2	104.8	5.44	■	2480	High	0	129.478	1036	42	719	28	1	24	24	1	21	53	28	20	40	█	█	█	3.19655e+07	2.1798e+06	1.91396e+07	180	12.3	107.8
P14868	Aspartate--tRNA ligase, cytoplasmic OS=Homo sapiens OX=9606 GN=DARS1 PE=1 SV=2	57.1	6.55	■	2728	High	0	103.86	1042	234	548	38	9	21	24	9	17	68	24	24	54	█	█	█	1.02258e+08	5.85919e+07	5.77932e+07	140.3	80.4	79.3
Q9BUJ2	Heterogeneous nuclear ribonucleoprotein U-like protein 1 OS=Homo sapiens OX=9606 GN=HNRNPUL1 PE=1 SV=2	95.7	6.92	■	1424	High	0	280.19	1147	1168	1157	116	108	87	24	24	23	311	27	27	36	█	█	█	1.32665e+09	1.45323e+09	7.3539e+08	113.2	124	62.8
Q15029	116 kDa U5 small nuclear ribonucleoprotein component OS=Homo sapiens OX=9606 GN=EFTUD2 PE=1 SV=1	109.4	5	■	3451	High	0	150.96	671	133	1335	26	7	51	24	7	30	84	33	32	46	█	█	█	2.42094e+07	1.41593e+07	9.08939e+07	56.2	32.9	211
Q15155	Nodal modulator 1 OS=Homo sapiens OX=9606 GN=NOMO1 PE=1 SV=5	134.2	5.81	■	2097	High	0	105.233	952	226	357	34	9	14	24	9	14	57	24	2	26	█	█	█	3.87425e+07	1.11194e+07	1.14498e+07	189.6	54.4	56
O95782	AP-2 complex subunit alpha-1 OS=Homo sapiens OX=9606 GN=AP2A1 PE=1 SV=3	107.5	7.03	■	1587	High	0	122.493	1148	958	727	44	32	22	24	22	19	98	25	20	29	█	█	█	9.11139e+07	5.61344e+07	2.82497e+07	155.8	96	48.3
P42166	Lamina-associated polypeptide 2, isoform alpha OS=Homo sapiens OX=9606 GN=TMPO PE=1 SV=2	75.4	7.66	■	2857	High	0	182.402	1266	418	1023	43	11	34	24	11	22	88	27	17	57	█	█	█	1.04233e+08	2.03098e+07	8.67186e+07	148	28.8	123.1
Q9NVI7	ATPase family AAA domain-containing protein 3A OS=Homo sapiens OX=9606 GN=ATAD3A PE=1 SV=2	71.3	8.98	■	3410	High	0	150.983	1200	692	969	49	22	33	24	15	20	104	25	11	45	█	█	█	2.08432e+08	6.65863e+07	8.60345e+07	173.2	55.3	71.5
Q14157	Ubiquitin-associated protein 2-like OS=Homo sapiens OX=9606 GN=UBAP2L PE=1 SV=2	114.5	7.11	■	3126	High	0	303.453	1337	1354	1298	103	97	84	24	25	24	284	25	25	42	█	█	█	5.62522e+08	8.61981e+08	3.79474e+08	93.5	143.3	63.1
Q71U36	Tubulin alpha-1A chain OS=Homo sapiens OX=9606 GN=TUBA1A PE=1 SV=1	50.1	5.06	■	1631	High	0	194.055	1173	955	1047	190	102	182	23	19	20	474	23	7	62	█	█	█	2.43712e+09	1.18859e+09	2.03495e+09	129.2	63	107.8
O14976	Cyclin-G-associated kinase OS=Homo sapiens OX=9606 GN=GAK PE=1 SV=2	143.1	5.73	■	132	High	0	120.52	1006	528	561	40	19	16	23	15	15	75	24	24	25	█	█	█	7.22194e+07	2.57334e+07	2.52189e+07	175.9	62.7	61.4
Q6WCQ1	Myosin phosphatase Rho-interacting protein OS=Homo sapiens OX=9606 GN=MPRIP PE=1 SV=3	116.5	6.21	■	679	High	0	95.383	783		16	27		1	23		1	28	23	23	31	█	█	█	1.79514e+07	632754	1.80118e+06	264.2	9.3	26.5
P69849	Nodal modulator 3 OS=Homo sapiens OX=9606 GN=NOMO3 PE=1 SV=2	134	5.67	■	769	High	0	108.902	988	226	357	33	9	14	23	9	14	56	23	1	27	█	█	█
Q08379	Golgin subfamily A member 2 OS=Homo sapiens OX=9606 GN=GOLGA2 PE=1 SV=3	113	5.02	■	2651	High	0	182.101	826	1595	781	30	53	30	23	32	21	113	32	32	40	█	█	█	3.11871e+07	8.70762e+07	3.15092e+07	62.5	174.4	63.1
P35658	Nuclear pore complex protein Nup214 OS=Homo sapiens OX=9606 GN=NUP214 PE=1 SV=2	213.5	7.47	■	87	High	0	166.89	697	1284	777	27	51	36	23	35	26	114	38	38	26	█	█	█	3.45837e+07	1.03613e+08	4.77225e+07	55.8	167.2	77
Q5JPE7	Nodal modulator 2 OS=Homo sapiens OX=9606 GN=NOMO2 PE=1 SV=1	139.4	5.76	■	769	High	0	108.902	988	226	357	33	9	14	23	9	14	56	23	1	26	█	█	█
P38919	Eukaryotic initiation factor 4A-III OS=Homo sapiens OX=9606 GN=EIF4A3 PE=1 SV=4	46.8	6.73	■	2825	High	0	118.897	898	717	997	37	25	43	22	18	21	105	22	19	48	█	█	█	8.78827e+07	8.22841e+07	1.39897e+08	85	79.6	135.4
P52272	Heterogeneous nuclear ribonucleoprotein M OS=Homo sapiens OX=9606 GN=HNRNPM PE=1 SV=3	77.5	8.7	■	2958	High	0	239.695	1398	1273	1676	58	37	112	22	21	28	207	28	28	44	█	█	█	1.6815e+08	1.40064e+08	4.54713e+08	66.1	55.1	178.8
O94973	AP-2 complex subunit alpha-2 OS=Homo sapiens OX=9606 GN=AP2A2 PE=1 SV=2	103.9	6.96	■	2050	High	0	108.811	953	615	257	39	22	12	22	16	10	73	24	19	32	█	█	█	3.50309e+07	1.76503e+07	7.84669e+06	173.6	87.5	38.9
P04844	Dolichyl-diphosphooligosaccharide--protein glycosyltransferase subunit 2 OS=Homo sapiens OX=9606 GN=RPN2 PE=1 SV=3	69.2	5.69	■	1267	High	0	212.004	1384	917	866	54	29	32	22	18	17	115	22	22	58	█	█	█	2.0649e+08	8.48322e+07	6.6346e+07	173.2	71.2	55.6
P25705	ATP synthase subunit alpha, mitochondrial OS=Homo sapiens OX=9606 GN=ATP5F1A PE=1 SV=1	59.7	9.13	■	2281	High	0	183.162	1482	1242	1407	108	59	80	22	21	22	247	22	22	50	█	█	█	1.04472e+09	3.74278e+08	5.50733e+08	159.1	57	83.9
Q13310	Polyadenylate-binding protein 4 OS=Homo sapiens OX=9606 GN=PABPC4 PE=1 SV=1	70.7	9.26	■	1377	High	0	132.808	994	1085	888	34	50	41	22	23	21	125	23	17	35	█	█	█	7.10166e+07	1.47549e+08	6.32513e+07	75.6	157.1	67.3
P15311	Ezrin OS=Homo sapiens OX=9606 GN=EZR PE=1 SV=4	69.4	6.27	■	1634	High	0	107.848	973	84	133	48	3	4	22	2	4	55	22	13	38	█	█	█	7.02358e+07	2.02597e+06	1.77226e+06	284.6	8.2	7.2
P12268	Inosine-5'-monophosphate dehydrogenase 2 OS=Homo sapiens OX=9606 GN=IMPDH2 PE=1 SV=2	55.8	6.9	■	3104	High	0	198.677	1419	784	692	135	26	29	22	15	16	190	23	21	45	█	█	█	1.77675e+09	1.2337e+08	5.9461e+07	272	18.9	9.1
Q96CW5	Gamma-tubulin complex component 3 OS=Homo sapiens OX=9606 GN=TUBGCP3 PE=1 SV=2	103.5	8.12	■	690	High	0	110.344	1015	88	352	32	4	11	22	4	11	47	23	23	33	█	█	█	3.11832e+07	5.23697e+06	8.60311e+06	207.8	34.9	57.3
O75179	Ankyrin repeat domain-containing protein 17 OS=Homo sapiens OX=9606 GN=ANKRD17 PE=1 SV=3	274.1	6.52	■	652	High	0	124.881	754	915	422	26	30	16	22	25	13	72	30	18	15	█	█	█	1.05364e+07	1.55406e+07	5.14663e+06	101.2	149.3	49.4
Q7Z2W4	Zinc finger CCCH-type antiviral protein 1 OS=Homo sapiens OX=9606 GN=ZC3HAV1 PE=1 SV=3	101.4	8.4	■	206	High	0	121.544	954	996	747	21	25	21	21	21	19	67	23	23	31	█	█	█	3.25103e+07	5.35514e+07	3.11311e+07	83.2	137.1	79.7
P07437	Tubulin beta chain OS=Homo sapiens OX=9606 GN=TUBB PE=1 SV=2	49.6	4.89	■	3094	High	0	227.669	1332	1237	1217	190	109	184	21	19	20	483	21	4	57	█	█	█	7.56665e+08	4.39267e+08	7.4186e+08	117.1	68	114.9
P48634	Protein PRRC2A OS=Homo sapiens OX=9606 GN=PRRC2A PE=1 SV=3	228.7	9.45	■	1609	High	0	136.902	790	1190	827	26	49	25	21	32	21	100	34	33	25	█	█	█	1.59793e+07	4.5012e+07	1.91027e+07	59.9	168.6	71.6
Q15393	Splicing factor 3B subunit 3 OS=Homo sapiens OX=9606 GN=SF3B3 PE=1 SV=4	135.5	5.26	■	362	High	0	135.369	795	457	1147	24	14	40	21	14	27	78	29	29	31	█	█	█	2.25107e+07	1.74156e+07	6.29586e+07	65.6	50.8	183.6
P30876	DNA-directed RNA polymerase II subunit RPB2 OS=Homo sapiens OX=9606 GN=POLR2B PE=1 SV=1	133.8	6.87	■	3013	High	0	120.62	843	466	996	26	15	31	21	13	25	72	28	28	28	█	█	█	2.95131e+07	1.64427e+07	3.76109e+07	106	59	135
O75955	Flotillin-1 OS=Homo sapiens OX=9606 GN=FLOT1 PE=1 SV=3	47.3	7.49	■	1709	High	0	121.318	1035			34			21			34	21	21	57	█	█	█	9.12759e+07	1.34218e+06	2.81211e+06	286.9	4.2	8.8
Q6P3W7	SCY1-like protein 2 OS=Homo sapiens OX=9606 GN=SCYL2 PE=1 SV=1	103.6	8.22	■	486	High	0	89.605	762	190	54	31	6	2	21	6	2	39	22	22	31	█	█	█	4.04594e+07	1.47238e+07	6.41799e+06	197	71.7	31.3
Q8WWM7	Ataxin-2-like protein OS=Homo sapiens OX=9606 GN=ATXN2L PE=1 SV=2	113.3	8.59	■	2395	High	0	115.043	790	1051	700	30	43	24	21	24	21	97	26	26	32	█	█	█	3.7327e+07	8.47001e+07	3.89597e+07	69.6	157.8	72.6
Q14677	Clathrin interactor 1 OS=Homo sapiens OX=9606 GN=CLINT1 PE=1 SV=1	68.2	6.42	■	1272	High	0	131.963	1014	669	752	42	23	23	21	16	16	88	22	22	32	█	█	█	1.49299e+08	7.30854e+07	6.38456e+07	156.5	76.6	66.9
Q04637	Eukaryotic translation initiation factor 4 gamma 1 OS=Homo sapiens OX=9606 GN=EIF4G1 PE=1 SV=4	175.4	5.33	■	729	High	0	106.883	657	392	634	24	14	26	21	13	22	64	29	27	20	█	█	█	2.76263e+07	1.696e+07	2.19669e+07	124.5	76.5	99
O00571	ATP-dependent RNA helicase DDX3X OS=Homo sapiens OX=9606 GN=DDX3X PE=1 SV=3	73.2	7.18	■	300	High	0	136.62	866	1071	1279	34	36	51	21	22	24	121	27	26	44	█	█	█	6.88097e+07	1.60125e+08	1.15172e+08	60	139.6	100.4
P27824	Calnexin OS=Homo sapiens OX=9606 GN=CANX PE=1 SV=2	67.5	4.6	■	2300	High	0	110.84	934	585	690	46	23	29	21	13	15	98	22	22	38	█	█	█	1.34409e+08	5.18315e+07	5.02256e+07	170.5	65.8	63.7
P63261	Actin, cytoplasmic 2 OS=Homo sapiens OX=9606 GN=ACTG1 PE=1 SV=1	41.8	5.48	■	3192	High	0	198.619	1105	738	1013	210	43	124	20	14	17	377	20	1	69	█	█	█	420981		165107	215.5		84.5
P68366	Tubulin alpha-4A chain OS=Homo sapiens OX=9606 GN=TUBA4A PE=1 SV=1	49.9	5.06	■	3553	High	0	169.408	972	827	787	143	84	144	20	18	16	371	20	4	54	█	█	█	1.03378e+07	9.90773e+06	1.71068e+07	83	79.6	137.4
P13639	Elongation factor 2 OS=Homo sapiens OX=9606 GN=EEF2 PE=1 SV=4	95.3	6.83	■	2561	High	0	100.842	706	454	824	26	17	40	20	14	25	83	25	24	32	█	█	█	3.59346e+07	2.93863e+07	4.99942e+07	93.5	76.5	130.1
P60709	Actin, cytoplasmic 1 OS=Homo sapiens OX=9606 GN=ACTB PE=1 SV=1	41.7	5.48	■	1761	High	0	200.048	1095	752	992	212	44	124	20	15	17	380	20	1	69	█	█	█	5.29373e+09	3.59792e+08	1.87789e+09	210.9	14.3	74.8
P12956	X-ray repair cross-complementing protein 6 OS=Homo sapiens OX=9606 GN=XRCC6 PE=1 SV=2	69.8	6.64	■	2252	High	0	146.56	895	568	1260	32	20	53	20	17	27	105	27	27	52	█	█	█	5.02013e+07	3.7707e+07	1.35822e+08	67.3	50.6	182.1
P07900	Heat shock protein HSP 90-alpha OS=Homo sapiens OX=9606 GN=HSP90AA1 PE=1 SV=5	84.6	5.02	■	419	High	0	110.884	920	876	1085	28	25	35	20	17	21	88	22	12	31	█	█	█	2.35179e+07	2.4785e+07	2.97178e+07	90.4	95.3	114.3
Q96I24	Far upstream element-binding protein 3 OS=Homo sapiens OX=9606 GN=FUBP3 PE=1 SV=2	61.6	8.38	■	1199	High	0	135.666	861	952	977	37	48	37	20	21	22	122	23	21	54	█	█	█	7.23536e+07	1.62393e+08	7.62304e+07	69.8	156.7	73.5
P55072	Transitional endoplasmic reticulum ATPase OS=Homo sapiens OX=9606 GN=VCP PE=1 SV=4	89.3	5.26	■	454	High	0	92.834	893	644	587	29	23	18	20	17	15	70	22	22	35	█	█	█	5.77514e+07	3.49557e+07	2.86593e+07	142.8	86.4	70.8
Q9NZB2	Constitutive coactivator of PPAR-gamma-like protein 1 OS=Homo sapiens OX=9606 GN=FAM120A PE=1 SV=2	121.8	8.88	■	2791	High	0	147.489	971	1202	950	31	42	29	20	24	21	102	25	25	28	█	█	█	4.65584e+07	1.70247e+08	5.29334e+07	51.8	189.3	58.9
P56192	Methionine--tRNA ligase, cytoplasmic OS=Homo sapiens OX=9606 GN=MARS1 PE=1 SV=2	101.1	6.16	■	438	High	0	110.073	706	215	366	29	9	13	20	9	13	51	21	21	31	█	█	█	4.28352e+07	9.2245e+06	1.52411e+07	190.9	41.1	67.9
P68371	Tubulin beta-4B chain OS=Homo sapiens OX=9606 GN=TUBB4B PE=1 SV=1	49.8	4.89	■	3129	High	0	217.277	1216	1189	1177	156	91	149	20	19	19	396	21	1	57	█	█	█	1.39189e+09	8.64119e+08	1.25567e+09	118.9	73.8	107.3
Q10567	AP-1 complex subunit beta-1 OS=Homo sapiens OX=9606 GN=AP1B1 PE=1 SV=2	104.6	5.06	■	3562	High	0	105.604	952	492	708	38	17	24	20	13	19	79	21	10	27	█	█	█	1.20743e+07	5.18115e+06	5.68705e+06	157.9	67.7	74.4
O75746	Calcium-binding mitochondrial carrier protein Aralar1 OS=Homo sapiens OX=9606 GN=SLC25A12 PE=1 SV=2	74.7	8.38	■	1530	High	0	84.469	899	337	662	23	8	16	20	8	16	47	22	17	36	█	█	█	2.97262e+07	9.56284e+06	1.74143e+07	157.3	50.6	92.1
P27694	Replication protein A 70 kDa DNA-binding subunit OS=Homo sapiens OX=9606 GN=RPA1 PE=1 SV=2	68.1	7.21	■	2098	High	0	108.329	904	530	639	27	18	25	20	13	15	70	20	20	41	█	█	█	50001106	2.95527e+07	4.18866e+07	123.5	73	103.5
Q9Y4W6	AFG3-like protein 2 OS=Homo sapiens OX=9606 GN=AFG3L2 PE=1 SV=2	88.5	8.66	■	1047	High	0	72.451	710	412	570	25	13	19	19	11	17	57	20	20	25	█	█	█	5.01222e+07	1.46212e+07	2.29597e+07	171.4	50	78.5
P17844	Probable ATP-dependent RNA helicase DDX5 OS=Homo sapiens OX=9606 GN=DDX5 PE=1 SV=1	69.1	8.92	■	2865	High	0	129.456	807	852	989	42	40	59	19	20	22	141	23	18	41	█	█	█	8.62027e+07	1.14127e+08	2.38009e+08	59	78.1	162.9
P14923	Junction plakoglobin OS=Homo sapiens OX=9606 GN=JUP PE=1 SV=3	81.7	6.14	■	1974	High	0	97.231	952	926	629	31	33	21	19	18	16	85	20	20	31	█	█	█	6.12157e+07	8.9e+07	2.83318e+07	102.9	149.5	47.6
P60842	Eukaryotic initiation factor 4A-I OS=Homo sapiens OX=9606 GN=EIF4A1 PE=1 SV=1	46.1	5.48	■	1481	High	0	113.898	755	687	838	34	27	43	19	18	20	104	20	10	50	█	█	█	6.52806e+07	5.80437e+07	8.37473e+07	94.6	84.1	121.3
Q16352	Alpha-internexin OS=Homo sapiens OX=9606 GN=INA PE=1 SV=2	55.4	5.4	■	2241	High	0	70.981	884	37	34	45	3	3	19	1	1	51	19	18	38	█	█	█	4.97027e+07	465490	1.01953e+06	291.3	2.7	6
P52948	Nuclear pore complex protein Nup98-Nup96 OS=Homo sapiens OX=9606 GN=NUP98 PE=1 SV=4	197.5	6.4	■	927	High	0	132.567	679	1173	1128	22	42	33	19	28	26	97	32	32	21	█	█	█	2.11434e+07	8.09547e+07	5.018e+07	41.7	159.5	98.9
A0FGR8	Extended synaptotagmin-2 OS=Homo sapiens OX=9606 GN=ESYT2 PE=1 SV=1	102.3	9.26	■	3502	High	0	80.42	697	385	488	23	13	14	19	12	14	50	21	21	31	█	█	█	3.00164e+07	1.09288e+07	1.37117e+07	164.8	60	75.3
Q9NVH1	DnaJ homolog subfamily C member 11 OS=Homo sapiens OX=9606 GN=DNAJC11 PE=1 SV=2	63.2	8.4	■	3246	High	0	104.711	887	634	627	38	23	22	19	16	16	83	20	20	40	█	█	█	7.37756e+07	4.17386e+07	2.92072e+07	152.9	86.5	60.5
Q13618	Cullin-3 OS=Homo sapiens OX=9606 GN=CUL3 PE=1 SV=2	88.9	8.48	■	999	High	0	83.09	819	152	68	26	4	3	19	4	3	33	19	19	27	█	█	█	2.36633e+07	6.06838e+06	2.94864e+06	217.2	55.7	27.1
Q6PKG0	La-related protein 1 OS=Homo sapiens OX=9606 GN=LARP1 PE=1 SV=2	123.4	8.82	■	1886	High	0	157.187	757	994	848	28	51	37	19	30	26	116	32	30	38	█	█	█	5.06063e+07	9.89826e+07	4.64409e+07	77.4	151.5	71.1
P19338	Nucleolin OS=Homo sapiens OX=9606 GN=NCL PE=1 SV=3	76.6	4.7	■	2520	High	0	110.293	1101	1298	1254	41	54	54	18	21	21	149	22	22	30	█	█	█	1.62162e+08	3.30367e+08	2.6823e+08	63.9	130.3	105.8
Q9Y512	Sorting and assembly machinery component 50 homolog OS=Homo sapiens OX=9606 GN=SAMM50 PE=1 SV=3	51.9	6.9	■	1789	High	0	96.448	874	580	677	49	30	28	18	17	16	107	18	18	42	█	█	█	1.5121e+08	8.61717e+07	6.38701e+07	150.6	85.8	63.6
Q14254	Flotillin-2 OS=Homo sapiens OX=9606 GN=FLOT2 PE=1 SV=2	47	5.25	■	2615	High	0	92.316	887			29			18			29	18	18	47	█	█	█	5.39649e+07	398656	930399	292.8	2.2	5
Q93084	Sarcoplasmic/endoplasmic reticulum calcium ATPase 3 OS=Homo sapiens OX=9606 GN=ATP2A3 PE=1 SV=3	109.2	5.52	■	2550	High	0	97.342	766	225	262	28	7	10	18	7	9	45	20	16	24	█	█	█	1.80062e+07	5.3601e+06	5.67018e+06	186	55.4	58.6
P54136	Arginine--tRNA ligase, cytoplasmic OS=Homo sapiens OX=9606 GN=RARS1 PE=1 SV=2	75.3	6.68	■	2152	High	0	73.961	601	77	205	22	4	8	18	4	8	34	19	19	32	█	█	█	3.40274e+07	4.30842e+06	7.74854e+06	221.5	28	50.4
Q12906	Interleukin enhancer-binding factor 3 OS=Homo sapiens OX=9606 GN=ILF3 PE=1 SV=3	95.3	8.76	■	110	High	0	150.195	851	988	1177	23	36	48	18	21	23	107	24	20	36	█	█	█	4.97791e+07	1.22671e+08	2.1369e+08	38.7	95.3	166
Q14974	Importin subunit beta-1 OS=Homo sapiens OX=9606 GN=KPNB1 PE=1 SV=2	97.1	4.78	■	381	High	0	151.066	669	994	1054	27	46	45	18	22	21	118	23	23	32	█	█	█	3.13775e+07	8.8109e+07	9.22104e+07	44.5	124.9	130.7
Q9NZI8	Insulin-like growth factor 2 mRNA-binding protein 1 OS=Homo sapiens OX=9606 GN=IGF2BP1 PE=1 SV=2	63.4	9.2	■	227	High	0	128.989	914	1019	966	35	41	33	18	17	18	109	19	17	38	█	█	█	6.0707e+07	1.69771e+08	7.15339e+07	60.3	168.6	71.1
Q14671	Pumilio homolog 1 OS=Homo sapiens OX=9606 GN=PUM1 PE=1 SV=3	126.4	6.84	■	2797	High	0	92.687	626	833	616	25	35	26	18	21	19	86	23	19	24	█	█	█	4.75339e+07	9.3618e+07	4.43386e+07	76.9	151.4	71.7
P13010	X-ray repair cross-complementing protein 5 OS=Homo sapiens OX=9606 GN=XRCC5 PE=1 SV=3	82.7	5.81	■	148	High	0	105.23	619	448	987	29	17	41	18	12	22	87	22	22	39	█	█	█	3.27933e+07	3.06871e+07	7.44656e+07	71.3	66.7	161.9
P19474	E3 ubiquitin-protein ligase TRIM21 OS=Homo sapiens OX=9606 GN=TRIM21 PE=1 SV=1	54.1	6.38	■	900	High	0	136.117	961	1002	967	63	69	54	18	18	16	186	19	18	38	█	█	█	5.27561e+08	6.58299e+08	3.40665e+08	103.7	129.4	66.9
Q13428	Treacle protein OS=Homo sapiens OX=9606 GN=TCOF1 PE=1 SV=3	152	9.04	■	3542	High	0	81.465	715		519	23		16	18		14	39	19	19	15	█	█	█	4.52492e+07	1.64679e+07	2.73618e+07	152.4	55.5	92.1
Q92841	Probable ATP-dependent RNA helicase DDX17 OS=Homo sapiens OX=9606 GN=DDX17 PE=1 SV=2	80.2	8.27	■	2215	High	0	111.704	887	986	984	25	27	42	18	19	21	94	21	16	32	█	█	█	2.47929e+07	4.22859e+07	7.55118e+07	52.2	89	158.9
P0DJD0	RANBP2-like and GRIP domain-containing protein 1 OS=Homo sapiens OX=9606 GN=RGPD1 PE=2 SV=1	196.5	6.14	■	20	High	0	90.734	589	833	668	18	33	22	17	21	19	73	25	2	17	█	█	█	1.13839e+06	800332	405654	145.7	102.4	51.9
P53396	ATP-citrate synthase OS=Homo sapiens OX=9606 GN=ACLY PE=1 SV=3	120.8	7.33	■	2209	High	0	80.713	510	240	649	20	9	20	17	8	16	49	21	21	24	█	█	█	1.55132e+07	9.13833e+06	1.62841e+07	113.7	67	119.3
P0DJD1	RANBP2-like and GRIP domain-containing protein 2 OS=Homo sapiens OX=9606 GN=RGPD2 PE=2 SV=1	197.2	6.2	■	20	High	0	90.734	589	833	668	18	33	22	17	21	19	73	25	2	17	█	█	█	1.13839e+06	800332	405654	145.7	102.4	51.9
P38646	Stress-70 protein, mitochondrial OS=Homo sapiens OX=9606 GN=HSPA9 PE=1 SV=2	73.6	6.16	■	2910	High	0	107.787	786	758	907	20	25	32	17	18	18	77	19	19	35	█	█	█	3.00643e+07	3.2725e+07	5.02477e+07	79.8	86.9	133.4
Q5T9A4	ATPase family AAA domain-containing protein 3B OS=Homo sapiens OX=9606 GN=ATAD3B PE=1 SV=1	72.5	9.2	■	2452	High	0	91.565	762	470	594	38	16	21	17	11	13	75	17	3	24	█	█	█	17721906	6.17352e+06	7.90675e+06	167.2	58.2	74.6
Q9BZF1	Oxysterol-binding protein-related protein 8 OS=Homo sapiens OX=9606 GN=OSBPL8 PE=1 SV=3	101.1	6.96	■	3576	High	0	80.258	700	337	454	29	12	16	17	12	15	57	19	17	27	█	█	█	3.561e+07	1.19319e+07	1.43464e+07	172.6	57.8	69.5
Q06787	Synaptic functional regulator FMR1 OS=Homo sapiens OX=9606 GN=FMR1 PE=1 SV=1	71.1	7.42	■	3171	High	0	109.451	638	850	646	24	41	32	17	19	18	97	21	19	39	█	█	█	2.96238e+07	8.3494e+07	3.547e+07	59.8	168.6	71.6
Q13439	Golgin subfamily A member 4 OS=Homo sapiens OX=9606 GN=GOLGA4 PE=1 SV=1	261	5.39	■	1633	High	0	64.509	654			17			17			17	17	16	9	█	█	█	9.30672e+06	515863	558131	269	14.9	16.1
Q99623	Prohibitin-2 OS=Homo sapiens OX=9606 GN=PHB2 PE=1 SV=2	33.3	9.83	■	1290	High	0	98.505	919	758	928	52	33	42	17	16	16	127	17	17	63	█	█	█	3.71415e+08	1.10272e+08	1.818e+08	167.9	49.9	82.2
Q15046	Lysine--tRNA ligase OS=Homo sapiens OX=9606 GN=KARS1 PE=1 SV=3	68	6.35	■	747	High	0	88.8	708	107	477	23	3	15	17	3	13	41	18	18	31	█	█	█	4.6637e+07	5.58396e+06	1.26433e+07	215.7	25.8	58.5
O00425	Insulin-like growth factor 2 mRNA-binding protein 3 OS=Homo sapiens OX=9606 GN=IGF2BP3 PE=1 SV=2	63.7	8.87	■	1921	High	0	124.451	744	1025	933	30	44	33	17	19	18	107	20	18	40	█	█	█	7.34459e+07	1.78197e+08	7.44765e+07	67.6	163.9	68.5
Q8IZH2	5'-3' exoribonuclease 1 OS=Homo sapiens OX=9606 GN=XRN1 PE=1 SV=1	194	7.21	■	223	High	0	97.231	701	833	381	19	25	11	17	23	11	55	25	25	17	█	█	█	1.66289e+07	2.85304e+07	1.0755e+07	89.2	153.1	57.7
P53621	Coatomer subunit alpha OS=Homo sapiens OX=9606 GN=COPA PE=1 SV=2	138.3	7.66	■	3108	High	0	88.316	567	391	455	17	12	14	17	12	14	43	22	22	22	█	█	█	1.82206e+07	1.10743e+07	1.39014e+07	126.5	76.9	96.5
P21796	Voltage-dependent anion-selective channel protein 1 OS=Homo sapiens OX=9606 GN=VDAC1 PE=1 SV=2	30.8	8.54	■	1582	High	0	119.775	1191	959	1035	75	51	50	17	15	16	176	17	16	77	█	█	█	1.13714e+09	6.50679e+08	5.05976e+08	148.7	85.1	66.2
P50995	Annexin A11 OS=Homo sapiens OX=9606 GN=ANXA11 PE=1 SV=1	54.4	7.65	■	835	High	0	103.748	905	653	493	42	20	13	17	13	12	75	17	17	33	█	█	█	1.774e+08	4.84077e+07	2.13232e+07	215.4	58.8	25.9
P16435	NADPH--cytochrome P450 reductase OS=Homo sapiens OX=9606 GN=POR PE=1 SV=2	76.6	5.58	■	1048	High	0	59.985	551	98	100	26	2	4	17	2	4	32	17	17	29	█	█	█	1.96833e+07	4.74956e+06	5.90813e+06	194.6	47	58.4
P46977	Dolichyl-diphosphooligosaccharide--protein glycosyltransferase subunit STT3A OS=Homo sapiens OX=9606 GN=STT3A PE=1 SV=2	80.5	8.07	■	46	High	0	60.095	659	436	402	34	18	18	17	11	12	70	17	15	22	█	█	█	9.51306e+07	3.60629e+07	2.74757e+07	179.9	68.2	51.9
Q9BSJ8	Extended synaptotagmin-1 OS=Homo sapiens OX=9606 GN=ESYT1 PE=1 SV=1	122.8	5.83	■	890	High	0	70.019	702	295	389	20	9	10	17	9	10	39	19	19	22	█	█	█	2.10011e+07	7.65579e+06	1.042e+07	161.2	58.8	80
P43243	Matrin-3 OS=Homo sapiens OX=9606 GN=MATR3 PE=1 SV=2	94.6	6.25	■	1988	High	0	148.913	602	734	1191	29	37	74	16	20	26	140	26	26	36	█	█	█	4.43673e+07	8.23845e+07	2.29632e+08	37.3	69.4	193.3
Q8WUM0	Nuclear pore complex protein Nup133 OS=Homo sapiens OX=9606 GN=NUP133 PE=1 SV=2	128.9	5.1	■	527	High	0	137.003	503	948	1033	18	30	33	16	26	28	81	32	32	35	█	█	█	1.6771e+07	6.0993e+07	4.46507e+07	41.1	149.5	109.4
Q86YV0	RAS protein activator like-3 OS=Homo sapiens OX=9606 GN=RASAL3 PE=1 SV=2	111.8	8.75	■	2014	High	0	57.092	637		50	18		1	16		1	19	16	16	18	█	█	█	1.43183e+07	467416	3.43922e+06	235.7	7.7	56.6
Q96TA2	ATP-dependent zinc metalloprotease YME1L1 OS=Homo sapiens OX=9606 GN=YME1L1 PE=1 SV=2	86.4	8.76	■	3598	High	0	79.527	625	216	365	21	8	11	16	8	9	40	17	17	26	█	█	█	3.60476e+07	6.47049e+07	4.16447e+07	75.9	136.3	87.7
Q13885	Tubulin beta-2A chain OS=Homo sapiens OX=9606 GN=TUBB2A PE=1 SV=1	49.9	4.89	■	421	High	0	170.824	1047	931	940	149	81	133	16	15	16	363	16	1	42	█	█	█	511885	345433	436976	118.6	80.1	101.3
O75592	E3 ubiquitin-protein ligase MYCBP2 OS=Homo sapiens OX=9606 GN=MYCBP2 PE=1 SV=4	513.3	7.02	■	1882	High	0	50.526	559			16			16			16	16	16	4	█	█	█	7.89509e+06	605431	184097	272.7	20.9	6.4
Q8WUM4	Programmed cell death 6-interacting protein OS=Homo sapiens OX=9606 GN=PDCD6IP PE=1 SV=1	96	6.52	■	2479	High	0	76.188	648	423	360	17	12	9	16	12	9	38	19	19	23	█	█	█	2.8644e+07	1.7275e+07	8.67272e+06	157.4	94.9	47.7
Q13200	26S proteasome non-ATPase regulatory subunit 2 OS=Homo sapiens OX=9606 GN=PSMD2 PE=1 SV=3	100.1	5.2	■	639	High	0	81.853	504	223	552	17	5	18	16	5	16	40	21	21	28	█	█	█	2.0715e+07	1.02412e+07	1.88874e+07	124.7	61.6	113.7
Q02413	Desmoglein-1 OS=Homo sapiens OX=9606 GN=DSG1 PE=1 SV=2	113.7	5.03	■	1429	High	0	119.932	797	672	515	29	23	19	16	14	15	71	18	18	21	█	█	█	4.1367e+07	4.59541e+07	2.0342e+07	115.3	128	56.7
Q16643	Drebrin OS=Homo sapiens OX=9606 GN=DBN1 PE=1 SV=4	71.4	4.45	■	1934	High	0	127.244	899	43	629	44	1	23	16	1	14	68	16	16	35	█	█	█	1.11422e+08	1.94624e+06	3.90183e+07	219.4	3.8	76.8
P10809	60 kDa heat shock protein, mitochondrial OS=Homo sapiens OX=9606 GN=HSPD1 PE=1 SV=2	61	5.87	■	2922	High	0	108.174	726	682	1017	26	19	35	16	14	20	80	20	20	43	█	█	█	3.25933e+07	2.88574e+07	7.98953e+07	69.2	61.2	169.6
P15498	Proto-oncogene vav OS=Homo sapiens OX=9606 GN=VAV1 PE=1 SV=4	98.3	6.62	■	3185	High	0	65.374	638	496	523	19	16	15	16	15	15	50	20	19	22	█	█	█	2.32659e+07	2.50778e+07	2.32391e+07	97.5	105.1	97.4
Q96SB3	Neurabin-2 OS=Homo sapiens OX=9606 GN=PPP1R9B PE=1 SV=3	89.3	4.97	■	474	High	0	77.281	646		159	23		6	16		6	29	16	16	27	█	█	█	1.99564e+07	290199	5.97546e+06	228.3	3.3	68.4
P20839	Inosine-5'-monophosphate dehydrogenase 1 OS=Homo sapiens OX=9606 GN=IMPDH1 PE=1 SV=2	55.4	6.9	■	3253	High	0	100.314	808	229	71	48	6	5	16	4	2	59	17	15	43	█	█	█	1.78325e+08	7.20716e+06	1.37176e+07	268.5	10.9	20.7
Q9UHB6	LIM domain and actin-binding protein 1 OS=Homo sapiens OX=9606 GN=LIMA1 PE=1 SV=1	85.2	6.84	■	2278	High	0	69.251	730		151	18		3	16		3	21	16	16	28	█	█	█	2.20505e+07	531414	4.30252e+06	246.1	5.9	48
O43390	Heterogeneous nuclear ribonucleoprotein R OS=Homo sapiens OX=9606 GN=HNRNPR PE=1 SV=1	70.9	8.13	■	834	High	0	116.237	634	880	1008	23	34	44	16	18	19	101	19	16	30	█	█	█	4.81405e+07	1.23458e+08	2.41851e+08	34.9	89.6	175.5
Q96JB5	CDK5 regulatory subunit-associated protein 3 OS=Homo sapiens OX=9606 GN=CDK5RAP3 PE=1 SV=2	56.9	4.75	■	3217	High	0	74.526	554	294	488	29	7	10	16	7	10	46	17	17	36	█	█	█	4.90833e+07	1.58456e+07	1.39883e+07	186.6	60.2	53.2
Q969V3	Nicalin OS=Homo sapiens OX=9606 GN=NCLN PE=1 SV=2	62.9	6.89	■	2692	High	0	74.075	612	269	168	21	8	7	16	8	7	36	17	17	32	█	█	█	3.57679e+07	1.0165e+07	1.03306e+07	190.7	54.2	55.1
Q9NTJ3	Structural maintenance of chromosomes protein 4 OS=Homo sapiens OX=9606 GN=SMC4 PE=1 SV=2	147.1	6.79	■	1056	High	0	73.622	599	66	411	16	2	15	16	2	14	33	21	21	18	█	█	█	1.49312e+07	9.94735e+06	1.95059e+07	100.9	67.2	131.8
P12236	ADP/ATP translocase 3 OS=Homo sapiens OX=9606 GN=SLC25A6 PE=1 SV=4	32.8	9.74	■	391	High	0	64.697	634	575	714	66	33	49	15	13	15	148	15	4	43	█	█	█	8.75737e+07	2.52138e+07	5.30527e+07	158.4	45.6	96
Q9Y230	RuvB-like 2 OS=Homo sapiens OX=9606 GN=RUVBL2 PE=1 SV=3	51.1	5.64	■	256	High	0	99.245	714	812	837	16	25	22	15	17	16	63	20	20	48	█	█	█	2.36334e+07	5.18191e+07	5.15786e+07	55.8	122.4	121.8
P02786	Transferrin receptor protein 1 OS=Homo sapiens OX=9606 GN=TFRC PE=1 SV=2	84.8	6.61	■	3276	High	0	87.515	610	710	557	15	15	15	15	15	15	45	21	21	33	█	█	█	1.92545e+07	2.27858e+07	1.64701e+07	98.7	116.8	84.4
O75534	Cold shock domain-containing protein E1 OS=Homo sapiens OX=9606 GN=CSDE1 PE=1 SV=2	88.8	6.25	■	696	High	0	64.318	402	504	461	15	17	13	15	17	13	45	20	20	26	█	█	█	1.93548e+07	2.87393e+07	2.39115e+07	80.6	119.7	99.6
P30101	Protein disulfide-isomerase A3 OS=Homo sapiens OX=9606 GN=PDIA3 PE=1 SV=4	56.7	6.35	■	2113	High	0	65.203	756	247	357	18	8	11	15	8	11	37	15	15	35	█	█	█	2.2589e+07	4.00688e+08	2.77109e+08	9.7	171.6	118.7
O14639	Actin-binding LIM protein 1 OS=Homo sapiens OX=9606 GN=ABLIM1 PE=1 SV=3	87.6	8.59	■	3492	High	0	64.229	641			20			15			20	15	15	24	█	█	█	1.81021e+07	1.79597e+06	2.6559e+06	240.8	23.9	35.3
P28288	ATP-binding cassette sub-family D member 3 OS=Homo sapiens OX=9606 GN=ABCD3 PE=1 SV=1	75.4	9.36	■	644	High	0	57.408	511	273	326	22	9	12	15	9	10	43	15	15	27	█	█	█	3.46831e+07	1.47309e+07	2.66226e+07	136.8	58.1	105
Q9NRK6	ATP-binding cassette sub-family B member 10, mitochondrial OS=Homo sapiens OX=9606 GN=ABCB10 PE=1 SV=2	79.1	9.85	■	1970	High	0	63.046	621	188	391	16	5	11	15	5	11	32	16	16	24	█	█	█	1.48026e+07	5.20578e+06	9.50089e+06	150.5	52.9	96.6
Q92619	Rho GTPase-activating protein 45 OS=Homo sapiens OX=9606 GN=ARHGAP45 PE=1 SV=2	124.5	6.1	■	2247	High	0	53.258	468		56	17		3	15		3	20	16	16	18	█	█	█	1.84313e+07		3.01329e+06	257.8		42.2
O43143	Pre-mRNA-splicing factor ATP-dependent RNA helicase DHX15 OS=Homo sapiens OX=9606 GN=DHX15 PE=1 SV=2	90.9	7.46	■	2842	High	0	113.184	549	598	1005	20	18	43	15	15	23	81	23	22	34	█	█	█	2.99857e+07	3.39543e+07	9.04475e+07	58.3	66	175.8
P04350	Tubulin beta-4A chain OS=Homo sapiens OX=9606 GN=TUBB4A PE=1 SV=2	49.6	4.88	■	761	High	0	179.03	901	812	998	116	66	113	15	14	17	295	18	4	55	█	█	█	2.27992e+06	1.54462e+06	2.84907e+06	102.5	69.4	128.1
Q9NR30	Nucleolar RNA helicase 2 OS=Homo sapiens OX=9606 GN=DDX21 PE=1 SV=5	87.3	9.28	■	297	High	0	138.433	424	880	1389	16	32	55	15	24	30	103	30	28	45	█	█	█	1.78405e+07	4.60478e+07	1.24856e+08	28.4	73.2	198.5
Q96PK6	RNA-binding protein 14 OS=Homo sapiens OX=9606 GN=RBM14 PE=1 SV=2	69.4	9.67	■	779	High	0	92.473	718	637	883	21	23	36	15	17	19	80	19	19	29	█	█	█	3.48407e+07	3.73799e+07	9.13005e+07	63.9	68.6	167.5
O75083	WD repeat-containing protein 1 OS=Homo sapiens OX=9606 GN=WDR1 PE=1 SV=4	66.2	6.65	■	3006	High	0	72.147	615	117	284	22	4	8	15	4	8	34	16	16	31	█	█	█	3.59233e+07	4.39399e+06	1.67137e+07	189	23.1	87.9
P05141	ADP/ATP translocase 2 OS=Homo sapiens OX=9606 GN=SLC25A5 PE=1 SV=7	32.8	9.69	■	1344	High	0	76.827	717	622	715	68	39	51	15	14	14	158	15	5	41	█	█	█	1.08002e+09	3.54693e+08	5.90979e+08	159.9	52.5	87.5
P23396	40S ribosomal protein S3 OS=Homo sapiens OX=9606 GN=RPS3 PE=1 SV=2	26.7	9.66	■	1843	High	0	88.308	739	882	787	36	39	40	15	16	15	115	16	16	68	█	█	█	1.55937e+08	2.21023e+08	1.66695e+08	86	122	92
P13796	Plastin-2 OS=Homo sapiens OX=9606 GN=LCP1 PE=1 SV=6	70.2	5.43	■	816	High	0	83.128	659	460	495	20	11	14	15	10	14	45	18	18	34	█	█	█	1.9968e+07	2.05171e+07	1.44998e+07	108.9	111.9	79.1
Q96A33	Coiled-coil domain-containing protein 47 OS=Homo sapiens OX=9606 GN=CCDC47 PE=1 SV=1	55.8	4.87	■	1348	High	0	70.465	578	134	291	22	5	8	15	5	8	35	15	15	34	█	█	█	3.64503e+07	1.02368e+07	1.30705e+07	183	51.4	65.6
Q10471	Polypeptide N-acetylgalactosaminyltransferase 2 OS=Homo sapiens OX=9606 GN=GALNT2 PE=1 SV=1	64.7	8.35	■	508	High	0	123.326	530	790	610	24	47	29	15	18	16	100	19	19	38	█	█	█	4.72733e+07	2.49071e+08	6.75608e+07	39	205.3	55.7
Q9BTV4	Transmembrane protein 43 OS=Homo sapiens OX=9606 GN=TMEM43 PE=1 SV=1	44.8	8.13	■	990	High	0	62.92	569	284	303	21	9	13	15	8	8	43	15	15	45	█	█	█	3.36492e+07	1.22178e+07	1.46847e+07	166.7	60.5	72.8
Q00839	Heterogeneous nuclear ribonucleoprotein U OS=Homo sapiens OX=9606 GN=HNRNPU PE=1 SV=6	90.5	6	■	1762	High	0	116.89	542	713	1081	25	30	64	15	18	21	119	21	21	27	█	█	█	6.25326e+07	1.17315e+08	4.4441e+08	30.1	56.4	213.6
Q13838	Spliceosome RNA helicase DDX39B OS=Homo sapiens OX=9606 GN=DDX39B PE=1 SV=1	49	5.67	■	3138	High	0	90.287	616	306	694	25	12	31	15	11	16	68	17	8	47	█	█	█	5.39823e+07	1.97636e+07	1.33453e+08	78.2	28.6	193.2
P46060	Ran GTPase-activating protein 1 OS=Homo sapiens OX=9606 GN=RANGAP1 PE=1 SV=1	63.5	4.68	■	1450	High	0	123.841	807	954	905	21	28	20	15	17	14	69	18	18	37	█	█	█	3.00198e+07	8.41661e+07	5.05275e+07	54.7	153.3	92
Q9HD20	Endoplasmic reticulum transmembrane helix translocase OS=Homo sapiens OX=9606 GN=ATP13A1 PE=1 SV=2	132.9	8.13	■	1544	High	0	60.776	598	226	295	21	7	8	15	7	8	36	16	16	15	█	█	█	2.75065e+07	6.27085e+06	8.25398e+06	196.3	44.8	58.9
O94915	Protein furry homolog-like OS=Homo sapiens OX=9606 GN=FRYL PE=1 SV=2	339.4	5.58	■	2742	High	0	72.662	511	563	152	17	19	5	15	17	5	41	21	21	7	█	█	█	1.28349e+07	1.48777e+07	5.51243e+06	115.9	134.3	49.8
Q15027	Arf-GAP with coiled-coil, ANK repeat and PH domain-containing protein 1 OS=Homo sapiens OX=9606 GN=ACAP1 PE=1 SV=1	81.5	7.66	■	3023	High	0	83.862	613	470	509	15	14	14	14	13	14	43	17	17	34	█	█	█	1.86909e+07	1.67629e+07	1.55707e+07	109.9	98.6	91.5
Q96HS1	Serine/threonine-protein phosphatase PGAM5, mitochondrial OS=Homo sapiens OX=9606 GN=PGAM5 PE=1 SV=2	32	8.68	■	2938	High	0	63.408	678	510	539	35	22	26	14	11	12	83	14	14	44	█	█	█	1.43808e+08	7.39167e+07	8.3774e+07	143.1	73.5	83.4
O75533	Splicing factor 3B subunit 1 OS=Homo sapiens OX=9606 GN=SF3B1 PE=1 SV=3	145.7	7.09	■	1138	High	0	159.106	500	205	1251	14	6	48	14	6	34	68	36	36	37	█	█	█	2.48467e+07	1.56415e+07	6.43626e+07	71.1	44.8	184.2
Q6F5E8	Capping protein, Arp2/3 and myosin-I linker protein 2 OS=Homo sapiens OX=9606 GN=CARMIL2 PE=1 SV=2	154.6	6.76	■	8	High	0	57.698	570	156	159	14	4	5	14	4	5	23	14	14	14	█	█	█	6.43019e+06	2.6509e+06	3.02446e+06	159.4	65.7	75
Q8TEQ6	Gem-associated protein 5 OS=Homo sapiens OX=9606 GN=GEMIN5 PE=1 SV=3	168.5	6.62	■	1597	High	0	50.461	529			14			14			14	14	14	10	█	█	█	1.22793e+07	2.72733e+06	2.38514e+07	94.8	21.1	184.1
O95163	Elongator complex protein 1 OS=Homo sapiens OX=9606 GN=ELP1 PE=1 SV=3	150.2	5.94	■	2867	High	0	52.979	531	127	136	14	5	8	14	5	8	27	14	14	13	█	█	█	7147821	5.74149e+06	4.74193e+06	121.6	97.7	80.7
Q96CW1	AP-2 complex subunit mu OS=Homo sapiens OX=9606 GN=AP2M1 PE=1 SV=2	49.6	9.54	■	949	High	0	60.482	556	298	340	34	12	12	14	8	11	58	15	15	37	█	█	█	7.81943e+07	4.31501e+07	2.68059e+07	158.3	87.4	54.3
P50990	T-complex protein 1 subunit theta OS=Homo sapiens OX=9606 GN=CCT8 PE=1 SV=4	59.6	5.6	■	1584	High	0	83.984	584	508	760	17	13	20	14	12	16	50	19	19	40	█	█	█	1.7462e+07	1.76801e+07	2.85563e+07	82.2	83.3	134.5
P35232	Prohibitin OS=Homo sapiens OX=9606 GN=PHB PE=1 SV=1	29.8	5.76	■	1821	High	0	85.361	740	546	747	34	21	36	14	11	15	91	15	15	66	█	█	█	2.30488e+08	8.77496e+07	1.53589e+08	146.6	55.8	97.7
O60341	Lysine-specific histone demethylase 1A OS=Homo sapiens OX=9606 GN=KDM1A PE=1 SV=2	92.8	6.52	■	2315	High	0	87.194	560	446	519	17	16	17	14	14	14	50	18	18	27	█	█	█	2.92935e+07	2.20933e+07	2.47387e+07	115.4	87.1	97.5
Q8TCJ2	Dolichyl-diphosphooligosaccharide--protein glycosyltransferase subunit STT3B OS=Homo sapiens OX=9606 GN=STT3B PE=1 SV=1	93.6	8.91	■	822	High	0	75.206	742	480	481	36	22	22	14	13	13	80	15	13	19	█	█	█	1.17824e+08	4.31999e+07	3.71312e+07	178.4	65.4	56.2
Q8N163	Cell cycle and apoptosis regulator protein 2 OS=Homo sapiens OX=9606 GN=CCAR2 PE=1 SV=2	102.8	5.22	■	501	High	0	101.602	494	197	904	15	8	34	14	8	22	57	24	24	34	█	█	█	2.1443e+07	9.71428e+06	4.8625e+07	80.6	36.5	182.8
Q9BXS5	AP-1 complex subunit mu-1 OS=Homo sapiens OX=9606 GN=AP1M1 PE=1 SV=3	48.6	7.3	■	1785	High	0	65.232	552	251	328	19	7	12	14	7	11	38	14	14	41	█	█	█	2.10627e+07	1.04925e+07	1.0092e+07	151.7	75.6	72.7
Q9NQX3	Gephyrin OS=Homo sapiens OX=9606 GN=GPHN PE=1 SV=1	79.7	5.43	■	599	High	0	50.404	467			16			14			16	14	14	24	█	█	█	1.41261e+07	1.71981e+06	769705	255.1	31.1	13.9
O43166	Signal-induced proliferation-associated 1-like protein 1 OS=Homo sapiens OX=9606 GN=SIPA1L1 PE=1 SV=4	199.9	8.19	■	93	High	0	44.081	422			15			14			15	14	14	10	█	█	█	5.26213e+06	190268	1.30086e+06	233.8	8.5	57.8
Q8TB72	Pumilio homolog 2 OS=Homo sapiens OX=9606 GN=PUM2 PE=1 SV=2	114.1	7.08	■	1089	High	0	81.388	557	711	507	23	31	18	14	17	12	72	17	13	19	█	█	█	1.8884e+07	3.85114e+07	1.68307e+07	76.3	155.7	68
O15020	Spectrin beta chain, non-erythrocytic 2 OS=Homo sapiens OX=9606 GN=SPTBN2 PE=1 SV=3	271.2	6.11	■	3170	High	0	67.225	708	17	141	20	1	4	14	1	4	25	14	5	7	█	█	█	2.00532e+06	367278	790249	190.2	34.8	75
O75844	CAAX prenyl protease 1 homolog OS=Homo sapiens OX=9606 GN=ZMPSTE24 PE=1 SV=2	54.8	7.49	■	3520	High	0	81.638	620	414	386	31	18	15	14	12	9	64	14	14	33	█	█	█	7.05303e+07	2.99123e+07	2.31374e+07	171.2	72.6	56.2
Q15008	26S proteasome non-ATPase regulatory subunit 6 OS=Homo sapiens OX=9606 GN=PSMD6 PE=1 SV=1	45.5	5.62	■	3155	High	0	49.257	437	184	256	14	4	7	14	4	7	25	14	14	34	█	█	█	1.02964e+07	4.57742e+06	6.94088e+06	141.6	62.9	95.5
O75694	Nuclear pore complex protein Nup155 OS=Homo sapiens OX=9606 GN=NUP155 PE=1 SV=1	155.1	6.16	■	626	High	0	138.968	590	1311	1190	16	47	40	14	27	25	103	28	28	25	█	█	█	1.46963e+07	8.11098e+07	4.57522e+07	31.1	171.9	97
Q9NSY1	BMP-2-inducible protein kinase OS=Homo sapiens OX=9606 GN=BMP2K PE=1 SV=2	129.1	6.51	■	1467	High	0	61.388	456	252	128	17	9	4	14	9	4	30	16	15	16	█	█	█	1.59265e+07	6.10551e+06	3.4267e+06	187.7	71.9	40.4
Q7Z794	Keratin, type II cytoskeletal 1b OS=Homo sapiens OX=9606 GN=KRT77 PE=1 SV=3	61.9	5.99	■	230	High	0	97.213	668	986	224	49	66	19	14	19	5	134	20	18	35	█	█	█	2.78171e+08	3.46842e+08	1.24908e+08	111.3	138.8	50
Q02978	Mitochondrial 2-oxoglutarate/malate carrier protein OS=Homo sapiens OX=9606 GN=SLC25A11 PE=1 SV=3	34	9.91	■	3098	High	0	92.327	709	604	631	34	16	25	14	12	12	75	14	14	56	█	█	█	1.40641e+08	5.04856e+07	7.93607e+07	156	56	88
P51116	Fragile X mental retardation syndrome-related protein 2 OS=Homo sapiens OX=9606 GN=FXR2 PE=1 SV=2	74.2	6.23	■	3507	High	0	109.058	679	916	709	18	31	21	14	18	16	70	20	17	40	█	█	█	2.2972e+07	5.36889e+07	2.73949e+07	66.2	154.8	79
P02768	Albumin OS=Homo sapiens OX=9606 GN=ALB PE=1 SV=2	69.3	6.28	■	420	High	0	58.285	599	643	298	115	88	48	14	14	6	251	15	10	22	█	█	█	1.22899e+07	4.59075e+08	2.20346e+08	5.3	199.1	95.6
Q14789	Golgin subfamily B member 1 OS=Homo sapiens OX=9606 GN=GOLGB1 PE=1 SV=2	375.8	5	■	1657	High	0	62.931	389	468	64	14	15	3	14	14	3	32	21	21	8	█	█	█	2.34693e+07	1.20293e+07	1.02868e+07	153.8	78.8	67.4
Q86YZ3	Hornerin OS=Homo sapiens OX=9606 GN=HRNR PE=1 SV=2	282.2	10.04	■	656	High	0	134.793	754	417	277	33	18	13	14	10	8	64	14	14	16	█	█	█	7.74903e+07	4.16716e+07	1.2981e+07	175.9	94.6	29.5
P22626	Heterogeneous nuclear ribonucleoproteins A2/B1 OS=Homo sapiens OX=9606 GN=HNRNPA2B1 PE=1 SV=2	37.4	8.95	■	2018	High	0	122.113	642	697	992	27	30	98	14	14	18	155	18	16	58	█	█	█	1.11274e+08	1.84761e+08	1.10962e+09	23.7	39.4	236.8
P46459	Vesicle-fusing ATPase OS=Homo sapiens OX=9606 GN=NSF PE=1 SV=3	82.5	6.95	■	2324	High	0	68.194	523	473	419	14	15	12	14	15	11	41	17	17	26	█	█	█	1.20163e+07	1.90562e+07	1.1255e+07	85.2	135.1	79.8
P22695	Cytochrome b-c1 complex subunit 2, mitochondrial OS=Homo sapiens OX=9606 GN=UQCRC2 PE=1 SV=3	48.4	8.63	■	1935	High	0	125.162	700	642	597	33	27	25	13	13	13	85	15	15	46	█	█	█	8.93774e+07	7.47119e+07	6.40674e+07	117.5	98.2	84.2
P48449	Lanosterol synthase OS=Homo sapiens OX=9606 GN=LSS PE=1 SV=1	83.3	6.61	■	1948	High	0	67.886	497	563	567	14	15	14	13	15	14	43	18	18	28	█	█	█	1.84167e+07	2.28115e+07	2.03118e+07	89.8	111.2	99
P67809	Y-box-binding protein 1 OS=Homo sapiens OX=9606 GN=YBX1 PE=1 SV=3	35.9	9.88	■	1904	High	0	121.511	670	759	690	25	35	28	13	14	13	88	15	11	68	█	█	█	1.37169e+08	3.222e+08	1.71047e+08	65.3	153.3	81.4
Q96EY7	Pentatricopeptide repeat domain-containing protein 3, mitochondrial OS=Homo sapiens OX=9606 GN=PTCD3 PE=1 SV=3	78.5	6.42	■	2023	High	0	66.548	318	613	438	14	21	16	13	17	13	51	18	18	30	█	█	█	1.35085e+07	3.06186e+07	1.566e+07	67.8	153.6	78.6
Q15637	Splicing factor 1 OS=Homo sapiens OX=9606 GN=SF1 PE=1 SV=4	68.3	8.98	■	2104	High	0	154.805	718	725	568	43	38	34	13	15	12	115	15	15	28	█	█	█	1.2852e+08	1.23859e+08	7.10813e+07	119.2	114.9	65.9
P06239	Tyrosine-protein kinase Lck OS=Homo sapiens OX=9606 GN=LCK PE=1 SV=6	58	5.36	■	584	High	0	135.424	630	816	814	19	38	33	13	16	16	90	16	14	43	█	█	█	4.66085e+07	1.61497e+08	1.01353e+08	45.2	156.6	98.3
P61978	Heterogeneous nuclear ribonucleoprotein K OS=Homo sapiens OX=9606 GN=HNRNPK PE=1 SV=1	50.9	5.54	■	2129	High	0	104.49	664	806	981	35	34	54	13	13	16	123	16	16	45	█	█	█	6.25625e+07	1.17039e+08	2.57734e+08	42.9	80.3	176.8
O94905	Erlin-2 OS=Homo sapiens OX=9606 GN=ERLIN2 PE=1 SV=1	37.8	5.62	■	2087	High	0	55.656	615	316	281	20	7	7	13	6	6	34	14	11	47	█	█	█	3.35246e+07	1.00647e+07	1.30004e+07	177.7	53.4	68.9
P62701	40S ribosomal protein S4, X isoform OS=Homo sapiens OX=9606 GN=RPS4X PE=1 SV=2	29.6	10.15	■	2414	High	0	67.05	609	586	596	30	32	31	13	13	13	93	13	8	42	█	█	█	1.37797e+08	2.00406e+08	1.63969e+08	82.3	119.7	98
Q86UT6	NLR family member X1 OS=Homo sapiens OX=9606 GN=NLRX1 PE=1 SV=1	107.5	7.37	■	2028	High	0	54.084	588			19			13			19	13	13	13	█	█	█	2.50258e+07	69352.1	1.48477e+06	282.5	0.8	16.8
Q13283	Ras GTPase-activating protein-binding protein 1 OS=Homo sapiens OX=9606 GN=G3BP1 PE=1 SV=1	52.1	5.52	■	524	High	0	114.189	635	698	523	31	47	36	13	15	13	114	16	14	44	█	█	█	3.34998e+07	1.04334e+08	6.10237e+07	50.5	157.4	92.1
Q9NUT2	Mitochondrial potassium channel ATP-binding subunit OS=Homo sapiens OX=9606 GN=ABCB8 PE=1 SV=3	79.9	8.98	■	2731	High	0	53.912	533	386	273	14	9	10	13	9	9	33	13	13	20	█	█	█	1.83099e+07	9.03104e+06	6.02236e+06	164.6	81.2	54.2
P24928	DNA-directed RNA polymerase II subunit RPB1 OS=Homo sapiens OX=9606 GN=POLR2A PE=1 SV=2	217	7.37	■	1788	High	0	82.199	363	23	936	13	1	23	13	1	23	37	24	24	15	█	█	█	8.2281e+06	2.45132e+06	2.04192e+07	79.4	23.6	197
Q7Z6I6	Rho GTPase-activating protein 30 OS=Homo sapiens OX=9606 GN=ARHGAP30 PE=1 SV=3	118.5	4.81	■	2515	High	0	66.476	579	304	353	15	7	8	13	7	8	30	15	14	17	█	█	█	2.16687e+07	7.92937e+06	6.89569e+06	178.1	65.2	56.7
Q9NY65	Tubulin alpha-8 chain OS=Homo sapiens OX=9606 GN=TUBA8 PE=1 SV=1	50.1	5.06	■	2117	High	0	128.448	639	546	522	85	48	89	13	12	10	222	13	1	35	█	█	█	2.02764e+06	2.74553e+06	1.39118e+06	98.7	133.6	67.7
P61011	Signal recognition particle 54 kDa protein OS=Homo sapiens OX=9606 GN=SRP54 PE=1 SV=1	55.7	8.75	■	2571	High	0	67.526	570	545	341	23	13	11	13	11	9	47	14	14	33	█	█	█	3.68816e+07	2.06579e+07	1.00708e+07	163.7	91.7	44.7
P33993	DNA replication licensing factor MCM7 OS=Homo sapiens OX=9606 GN=MCM7 PE=1 SV=4	81.3	6.46	■	1739	High	0	127.254	481	333	1059	16	10	32	13	10	23	58	23	23	40	█	█	█	1.32465e+07	1.06575e+07	4.1377e+07	60.9	49	190.1
P68104	Elongation factor 1-alpha 1 OS=Homo sapiens OX=9606 GN=EEF1A1 PE=1 SV=1	50.1	9.01	■	1713	High	0	104.125	646	624	628	32	30	45	13	12	12	107	13	13	35	█	█	█	1.52107e+08	1.39327e+08	3.12881e+08	75.5	69.2	155.3
P31146	Coronin-1A OS=Homo sapiens OX=9606 GN=CORO1A PE=1 SV=4	51	6.68	■	2767	High	0	80.039	580	111	550	30	6	22	13	4	12	58	14	14	31	█	█	█	1.66598e+08	1.75944e+07	7.17216e+07	195.3	20.6	84.1
O00139	Kinesin-like protein KIF2A OS=Homo sapiens OX=9606 GN=KIF2A PE=1 SV=3	79.9	6.68	■	1663	High	0	40.436	481	241	441	13	6	14	13	6	12	33	13	13	19	█	█	█	9.08499e+06	5.54378e+06	1.0895e+07	106.8	65.2	128.1
O00443	Phosphatidylinositol 4-phosphate 3-kinase C2 domain-containing subunit alpha OS=Homo sapiens OX=9606 GN=PIK3C2A PE=1 SV=2	190.6	8.02	■	412	High	0	41.142	485	44	27	14	1	1	13	1	1	16	13	13	9	█	█	█	5.29825e+06	1.87721e+06	941990	195.8	69.4	34.8
Q96SN8	CDK5 regulatory subunit-associated protein 2 OS=Homo sapiens OX=9606 GN=CDK5RAP2 PE=1 SV=5	214.9	5.58	■	406	High	0	45.059	409		67	13		6	13		6	19	15	14	9	█	█	█	6.50232e+06	1.7088e+06	3.0247e+06	173.6	45.6	80.8
P12235	ADP/ATP translocase 1 OS=Homo sapiens OX=9606 GN=SLC25A4 PE=1 SV=4	33	9.76	■	1860	High	0	57.23	561	466	606	43	26	39	13	12	13	108	13	4	40	█	█	█	1.56434e+07	4.66807e+06	1.05683e+07	152	45.4	102.7
P16989	Y-box-binding protein 3 OS=Homo sapiens OX=9606 GN=YBX3 PE=1 SV=4	40.1	9.77	■	480	High	0	98.084	554	607	562	22	27	24	13	13	11	73	14	10	58	█	█	█	1.3883e+07	3.52024e+07	1.52275e+07	64.8	164.2	71
P39656	Dolichyl-diphosphooligosaccharide--protein glycosyltransferase 48 kDa subunit OS=Homo sapiens OX=9606 GN=DDOST PE=1 SV=4	50.8	6.55	■	557	High	0	68.861	649	510	503	35	19	21	13	11	10	75	13	13	40	█	█	█	1.62746e+08	6.30698e+07	5.23044e+07	175.5	68	56.4
Q5VTE0	Putative elongation factor 1-alpha-like 3 OS=Homo sapiens OX=9606 GN=EEF1A1P5 PE=5 SV=1	50.2	9.07	■	1713	High	0	104.125	646	624	628	32	30	45	13	12	12	107	13	13	35	█	█	█	1.52107e+08	1.39327e+08	3.12881e+08	75.5	69.2	155.3
Q07065	Cytoskeleton-associated protein 4 OS=Homo sapiens OX=9606 GN=CKAP4 PE=1 SV=2	66	5.92	■	3438	High	0	49.613	588		33	16		1	13		1	17	13	11	25	█	█	█	6.26595e+06	1.07912e+06	573211	237.4	40.9	21.7
Q5D862	Filaggrin-2 OS=Homo sapiens OX=9606 GN=FLG2 PE=1 SV=1	247.9	8.31	■	1392	High	0	84.261	514	493	122	19	19	5	13	10	3	43	14	14	12	█	█	█	1.97986e+07	3.41078e+07	5.48695e+06	100	172.3	27.7
P28331	NADH-ubiquinone oxidoreductase 75 kDa subunit, mitochondrial OS=Homo sapiens OX=9606 GN=NDUFS1 PE=1 SV=3	79.4	6.23	■	249	High	0	77.381	630	325	569	16	11	15	13	11	14	42	16	16	30	█	█	█	1.68128e+07	8.38498e+06	1.41151e+07	128.3	64	107.7
P51991	Heterogeneous nuclear ribonucleoprotein A3 OS=Homo sapiens OX=9606 GN=HNRNPA3 PE=1 SV=2	39.6	9.01	■	247	High	0	94.988	528	579	797	23	24	61	13	12	14	108	14	13	35	█	█	█	4.58019e+07	8.09989e+07	3.20199e+08	30.7	54.4	214.9
Q9NUL3	Double-stranded RNA-binding protein Staufen homolog 2 OS=Homo sapiens OX=9606 GN=STAU2 PE=1 SV=2	62.6	9.61	■	3179	High	0	101.95	568	819	480	16	26	12	13	18	11	54	19	17	38	█	█	█	2.45519e+07	5.84789e+07	2.46302e+07	68.4	163	68.6
Q9H307	Pinin OS=Homo sapiens OX=9606 GN=PNN PE=1 SV=5	81.6	7.14	■	2956	High	0	68.639	443	37	680	13	1	25	13	1	17	39	19	19	29	█	█	█	1.16241e+07	4.70894e+06	4.4239e+07	57.6	23.3	219.1
P33992	DNA replication licensing factor MCM5 OS=Homo sapiens OX=9606 GN=MCM5 PE=1 SV=5	82.2	8.37	■	976	High	0	87.312	531	389	701	18	11	19	13	11	19	48	20	20	36	█	█	█	15192219	8.59748e+06	2.19607e+07	99.6	56.4	144
Q9NYU2	UDP-glucose:glycoprotein glucosyltransferase 1 OS=Homo sapiens OX=9606 GN=UGGT1 PE=1 SV=3	177.1	5.63	■	3082	High	0	67.199	404	601	387	13	13	11	13	13	11	37	20	20	14	█	█	█	1.41145e+07	2.11792e+07	1.23105e+07	88.9	133.5	77.6
Q9H0D6	5'-3' exoribonuclease 2 OS=Homo sapiens OX=9606 GN=XRN2 PE=1 SV=1	108.5	7.47	■	3321	High	0	68.929	480	418	664	15	11	19	13	11	17	45	18	18	23	█	█	█	9.80001e+06	9.8355e+06	2.14282e+07	71.6	71.9	156.5
P62269	40S ribosomal protein S18 OS=Homo sapiens OX=9606 GN=RPS18 PE=1 SV=3	17.7	10.99	■	1040	High	0	57.744	629	617	611	31	39	36	13	12	12	106	14	14	66	█	█	█	1.51013e+08	2.23408e+08	1.61123e+08	84.6	125.1	90.3
Q8ND24	RING finger protein 214 OS=Homo sapiens OX=9606 GN=RNF214 PE=1 SV=2	77.6	6.95	■	60	High	0	63.853	471	543	366	13	15	8	13	13	8	36	16	16	28	█	█	█	8.26926e+06	1.70412e+07	6.7032e+06	77.5	159.7	62.8
Q92888	Rho guanine nucleotide exchange factor 1 OS=Homo sapiens OX=9606 GN=ARHGEF1 PE=1 SV=2	102.4	5.66	■	1365	High	0	56.521	391	144	296	13	6	11	12	6	10	30	15	15	20	█	█	█	8.78449e+06	7.4476e+06	9.59244e+06	102	86.5	111.4
Q9H9B4	Sideroflexin-1 OS=Homo sapiens OX=9606 GN=SFXN1 PE=1 SV=4	35.6	9.07	■	2448	High	0	95.157	579	354	528	34	10	27	12	7	11	71	13	12	56	█	█	█	1.11125e+08	4.16867e+07	7.31726e+07	147.5	55.3	97.1
Q8N1N4	Keratin, type II cytoskeletal 78 OS=Homo sapiens OX=9606 GN=KRT78 PE=1 SV=2	56.8	6.02	■	3247	High	0	68.088	530	560	221	17	20	6	12	14	6	43	17	14	30	█	█	█	4.85932e+07	5.70311e+07	1.79691e+07	118	138.4	43.6
P68133	Actin, alpha skeletal muscle OS=Homo sapiens OX=9606 GN=ACTA1 PE=1 SV=1	42	5.39	■	2440	High	0	86.911	631	442	521	145	29	85	12	9	10	259	12	1	32	█	█	█	4.04018e+08	2.8308e+07	1.38485e+08	212.3	14.9	72.8
Q01196	Runt-related transcription factor 1 OS=Homo sapiens OX=9606 GN=RUNX1 PE=1 SV=3	48.7	9.35	■	266	High	0	77.059	452	326	470	18	15	22	12	9	13	55	15	15	39	█	█	█	3.29123e+07	3.00811e+07	4.63203e+07	90.3	82.6	127.1
Q9BYJ9	YTH domain-containing family protein 1 OS=Homo sapiens OX=9606 GN=YTHDF1 PE=1 SV=1	60.8	8.79	■	2406	High	0	89.314	617	727	551	27	35	24	12	14	13	86	14	9	30	█	█	█	8.37299e+07	1.53589e+08	5.29577e+07	86.5	158.7	54.7
Q92499	ATP-dependent RNA helicase DDX1 OS=Homo sapiens OX=9606 GN=DDX1 PE=1 SV=2	82.4	7.23	■	1778	High	0	70.863	419	646	567	12	18	14	12	18	14	44	18	18	32	█	█	█	1.42017e+07	1.86201e+07	1.89374e+07	82.3	107.9	109.8
P35998	26S proteasome regulatory subunit 7 OS=Homo sapiens OX=9606 GN=PSMC2 PE=1 SV=3	48.6	5.95	■	390	High	0	51.719	449	196	369	12	5	11	12	5	11	28	15	15	36	█	█	█	1.46101e+07	6.83473e+06	1.39931e+07	123.7	57.9	118.5
Q96SI9	Spermatid perinuclear RNA-binding protein OS=Homo sapiens OX=9606 GN=STRBP PE=1 SV=1	73.6	8.72	■	2721	High	0	92.92	431	658	722	14	26	32	12	18	21	72	22	18	32	█	█	█	1.03209e+07	3.10317e+07	2.87607e+07	44.2	132.8	123.1
P07355	Annexin A2 OS=Homo sapiens OX=9606 GN=ANXA2 PE=1 SV=2	38.6	7.75	■	1877	High	0	62.56	438	585	309	12	16	7	12	12	7	35	13	13	38	█	█	█	1.85345e+07	3.04499e+07	6.94045e+06	99.4	163.3	37.2
P82650	28S ribosomal protein S22, mitochondrial OS=Homo sapiens OX=9606 GN=MRPS22 PE=1 SV=1	41.3	7.9	■	482	High	0	53.842	506	672	534	12	18	15	12	13	12	45	13	13	36	█	█	█	1.4659e+07	3.07791e+07	1.48876e+07	72.9	153.1	74
P54577	Tyrosine--tRNA ligase, cytoplasmic OS=Homo sapiens OX=9606 GN=YARS1 PE=1 SV=4	59.1	7.05	■	2693	High	0	56.3	405	57	465	13	2	15	12	2	15	30	18	18	34	█	█	█	6.56707e+07	8.52578e+07	3.8343e+07	104.1	135.1	60.8
P68032	Actin, alpha cardiac muscle 1 OS=Homo sapiens OX=9606 GN=ACTC1 PE=1 SV=1	42	5.39	■	2440	High	0	86.911	631	442	521	145	29	85	12	9	10	259	12	1	32	█	█	█	4.04018e+08	2.8308e+07	1.38485e+08	212.3	14.9	72.8
Q14571	Inositol 1,4,5-trisphosphate receptor type 2 OS=Homo sapiens OX=9606 GN=ITPR2 PE=1 SV=2	307.9	6.43	■	1729	High	0	36.005	363		34	12		1	12		1	13	12	8	5	█	█	█	8.85543e+06	1.89573e+06	2.00395e+06	208.3	44.6	47.1
Q8WU79	Stromal membrane-associated protein 2 OS=Homo sapiens OX=9606 GN=SMAP2 PE=1 SV=1	46.8	8.87	■	439	High	0	77.083	649	451	274	25	18	11	12	10	6	54	12	12	29	█	█	█	1.13711e+08	8.32189e+07	3.35555e+07	148	108.3	43.7
Q7Z739	YTH domain-containing family protein 3 OS=Homo sapiens OX=9606 GN=YTHDF3 PE=1 SV=1	63.8	9.04	■	1656	High	0	79.512	739	657	549	27	31	20	12	12	11	78	12	7	24	█	█	█	3.48972e+07	3.72444e+07	1.51073e+07	120	128.1	51.9
Q9UKV3	Apoptotic chromatin condensation inducer in the nucleus OS=Homo sapiens OX=9606 GN=ACIN1 PE=1 SV=2	151.8	6.43	■	242	High	0	75.333	413	28	853	14	1	31	12	1	20	46	21	21	16	█	█	█	1.56684e+07	1.99291e+06	6.11319e+07	59.7	7.6	232.8
Q16531	DNA damage-binding protein 1 OS=Homo sapiens OX=9606 GN=DDB1 PE=1 SV=1	126.9	5.26	■	431	High	0	85.626	350	256	739	12	9	28	12	9	23	49	25	25	26	█	█	█	1.04638e+07	8.9511e+06	2.9907e+07	63.6	54.4	181.9
P55265	Double-stranded RNA-specific adenosine deaminase OS=Homo sapiens OX=9606 GN=ADAR PE=1 SV=4	136	8.65	■	2656	High	0	138.253	410	473	1035	14	19	50	12	15	25	83	26	26	26	█	█	█	1.58432e+07	2.80418e+07	6.75733e+07	42.6	75.5	181.9
Q9UNY4	Transcription termination factor 2 OS=Homo sapiens OX=9606 GN=TTF2 PE=1 SV=2	129.5	8.37	■	3210	High	0	33.964	339	121	174	12	5	8	12	5	8	25	12	12	11	█	█	█	6.62645e+06	3.3818e+06	3.86792e+06	143.3	73.1	83.6
P51610	Host cell factor 1 OS=Homo sapiens OX=9606 GN=HCFC1 PE=1 SV=2	208.6	7.46	■	536	High	0	84.734	393	42	729	12	2	24	12	2	22	38	23	23	17	█	█	█	8.9992e+06	4.26201e+06	3.37904e+07	57.4	27.2	215.4
P25205	DNA replication licensing factor MCM3 OS=Homo sapiens OX=9606 GN=MCM3 PE=1 SV=3	90.9	5.77	■	961	High	0	98.227	440	299	935	14	9	27	12	8	22	50	22	22	34	█	█	█	1.43761e+07	1.1294e+07	2.74907e+07	81.1	63.7	155.1
Q9H3F6	BTB/POZ domain-containing adapter for CUL3-mediated RhoA degradation protein 3 OS=Homo sapiens OX=9606 GN=KCTD10 PE=1 SV=1	35.4	6.34	■	1987	High	0	59.259	600	43	24	24	2	1	12	2	1	27	12	9	49	█	█	█	6.30595e+07	4.48125e+06	4.11887e+06	264	18.8	17.2
P36578	60S ribosomal protein L4 OS=Homo sapiens OX=9606 GN=RPL4 PE=1 SV=5	47.7	11.06	■	1022	High	0	66.798	485	472	516	22	25	27	12	11	11	74	12	12	29	█	█	█	4.03388e+07	8.85127e+07	9.91832e+07	53.1	116.4	130.5
P18031	Tyrosine-protein phosphatase non-receptor type 1 OS=Homo sapiens OX=9606 GN=PTPN1 PE=1 SV=1	49.9	6.27	■	306	High	0	61.505	505	236	396	17	7	8	12	6	8	32	13	13	37	█	█	█	5.05852e+07	4.50291e+07	3.4534e+07	116.6	103.8	79.6
Q9NYL9	Tropomodulin-3 OS=Homo sapiens OX=9606 GN=TMOD3 PE=1 SV=1	39.6	5.19	■	1593	High	0	43.495	415		59	14		2	12		2	16	12	12	38	█	█	█	2.08304e+07	302695	2.81066e+06	261	3.8	35.2
Q12905	Interleukin enhancer-binding factor 2 OS=Homo sapiens OX=9606 GN=ILF2 PE=1 SV=2	43	5.26	■	1933	High	0	100.639	515	681	943	23	28	40	12	13	16	91	16	16	54	█	█	█	2.99104e+07	8.26914e+07	1.41713e+08	35.3	97.5	167.2
Q7Z417	Nuclear fragile X mental retardation-interacting protein 2 OS=Homo sapiens OX=9606 GN=NUFIP2 PE=1 SV=1	76.1	8.7	■	597	High	0	73.852	448	639	465	14	19	11	12	14	11	44	16	16	35	█	█	█	1.42809e+07	4.12344e+07	1.71647e+07	58.9	170.2	70.9
Q9UJZ1	Stomatin-like protein 2, mitochondrial OS=Homo sapiens OX=9606 GN=STOML2 PE=1 SV=1	38.5	7.39	■	3540	High	0	84.015	659	572	435	24	17	22	12	10	10	63	12	12	42	█	█	█	4.31977e+07	2.41672e+07	2.93725e+07	134	74.9	91.1
Q9UN86	Ras GTPase-activating protein-binding protein 2 OS=Homo sapiens OX=9606 GN=G3BP2 PE=1 SV=2	54.1	5.55	■	705	High	0	104.362	489	703	504	23	40	26	12	16	12	89	16	14	39	█	█	█	6.01677e+07	1.76351e+08	7.69543e+07	57.6	168.8	73.6
O14874	[3-methyl-2-oxobutanoate dehydrogenase [lipoamide]] kinase, mitochondrial OS=Homo sapiens OX=9606 GN=BCKDK PE=1 SV=2	46.3	8.82	■	2302	High	0	76.307	521			34			12			34	12	12	37	█	█	█	8.15813e+07		578106	297.9		2.1
Q6Y7W6	GRB10-interacting GYF protein 2 OS=Homo sapiens OX=9606 GN=GIGYF2 PE=1 SV=1	150	5.54	■	3596	High	0	71.428	496	352	342	14	10	10	12	10	10	34	14	14	14	█	█	█	1.29883e+07	1.70716e+07	9.92403e+06	97.5	128.1	74.5
Q9UGP8	Translocation protein SEC63 homolog OS=Homo sapiens OX=9606 GN=SEC63 PE=1 SV=2	87.9	5.31	■	2061	High	0	56.694	409	140	176	14	5	6	12	5	6	25	13	13	20	█	█	█	1.99312e+07	5.77243e+06	5.9512e+06	188.9	54.7	56.4
P31943	Heterogeneous nuclear ribonucleoprotein H OS=Homo sapiens OX=9606 GN=HNRNPH1 PE=1 SV=4	49.2	6.3	■	1583	High	0	133.695	722	761	775	29	29	43	12	11	13	101	13	7	41	█	█	█	1.25919e+08	2.1145e+08	2.99088e+08	59.4	99.7	141
P61221	ATP-binding cassette sub-family E member 1 OS=Homo sapiens OX=9606 GN=ABCE1 PE=1 SV=1	67.3	8.34	■	1900	High	0	63.263	515	308	414	19	13	12	12	11	12	44	14	14	31	█	█	█	3.23488e+07	1.88782e+07	1.87396e+07	138.7	80.9	80.4
P28340	DNA polymerase delta catalytic subunit OS=Homo sapiens OX=9606 GN=POLD1 PE=1 SV=2	123.6	7.03	■	3560	High	0	40.021	343	57	301	13	2	11	12	2	11	26	14	13	14	█	█	█	1.82862e+08	2.44706e+08	6.89283e+07	110.5	147.9	41.6
Q6NUK1	Calcium-binding mitochondrial carrier protein SCaMC-1 OS=Homo sapiens OX=9606 GN=SLC25A24 PE=1 SV=2	53.3	6.33	■	2133	High	0	52.367	367	92	279	15	3	10	11	3	9	28	13	13	36	█	█	█	1.76964e+07	6.31536e+06	9.56936e+06	158.1	56.4	85.5
Q9Y5V3	Melanoma-associated antigen D1 OS=Homo sapiens OX=9606 GN=MAGED1 PE=1 SV=3	86.1	5.83	■	2003	High	0	62.865	486	490	358	11	13	9	11	13	9	33	14	12	21	█	█	█	1.40186e+07	3.20383e+07	1.24253e+07	71.9	164.3	63.7
Q5SW79	Centrosomal protein of 170 kDa OS=Homo sapiens OX=9606 GN=CEP170 PE=1 SV=1	175.2	7.11	■	846	High	0	48.88	483		167	11		6	11		6	17	13	13	10	█	█	█	1.76837e+07	4.8231e+06	6.00302e+06	186.1	50.8	63.2
Q96F07	Cytoplasmic FMR1-interacting protein 2 OS=Homo sapiens OX=9606 GN=CYFIP2 PE=1 SV=2	148.3	7.31	■	1206	High	0	50.48	307	375	374	12	10	10	11	10	10	32	14	9	12	█	█	█	1.00202e+07	1.24448e+07	1.04138e+07	91.4	113.6	95
P46940	Ras GTPase-activating-like protein IQGAP1 OS=Homo sapiens OX=9606 GN=IQGAP1 PE=1 SV=1	189.1	6.48	■	3506	High	0	50.39	344		359	11		11	11		11	22	14	14	10	█	█	█	1.23866e+07	1.6587e+07	4.82121e+07	48.1	64.5	187.4
P04439	HLA class I histocompatibility antigen, A alpha chain OS=Homo sapiens OX=9606 GN=HLA-A PE=1 SV=2	40.8	6	■	2614	High	0	60.355	498	258	165	13	8	7	11	7	6	28	11	9	36	█	█	█	1.28615e+07	1.07362e+07	9.78729e+06	115.6	96.5	87.9
Q9UHI6	Probable ATP-dependent RNA helicase DDX20 OS=Homo sapiens OX=9606 GN=DDX20 PE=1 SV=2	92.2	6.95	■	664	High	0	49.332	474	59	131	13	4	5	11	4	5	22	11	11	15	█	█	█	1.87906e+07	1.98312e+06	3.72819e+06	230.1	24.3	45.6
Q02878	60S ribosomal protein L6 OS=Homo sapiens OX=9606 GN=RPL6 PE=1 SV=3	32.7	10.58	■	685	High	0	55.575	341	459	550	13	18	24	11	12	12	55	13	13	40	█	█	█	2.38345e+07	3.80673e+07	9.46501e+07	45.7	72.9	181.4
Q01543	Friend leukemia integration 1 transcription factor OS=Homo sapiens OX=9606 GN=FLI1 PE=1 SV=1	51	7.06	■	3130	High	0	51.2	281	186	110	13	8	6	11	8	6	27	13	13	43	█	█	█	1.09485e+07	8.74614e+06	4.32757e+06	136.7	109.2	54
Q9UKM9	RNA-binding protein Raly OS=Homo sapiens OX=9606 GN=RALY PE=1 SV=1	32.4	9.17	■	3105	High	0	62.022	471	369	657	13	10	31	11	9	13	54	13	13	41	█	█	█	2.72392e+07	2.21965e+07	1.5879e+08	39.2	32	228.8
O60506	Heterogeneous nuclear ribonucleoprotein Q OS=Homo sapiens OX=9606 GN=SYNCRIP PE=1 SV=2	69.6	8.59	■	1693	High	0	88.139	475	636	701	15	23	29	11	15	17	67	18	15	36	█	█	█	1.11489e+07	3.19609e+07	4.8883e+07	36.4	104.2	159.4
Q14165	Malectin OS=Homo sapiens OX=9606 GN=MLEC PE=1 SV=1	32.2	5.41	■	456	High	0	46.439	443	364	326	18	12	10	11	9	8	40	11	11	40	█	█	█	7.48733e+07	2.55555e+07	2.2129e+07	183.3	62.6	54.2
P22102	Trifunctional purine biosynthetic protein adenosine-3 OS=Homo sapiens OX=9606 GN=GART PE=1 SV=1	107.7	6.7	■	1210	High	0	52.986	414	223	354	12	5	11	11	5	10	28	15	15	17	█	█	█	1.32784e+07	6.10413e+06	1.68593e+07	109.9	50.5	139.6
P49750	YLP motif-containing protein 1 OS=Homo sapiens OX=9606 GN=YLPM1 PE=1 SV=4	241.5	6.55	■	3323	High	0	68.928	287	541	414	11	20	19	11	18	16	50	23	23	14	█	█	█	7.54247e+06	1.7169e+07	1.47735e+07	57.3	130.4	112.2
Q15643	Thyroid receptor-interacting protein 11 OS=Homo sapiens OX=9606 GN=TRIP11 PE=1 SV=3	227.4	5.26	■	2180	High	0	41.855	437			11			11			11	11	11	7	█	█	█	3.38343e+06	874699	850550	198.7	51.4	49.9
P31689	DnaJ homolog subfamily A member 1 OS=Homo sapiens OX=9606 GN=DNAJA1 PE=1 SV=2	44.8	7.08	■	2376	High	0	70.406	391	258	431	20	10	20	11	6	12	50	12	12	42	█	█	█	4.75189e+07	2.22943e+07	4.92118e+07	119.8	56.2	124
Q9UKV8	Protein argonaute-2 OS=Homo sapiens OX=9606 GN=AGO2 PE=1 SV=3	97.1	9.19	■	134	High	0	83.484	358	651	422	13	24	16	11	18	13	53	20	15	29	█	█	█	30313064	4.42445e+07	1.56778e+07	100.8	147.1	52.1
P78371	T-complex protein 1 subunit beta OS=Homo sapiens OX=9606 GN=CCT2 PE=1 SV=4	57.5	6.46	■	2386	High	0	75.543	408	249	662	12	9	21	11	9	17	42	17	17	43	█	█	█	1.3827e+07	1.3233e+07	2.05569e+07	87.1	83.4	129.5
O14715	RANBP2-like and GRIP domain-containing protein 8 OS=Homo sapiens OX=9606 GN=RGPD8 PE=1 SV=2	198.9	6.49	■	2401	High	0	69.531	374	655	496	12	28	22	11	19	17	62	22	1	13	█	█	█	32638.8	141866	133123	31.8	138.3	129.8
P14618	Pyruvate kinase PKM OS=Homo sapiens OX=9606 GN=PKM PE=1 SV=4	57.9	7.84	■	3095	High	0	82.162	349	441	535	12	14	14	11	13	13	40	16	16	40	█	█	█	3.61072e+07	2.56368e+07	4.35618e+07	102.9	73	124.1
P31040	Succinate dehydrogenase [ubiquinone] flavoprotein subunit, mitochondrial OS=Homo sapiens OX=9606 GN=SDHA PE=1 SV=2	72.6	7.39	■	1838	High	0	50.477	428	145	206	13	4	10	11	4	9	27	11	11	20	█	█	█	1.45167e+07	5.79779e+06	1.00728e+07	143.3	57.2	99.4
Q7Z434	Mitochondrial antiviral-signaling protein OS=Homo sapiens OX=9606 GN=MAVS PE=1 SV=2	56.5	5.52	■	812	High	0	75.478	595	401	337	20	15	12	11	8	9	47	11	11	38	█	█	█	5.13376e+07	2.09114e+07	1.41425e+07	178.3	72.6	49.1
P19013	Keratin, type II cytoskeletal 4 OS=Homo sapiens OX=9606 GN=KRT4 PE=1 SV=5	56.1	6.61	■	3305	High	0	39.224	465	221	167	29	28	11	11	4	3	68	11	6	22	█	█	█	1.96267e+06	748951		217.1	82.9
P57740	Nuclear pore complex protein Nup107 OS=Homo sapiens OX=9606 GN=NUP107 PE=1 SV=1	106.3	5.43	■	1991	High	0	127.129	543	913	892	13	27	27	11	23	19	67	26	26	37	█	█	█	1.24303e+07	4.83183e+07	3.6461e+07	38.4	149.1	112.5
P23258	Tubulin gamma-1 chain OS=Homo sapiens OX=9606 GN=TUBG1 PE=1 SV=2	51.1	6.14	■	1270	High	0	72.732	498	272	398	24	7	14	11	7	10	45	11	11	31	█	█	█	4.90261e+07	1.01794e+07	1.49078e+07	198.5	41.2	60.3
Q9Y3I0	RNA-splicing ligase RtcB homolog OS=Homo sapiens OX=9606 GN=RTCB PE=1 SV=1	55.2	7.23	■	1260	High	0	62.84	404	423	425	14	15	11	11	11	9	40	13	13	30	█	█	█	1.16576e+07	1.92275e+07	1.95104e+07	69.4	114.5	116.1
Q8WVM8	Sec1 family domain-containing protein 1 OS=Homo sapiens OX=9606 GN=SCFD1 PE=1 SV=4	72.3	6.27	■	1370	High	0	50.869	426	292	130	13	10	6	11	9	5	29	13	13	26	█	█	█	3.86713e+07	2.21399e+07	1.19359e+07	159.5	91.3	49.2
Q92667	A-kinase anchor protein 1, mitochondrial OS=Homo sapiens OX=9606 GN=AKAP1 PE=1 SV=1	97.3	4.94	■	2471	High	0	37.067	345	147		11	5		11	5		16	11	11	15	█	█	█	6.25233e+06	3.11819e+06	2.25674e+06	161.3	80.5	58.2
Q9NZ01	Very-long-chain enoyl-CoA reductase OS=Homo sapiens OX=9606 GN=TECR PE=1 SV=1	36	9.45	■	3261	High	0	41.427	412	314	240	20	13	9	11	8	6	42	11	11	30	█	█	█	9.44894e+07	3.93096e+07	3.61338e+07	166.8	69.4	63.8
O00148	ATP-dependent RNA helicase DDX39A OS=Homo sapiens OX=9606 GN=DDX39A PE=1 SV=2	49.1	5.68	■	1226	High	0	65.286	431	266	574	18	11	24	11	10	13	53	13	4	39	█	█	█	992150	581564	6.22449e+06	38.2	22.4	239.5
Q14643	Inositol 1,4,5-trisphosphate receptor type 1 OS=Homo sapiens OX=9606 GN=ITPR1 PE=1 SV=3	313.7	6.04	■	2498	High	0	30.991	363		57	11		2	11		2	13	11	6	4	█	█	█	3.56378e+06	427749	775871	224.3	26.9	48.8
P07910	Heterogeneous nuclear ribonucleoproteins C1/C2 OS=Homo sapiens OX=9606 GN=HNRNPC PE=1 SV=4	33.7	5.08	■	1960	High	0	76.433	667	605	878	27	21	62	11	9	13	110	13	13	39	█	█	█	1.28108e+08	1.27718e+08	6.41216e+08	42.8	42.7	214.4
Q08881	Tyrosine-protein kinase ITK/TSK OS=Homo sapiens OX=9606 GN=ITK PE=1 SV=1	71.8	7.58	■	180	High	0	48.603	387	467	359	14	11	10	11	11	10	35	12	12	20	█	█	█	1.04644e+07	8.43268e+06	8.32986e+06	115.3	92.9	91.8
P62195	26S proteasome regulatory subunit 8 OS=Homo sapiens OX=9606 GN=PSMC5 PE=1 SV=1	45.6	7.55	■	3285	High	0	45.451	365	101	397	15	5	14	11	4	12	34	14	13	44	█	█	█	1.19582e+07	7.36866e+06	1.06167e+07	119.8	73.8	106.4
O43242	26S proteasome non-ATPase regulatory subunit 3 OS=Homo sapiens OX=9606 GN=PSMD3 PE=1 SV=2	60.9	8.44	■	2464	High	0	47.497	475	264	329	11	9	10	11	9	10	30	11	11	23	█	█	█	9.39782e+06	5.12796e+06	8.38804e+06	123	67.1	109.8
O14980	Exportin-1 OS=Homo sapiens OX=9606 GN=XPO1 PE=1 SV=1	123.3	6.06	■	1613	High	0	85.937	295	804	540	11	24	18	11	21	17	53	24	24	26	█	█	█	8.35952e+06	2.69373e+07	2.01208e+07	45.3	145.8	108.9
P57678	Gem-associated protein 4 OS=Homo sapiens OX=9606 GN=GEMIN4 PE=1 SV=2	120	6.04	■	1470	High	0	39.478	334	34	115	12	2	4	11	2	4	18	12	12	15	█	█	█	1.35161e+07	3.41885e+06	3.90023e+06	194.6	49.2	56.2
P06493	Cyclin-dependent kinase 1 OS=Homo sapiens OX=9606 GN=CDK1 PE=1 SV=3	34.1	8.4	■	891	High	0	73.091	420	209	591	16	8	20	11	6	15	44	16	14	65	█	█	█	2.8269e+07	1.96702e+07	4.33118e+07	92.9	64.7	142.4
Q9NPI6	mRNA-decapping enzyme 1A OS=Homo sapiens OX=9606 GN=DCP1A PE=1 SV=3	63.2	6.25	■	1487	High	0	70.024	260	463	494	16	17	12	11	11	11	45	14	14	36	█	█	█	1.75021e+07	3.326e+07	1.76339e+07	76.8	145.9	77.3
O95793	Double-stranded RNA-binding protein Staufen homolog 1 OS=Homo sapiens OX=9606 GN=STAU1 PE=1 SV=2	63.1	9.44	■	416	High	0	67.649	468	579	567	11	20	13	11	16	13	44	18	16	33	█	█	█	2.02039e+07	5.22535e+07	3.19485e+07	58.1	150.1	91.8
P51784	Ubiquitin carboxyl-terminal hydrolase 11 OS=Homo sapiens OX=9606 GN=USP11 PE=1 SV=3	109.7	5.45	■	1644	High	0	45.558	306	222	315	12	8	10	11	8	10	30	14	14	17	█	█	█	7.18485e+06	6.58689e+06	9.58911e+06	92.3	84.6	123.1
P50402	Emerin OS=Homo sapiens OX=9606 GN=EMD PE=1 SV=1	29	5.5	■	923	High	0	80.698	577	468	472	20	13	21	11	11	12	54	13	13	65	█	█	█	5.15789e+07	1.86175e+07	2.70677e+07	159.1	57.4	83.5
Q9Y277	Voltage-dependent anion-selective channel protein 3 OS=Homo sapiens OX=9606 GN=VDAC3 PE=1 SV=1	30.6	8.66	■	2691	High	0	79.09	685	355	500	45	16	20	11	6	8	81	11	10	53	█	█	█	3.14333e+08	1.58605e+08	1.07976e+08	162.3	81.9	55.8
P17480	Nucleolar transcription factor 1 OS=Homo sapiens OX=9606 GN=UBTF PE=1 SV=1	89.4	5.81	■	3044	High	0	66.949	236	149	461	11	9	22	11	9	13	42	15	15	22	█	█	█	8.09928e+06	5.88649e+06	3.78906e+07	46.8	34	219.1
P35241	Radixin OS=Homo sapiens OX=9606 GN=RDX PE=1 SV=1	68.5	6.37	■	1473	High	0	59.407	459	84	125	28	3	3	11	2	3	34	11	3	19	█	█	█	811001	691393	244489	139.3	118.7	42
O00231	26S proteasome non-ATPase regulatory subunit 11 OS=Homo sapiens OX=9606 GN=PSMD11 PE=1 SV=3	47.4	6.48	■	1651	High	0	50.302	344	177	403	12	7	12	11	7	11	31	14	14	38	█	█	█	1.15553e+07	5.99483e+06	1.23422e+07	116	60.2	123.9
P49411	Elongation factor Tu, mitochondrial OS=Homo sapiens OX=9606 GN=TUFM PE=1 SV=2	49.5	7.61	■	1050	High	0	69.211	351	426	706	11	12	21	10	12	15	44	17	17	40	█	█	█	1.14979e+07	1.71849e+07	3.78281e+07	51.9	77.5	170.6
Q96IJ6	Mannose-1-phosphate guanyltransferase alpha OS=Homo sapiens OX=9606 GN=GMPPA PE=1 SV=1	46.3	7.21	■	2961	High	0	61.449	487	497	368	19	17	11	10	10	10	47	12	12	36	█	█	█	5.01224e+07	6.88992e+07	3.39126e+07	98.3	135.2	66.5
Q14739	Delta(14)-sterol reductase LBR OS=Homo sapiens OX=9606 GN=LBR PE=1 SV=2	70.7	9.36	■	832	High	0	50.116	423	269	473	15	10	17	10	7	11	42	11	11	17	█	█	█	6.3921e+07	2.51196e+07	6.73495e+07	122.6	48.2	129.2
P04040	Catalase OS=Homo sapiens OX=9606 GN=CAT PE=1 SV=3	59.7	7.39	■	3437	High	0	50.608	511	429	290	10	10	7	10	10	7	27	11	11	26	█	█	█	7.36177e+06	1.44353e+07	6.38036e+06	78.4	153.7	67.9
O95630	STAM-binding protein OS=Homo sapiens OX=9606 GN=STAMBP PE=1 SV=1	48	6.29	■	2510	High	0	29.994	284	81	103	15	4	6	10	4	6	25	10	10	28	█	█	█	1.13534e+07	4.97529e+06	4.37871e+06	164.5	72.1	63.4
P09651	Heterogeneous nuclear ribonucleoprotein A1 OS=Homo sapiens OX=9606 GN=HNRNPA1 PE=1 SV=5	38.7	9.13	■	3439	High	0	84.43	490	562	653	21	25	71	10	11	12	117	12	10	34	█	█	█	9.18361e+07	1.52754e+08	5.87519e+08	33.1	55.1	211.8
P31930	Cytochrome b-c1 complex subunit 1, mitochondrial OS=Homo sapiens OX=9606 GN=UQCRC1 PE=1 SV=3	52.6	6.37	■	2719	High	0	56.074	428	441	456	19	15	23	10	11	11	57	12	12	30	█	█	█	5.22767e+07	5.19808e+07	3.83674e+07	110	109.3	80.7
Q15233	Non-POU domain-containing octamer-binding protein OS=Homo sapiens OX=9606 GN=NONO PE=1 SV=4	54.2	8.95	■	3239	High	0	60.08	398	224	518	14	8	28	10	7	13	50	13	12	29	█	█	█	1.98245e+07	1.25809e+07	4.85214e+07	73.5	46.6	179.9
Q96D71	RalBP1-associated Eps domain-containing protein 1 OS=Homo sapiens OX=9606 GN=REPS1 PE=1 SV=3	86.6	5.69	■	63	High	0	38.823	493	203	127	13	4	4	10	4	4	21	10	10	13	█	█	█	1.3788e+07	5.57145e+06	2.48313e+06	189.4	76.5	34.1
Q99873	Protein arginine N-methyltransferase 1 OS=Homo sapiens OX=9606 GN=PRMT1 PE=1 SV=3	42.4	5.35	■	1773	High	0	47.914	351	389	387	14	13	12	10	10	9	39	12	12	31	█	█	█	2.83151e+07	5.99402e+07	2.62305e+07	74.2	157.1	68.7
Q9H4L5	Oxysterol-binding protein-related protein 3 OS=Homo sapiens OX=9606 GN=OSBPL3 PE=1 SV=1	101.2	6.87	■	838	High	0	36.816	412		10	12		2	10		2	14	11	11	15	█	█	█	7.02514e+06	864374	1.84078e+06	216.6	26.6	56.8
Q00325	Phosphate carrier protein, mitochondrial OS=Homo sapiens OX=9606 GN=SLC25A3 PE=1 SV=2	40.1	9.38	■	3478	High	0	63.813	424	350	381	40	23	25	10	8	9	88	11	11	28	█	█	█	1.00821e+08	3.76917e+07	4.86056e+07	161.6	60.4	77.9
Q9Y2W1	Thyroid hormone receptor-associated protein 3 OS=Homo sapiens OX=9606 GN=THRAP3 PE=1 SV=2	108.6	10.15	■	1635	High	0	75.661	353	379	756	11	10	28	10	10	17	49	18	17	22	█	█	█	1.05453e+07	1.22719e+07	5.54808e+07	40.4	47	212.6
P42167	Lamina-associated polypeptide 2, isoforms beta/gamma OS=Homo sapiens OX=9606 GN=TMPO PE=1 SV=2	50.6	9.38	■	1918	High	0	109.333	603	339	869	18	10	29	10	9	16	57	16	6	48	█	█	█	5.75028e+06	5.31492e+06	2.25571e+07	51.3	47.4	201.3
P48735	Isocitrate dehydrogenase [NADP], mitochondrial OS=Homo sapiens OX=9606 GN=IDH2 PE=1 SV=2	50.9	8.69	■	2472	High	0	71.092	385	495	705	11	18	26	10	14	16	55	16	16	35	█	█	█	1.92315e+07	2.46034e+07	4.85915e+07	62.4	79.9	157.7
P52597	Heterogeneous nuclear ribonucleoprotein F OS=Homo sapiens OX=9606 GN=HNRNPF PE=1 SV=3	45.6	5.58	■	2254	High	0	91.002	586	556	664	25	25	30	10	10	12	80	12	10	41	█	█	█	3.91873e+07	6.19825e+07	1.01081e+08	58.1	91.9	149.9
Q86UK7	E3 ubiquitin-protein ligase ZNF598 OS=Homo sapiens OX=9606 GN=ZNF598 PE=1 SV=1	98.6	8.4	■	530	High	0	36.325	304	47	145	11	2	4	10	2	4	17	11	11	14	█	█	█	2.82077e+07	8.68488e+06	7.14618e+06	192.2	59.2	48.7
Q14BN4	Sarcolemmal membrane-associated protein OS=Homo sapiens OX=9606 GN=SLMAP PE=1 SV=1	95.1	5.47	■	3333	High	0	36.46	311			10			10			10	10	10	14	█	█	█	7.86219e+06	412739	754047	261.2	13.7	25.1
O14818	Proteasome subunit alpha type-7 OS=Homo sapiens OX=9606 GN=PSMA7 PE=1 SV=1	27.9	8.46	■	3334	High	0	44.368	427	246	295	11	7	7	10	6	7	25	10	10	48	█	█	█	1.27083e+07	9.83923e+06	9.16729e+06	120.2	93.1	86.7
Q9Y5A9	YTH domain-containing family protein 2 OS=Homo sapiens OX=9606 GN=YTHDF2 PE=1 SV=2	62.3	8.79	■	2979	High	0	83.672	558	691	575	32	37	29	10	12	12	98	12	8	23	█	█	█	1.20039e+08	2.1928e+08	8.39633e+07	85.1	155.4	59.5
Q14204	Cytoplasmic dynein 1 heavy chain 1 OS=Homo sapiens OX=9606 GN=DYNC1H1 PE=1 SV=5	532.1	6.4	■	1328	High	0	39.427	238		198	10		9	10		9	19	16	16	4	█	█	█	4.75754e+06	1.57316e+06	1.17825e+07	78.8	26.1	195.1
P62191	26S proteasome regulatory subunit 4 OS=Homo sapiens OX=9606 GN=PSMC1 PE=1 SV=1	49.2	6.21	■	3357	High	0	48.272	314	156	290	13	7	10	10	6	9	30	12	11	35	█	█	█	9.43276e+06	3.85898e+06	8.1074e+06	132.2	54.1	113.7
P35606	Coatomer subunit beta' OS=Homo sapiens OX=9606 GN=COPB2 PE=1 SV=2	102.4	5.27	■	3035	High	0	39.005	381	111	196	10	3	6	10	3	6	19	11	11	14	█	█	█	9.13314e+06	4.99805e+06	6.31192e+06	134	73.3	92.6
P38159	RNA-binding motif protein, X chromosome OS=Homo sapiens OX=9606 GN=RBMX PE=1 SV=3	42.3	10.05	■	897	High	0	56.226	280	372	579	14	17	39	10	10	13	70	13	4	31	█	█	█	3.21436e+07	6.04548e+07	2.36911e+08	29.3	55	215.7
Q99613	Eukaryotic translation initiation factor 3 subunit C OS=Homo sapiens OX=9606 GN=EIF3C PE=1 SV=1	105.3	5.68	■	1185	High	0	36.332	361	273	271	11	7	8	10	7	8	26	10	10	12	█	█	█	1.03918e+07	7.97684e+06	7.96731e+06	118.4	90.9	90.8
P45880	Voltage-dependent anion-selective channel protein 2 OS=Homo sapiens OX=9606 GN=VDAC2 PE=1 SV=2	31.5	7.56	■	1309	High	0	62.127	587	434	432	34	19	22	10	9	9	75	10	10	43	█	█	█	6.00448e+08	3.33505e+08	2.40237e+08	153.4	85.2	61.4
Q9H845	Complex I assembly factor ACAD9, mitochondrial OS=Homo sapiens OX=9606 GN=ACAD9 PE=1 SV=1	68.7	7.96	■	2804	High	0	48.76	377	189	314	12	7	11	10	7	10	30	12	12	23	█	█	█	1.27559e+07	5.7215e+06	8.09955e+06	144	64.6	91.4
Q9H0J9	Protein mono-ADP-ribosyltransferase PARP12 OS=Homo sapiens OX=9606 GN=PARP12 PE=1 SV=1	79	8.51	■	1308	High	0	61.622	287	649	306	10	20	9	10	18	8	39	19	19	29	█	█	█	1.22194e+07	3.35692e+07	1.20275e+07	63.4	174.2	62.4
Q92616	eIF-2-alpha kinase activator GCN1 OS=Homo sapiens OX=9606 GN=GCN1 PE=1 SV=6	292.6	7.47	■	1476	High	0	31.926	251		145	10		6	10		6	16	12	12	5	█	█	█	3.07286e+06	2.00129e+06	3.24646e+06	110.8	72.2	117.1
Q96Q07	BTB/POZ domain-containing protein 9 OS=Homo sapiens OX=9606 GN=BTBD9 PE=1 SV=2	69.1	5.77	■	101	High	0	40.512	388			10			10			10	10	10	22	█	█	█	9.64803e+06	1.87114e+06	942223	232.3	45	22.7
Q12769	Nuclear pore complex protein Nup160 OS=Homo sapiens OX=9606 GN=NUP160 PE=1 SV=3	162	5.5	■	99	High	0	102.27	305	816	600	11	29	27	10	20	19	67	25	25	22	█	█	█	1.42242e+07	5.13361e+07	2.97644e+07	44.8	161.6	93.7
O95140	Mitofusin-2 OS=Homo sapiens OX=9606 GN=MFN2 PE=1 SV=3	86.3	6.98	■	1606	High	0	32.45	237		10	11		1	10		1	12	10	10	17	█	█	█	6.21079e+06	2.73483e+06	1.5758e+06	177.1	78	44.9
Q9Y4I1	Unconventional myosin-Va OS=Homo sapiens OX=9606 GN=MYO5A PE=1 SV=2	215.3	8.48	■	1357	High	0	30.01	231			10			10			10	10	10	6	█	█	█	2.43374e+06		1.07933e+06	207.8		92.2
P52292	Importin subunit alpha-1 OS=Homo sapiens OX=9606 GN=KPNA2 PE=1 SV=1	57.8	5.4	■	910	High	0	70.689	517	498	812	13	10	22	10	9	15	45	15	15	32	█	█	█	1.02793e+07	2.19251e+07	3.9442e+07	43	91.8	165.2
Q9Y5M8	Signal recognition particle receptor subunit beta OS=Homo sapiens OX=9606 GN=SRPRB PE=1 SV=3	29.7	9.04	■	538	High	0	48.321	481	139	303	10	3	6	10	3	6	19	10	10	42	█	█	█	1.21839e+07	8.00854e+06	1.08177e+07	117.9	77.5	104.7
P46379	Large proline-rich protein BAG6 OS=Homo sapiens OX=9606 GN=BAG6 PE=1 SV=2	119.3	5.6	■	3487	High	0	39.71	416	221	219	10	6	6	10	6	6	22	11	11	12	█	█	█	8.2007e+06	5.18633e+06	8.01732e+06	114.9	72.7	112.4
Q99832	T-complex protein 1 subunit eta OS=Homo sapiens OX=9606 GN=CCT7 PE=1 SV=2	59.3	7.65	■	245	High	0	49.981	323	203	382	16	11	18	10	7	12	45	12	12	26	█	█	█	2.09066e+07	1.4626e+07	1.5236e+07	123.5	86.4	90
Q9UL18	Protein argonaute-1 OS=Homo sapiens OX=9606 GN=AGO1 PE=1 SV=3	97.2	9.16	■	686	High	0	72.051	283	585	274	12	25	12	10	18	11	49	19	12	30	█	█	█	6.28311e+06	1.43475e+07	7.46014e+06	67.1	153.2	79.7
P49257	Protein ERGIC-53 OS=Homo sapiens OX=9606 GN=LMAN1 PE=1 SV=2	57.5	6.77	■	243	High	0	82.816	444	503	374	19	25	21	10	12	10	65	14	14	32	█	█	█	7.9393e+07	1.56362e+08	5.29781e+07	82.5	162.5	55
Q9Y285	Phenylalanine--tRNA ligase alpha subunit OS=Homo sapiens OX=9606 GN=FARSA PE=1 SV=3	57.5	7.8	■	3534	High	0	59.524	420	518	400	14	20	14	10	13	10	48	14	14	37	█	█	█	1.75571e+07	2.34313e+07	1.60254e+07	92.4	123.3	84.3
Q06830	Peroxiredoxin-1 OS=Homo sapiens OX=9606 GN=PRDX1 PE=1 SV=1	22.1	8.13	■	2619	High	0	49.937	417	363	372	20	17	16	10	8	9	53	10	8	46	█	█	█	5.26781e+07	5.94255e+07	6.47484e+07	89.4	100.8	109.8
O75791	GRB2-related adapter protein 2 OS=Homo sapiens OX=9606 GN=GRAP2 PE=1 SV=1	37.9	6.95	■	724	High	0	35.769	325	282	296	11	8	8	10	8	8	27	11	11	36	█	█	█	6.92122e+06	5.21992e+06	9.73131e+06	94.9	71.6	133.5
Q99567	Nuclear pore complex protein Nup88 OS=Homo sapiens OX=9606 GN=NUP88 PE=1 SV=2	83.5	5.69	■	214	High	0	55.509	406	480	451	11	16	11	10	11	10	38	11	11	22	█	█	█	1.02818e+07	4.70566e+07	2.10035e+07	39.4	180.2	80.4
Q7Z4H7	HAUS augmin-like complex subunit 6 OS=Homo sapiens OX=9606 GN=HAUS6 PE=1 SV=2	108.6	6.47	■	1649	High	0	54.428	385	54	333	10	2	10	10	2	10	22	15	15	22	█	█	█	1.99529e+07	2.96902e+06	5.46786e+06	210.8	31.4	57.8
P78406	mRNA export factor OS=Homo sapiens OX=9606 GN=RAE1 PE=1 SV=1	40.9	7.83	■	2612	High	0	70.448	402	547	406	17	23	18	10	12	9	58	12	12	39	█	█	█	1.74841e+07	4.80512e+07	3.49622e+07	52.2	143.4	104.4
Q96ER9	Mitochondrial potassium channel OS=Homo sapiens OX=9606 GN=CCDC51 PE=1 SV=2	45.8	8.19	■	2024	High	0	46.511	455	239	193	13	5	6	10	5	6	24	11	11	28	█	█	█	1.56216e+07	9.79136e+06	5.04015e+06	153.9	96.5	49.7
B5ME19	Eukaryotic translation initiation factor 3 subunit C-like protein OS=Homo sapiens OX=9606 GN=EIF3CL PE=1 SV=1	105.4	5.64	■	1185	High	0	36.332	361	273	271	11	7	8	10	7	8	26	10	10	12	█	█	█	1.03918e+07	7.97684e+06	7.96731e+06	118.4	90.9	90.8
P06733	Alpha-enolase OS=Homo sapiens OX=9606 GN=ENO1 PE=1 SV=2	47.1	7.39	■	2912	High	0	53.122	382	450	368	14	12	12	10	9	10	38	12	12	39	█	█	█	1.39531e+07	2.14445e+07	1.56568e+07	82	126	92
P61247	40S ribosomal protein S3a OS=Homo sapiens OX=9606 GN=RPS3A PE=1 SV=2	29.9	9.73	■	2597	High	0	50.141	392	495	425	22	33	26	10	9	10	81	10	10	35	█	█	█	1.47693e+08	1.77847e+08	1.24548e+08	98.4	118.5	83
O43747	AP-1 complex subunit gamma-1 OS=Homo sapiens OX=9606 GN=AP1G1 PE=1 SV=5	91.3	6.8	■	2596	High	0	37.361	323	293	259	17	8	8	10	8	8	33	12	11	18	█	█	█	2.28125e+07	9.76496e+06	8.99741e+06	164.6	70.5	64.9
Q8NC56	LEM domain-containing protein 2 OS=Homo sapiens OX=9606 GN=LEMD2 PE=1 SV=1	56.9	9	■	3115	High	0	49.372	515	394	333	16	9	9	10	8	7	34	10	10	24	█	█	█	2.55942e+07	8.58022e+06	1.19951e+07	166.3	55.8	77.9
P10644	cAMP-dependent protein kinase type I-alpha regulatory subunit OS=Homo sapiens OX=9606 GN=PRKAR1A PE=1 SV=1	43	5.35	■	47	High	0	48.742	367	219	303	13	5	8	10	5	8	26	12	12	36	█	█	█	1.57498e+07	1.03521e+07	7.92783e+06	138.8	91.3	69.9
Q8N201	Integrator complex subunit 1 OS=Homo sapiens OX=9606 GN=INTS1 PE=1 SV=2	244.1	6.13	■	687	High	0	33.888	356		101	10		3	10		3	13	11	11	6	█	█	█	4.45291e+06	646762	3.57989e+06	153.9	22.4	123.7
Q9HCJ0	Trinucleotide repeat-containing gene 6C protein OS=Homo sapiens OX=9606 GN=TNRC6C PE=1 SV=3	175.9	6.96	■	911	High	0	53.881	354	445	122	11	12	3	10	11	3	26	13	12	10	█	█	█	7.72063e+06	1.01021e+07	5.09694e+06	101.1	132.2	66.7
Q9P035	Very-long-chain (3R)-3-hydroxyacyl-CoA dehydratase 3 OS=Homo sapiens OX=9606 GN=HACD3 PE=1 SV=2	43.1	8.94	■	210	High	0	55.745	530	372	392	20	12	12	10	8	7	44	10	10	35	█	█	█	4.11386e+07	1.82587e+07	1.36576e+07	168.9	75	56.1
Q9Y3F4	Serine-threonine kinase receptor-associated protein OS=Homo sapiens OX=9606 GN=STRAP PE=1 SV=1	38.4	5.12	■	2644	High	0	61.897	444	408	418	12	10	10	10	9	10	32	13	13	50	█	█	█	2.2586e+07	1.74565e+07	1.56694e+07	121.6	94	84.4
O14641	Segment polarity protein dishevelled homolog DVL-2 OS=Homo sapiens OX=9606 GN=DVL2 PE=1 SV=1	78.9	6.02	■	232	High	0	41.436	341	249	158	10	7	6	10	7	6	23	10	10	17	█	█	█	8.61855e+06	1.37221e+07	8.3683e+06	84.2	134.1	81.8
Q6P2H3	Centrosomal protein of 85 kDa OS=Homo sapiens OX=9606 GN=CEP85 PE=1 SV=1	85.6	6	■	1434	High	0	49.612	348	419	206	11	10	7	10	10	7	28	12	12	20	█	█	█	3.73838e+07	8.41685e+06	4.8229e+06	221.5	49.9	28.6
P62424	60S ribosomal protein L7a OS=Homo sapiens OX=9606 GN=RPL7A PE=1 SV=2	30	10.61	■	2078	High	0	58.38	429	474	469	19	28	24	10	11	11	71	12	12	33	█	█	█	4.445e+07	8.31831e+07	8.15857e+07	63.7	119.3	117
P00558	Phosphoglycerate kinase 1 OS=Homo sapiens OX=9606 GN=PGK1 PE=1 SV=3	44.6	8.1	■	1564	High	0	47.64	221	176	311	10	6	12	10	6	8	28	11	11	32	█	█	█	6103278	9.51e+06	1.87461e+07	53.3	83	163.7
Q15006	ER membrane protein complex subunit 2 OS=Homo sapiens OX=9606 GN=EMC2 PE=1 SV=1	34.8	6.57	■	3086	High	0	55.969	599	313	315	17	5	6	10	5	6	28	10	10	37	█	█	█	2.94016e+07	7.28037e+06	9.2849e+06	191.9	47.5	60.6
P42704	Leucine-rich PPR motif-containing protein, mitochondrial OS=Homo sapiens OX=9606 GN=LRPPRC PE=1 SV=3	157.8	6.13	■	1580	High	0	84.507	390	557	715	9	16	21	9	16	21	46	24	24	21	█	█	█	9104814	1.53445e+07	1.8582e+07	63.5	107	129.5
Q15005	Signal peptidase complex subunit 2 OS=Homo sapiens OX=9606 GN=SPCS2 PE=1 SV=3	25	8.47	■	2384	High	0	39.112	397	265	268	20	12	11	9	8	7	43	10	10	44	█	█	█	5.03257e+07	2.1555e+07	1.09782e+07	182.2	78	39.7
Q92598	Heat shock protein 105 kDa OS=Homo sapiens OX=9606 GN=HSPH1 PE=1 SV=1	96.8	5.39	■	2989	High	0	59.147	302	284	658	10	10	15	9	10	14	35	15	15	22	█	█	█	1.06284e+07	7.23168e+06	1.3369e+07	102.1	69.5	128.4
Q9H2U1	ATP-dependent DNA/RNA helicase DHX36 OS=Homo sapiens OX=9606 GN=DHX36 PE=1 SV=2	114.7	7.68	■	1117	High	0	59.783	254	446	272	9	15	11	9	14	10	35	19	18	22	█	█	█	8.59763e+06	2.72001e+07	1.69942e+07	48.9	154.6	96.6
Q9BQS8	FYVE and coiled-coil domain-containing protein 1 OS=Homo sapiens OX=9606 GN=FYCO1 PE=1 SV=3	166.9	4.92	■	2304	High	0	43.506	470			10			9			10	9	9	8	█	█	█	5.52677e+06		149360	292.1		7.9
Q9UMZ2	Synergin gamma OS=Homo sapiens OX=9606 GN=SYNRG PE=1 SV=2	140.6	5.03	■	959	High	0	43.156	438	4	7	9	1	1	9	1	1	11	9	9	9	█	█	█	4.16133e+06	1.13992e+06	671472	209	57.3	33.7
Q96FV9	THO complex subunit 1 OS=Homo sapiens OX=9606 GN=THOC1 PE=1 SV=1	75.6	4.98	■	24	High	0	49.5	315		472	11		13	9		13	24	13	13	24	█	█	█	7.71366e+06	1.12013e+06	1.58647e+07	93.7	13.6	192.7
Q99460	26S proteasome non-ATPase regulatory subunit 1 OS=Homo sapiens OX=9606 GN=PSMD1 PE=1 SV=2	105.8	5.39	■	908	High	0	44.732	254	121	294	10	3	9	9	3	9	22	12	12	17	█	█	█	7.61244e+06	3.21395e+06	8.58259e+06	117.7	49.7	132.7
P40939	Trifunctional enzyme subunit alpha, mitochondrial OS=Homo sapiens OX=9606 GN=HADHA PE=1 SV=2	82.9	9.04	■	1891	High	0	56.371	282	202	390	13	6	14	9	6	12	33	16	16	26	█	█	█	3.91387e+07	1.68991e+07	2.18727e+07	150.7	65.1	84.2
P14866	Heterogeneous nuclear ribonucleoprotein L OS=Homo sapiens OX=9606 GN=HNRNPL PE=1 SV=2	64.1	8.22	■	2320	High	0	103.709	333	351	652	16	16	37	9	9	12	69	13	13	38	█	█	█	2.07392e+07	3.73367e+07	1.26153e+08	33.8	60.8	205.4
A2RRP1	Neuroblastoma-amplified sequence OS=Homo sapiens OX=9606 GN=NBAS PE=1 SV=2	268.4	5.96	■	1102	High	0	18.993	215			9			9			9	9	9	4	█	█	█	3.76958e+06	1.83825e+06	1.44951e+06	160.2	78.1	61.6
P51398	28S ribosomal protein S29, mitochondrial OS=Homo sapiens OX=9606 GN=DAP3 PE=1 SV=1	45.5	8.88	■	1099	High	0	53.208	361	351	322	10	12	9	9	11	9	31	12	12	38	█	█	█	2.0829e+07	3.0131e+07	1.57094e+07	93.7	135.6	70.7
P24539	ATP synthase F(0) complex subunit B1, mitochondrial OS=Homo sapiens OX=9606 GN=ATP5PB PE=1 SV=2	28.9	9.36	■	94	High	0	57.48	406	366	398	20	13	20	9	8	9	53	9	9	41	█	█	█	6.18783e+07	2.62837e+07	5.69088e+07	128	54.4	117.7
P14373	Zinc finger protein RFP OS=Homo sapiens OX=9606 GN=TRIM27 PE=1 SV=1	58.5	6.21	■	1281	High	0	58.089	469	345	349	11	10	11	9	9	8	32	10	10	24	█	█	█	1.28458e+07	1.66812e+07	1.23013e+07	92.1	119.6	88.2
Q14764	Major vault protein OS=Homo sapiens OX=9606 GN=MVP PE=1 SV=4	99.3	5.48	■	659	High	0	209.605	254	1858	1724	9	86	80	9	36	36	175	38	38	53	█	█	█	2.25018e+07	3.40915e+08	2.09046e+08	11.8	178.7	109.6
Q96AQ6	Pre-B-cell leukemia transcription factor-interacting protein 1 OS=Homo sapiens OX=9606 GN=PBXIP1 PE=1 SV=1	80.6	5.33	■	1563	High	0	25.328	320			9			9			9	9	9	14	█	█	█	3.39232e+06	205686	903329	226.1	13.7	60.2
Q9Y265	RuvB-like 1 OS=Homo sapiens OX=9606 GN=RUVBL1 PE=1 SV=1	50.2	6.42	■	1992	High	0	67.39	359	362	538	9	12	15	9	10	10	36	11	11	34	█	█	█	9.74092e+06	1.9402e+07	3.24989e+07	47.4	94.4	158.2
Q96S52	GPI transamidase component PIG-S OS=Homo sapiens OX=9606 GN=PIGS PE=1 SV=3	61.6	6.49	■	1983	High	0	42.456	367	90	108	10	4	4	9	4	4	18	9	9	21	█	█	█	9.66379e+06	3.51857e+06	2.36619e+06	186.5	67.9	45.7
O15144	Actin-related protein 2/3 complex subunit 2 OS=Homo sapiens OX=9606 GN=ARPC2 PE=1 SV=1	34.3	7.36	■	3477	High	0	38.154	299		151	13		8	9		8	21	11	11	34	█	█	█	2.00652e+07	512535	7.36821e+06	215.4	5.5	79.1
Q13045	Protein flightless-1 homolog OS=Homo sapiens OX=9606 GN=FLII PE=1 SV=2	144.7	6.05	■	1339	High	0	28.122	324		50	10		1	9		1	11	9	9	7	█	█	█	4.14418e+06	495873	1.21162e+06	212.5	25.4	62.1
Q9UEY8	Gamma-adducin OS=Homo sapiens OX=9606 GN=ADD3 PE=1 SV=1	79.1	6.32	■	3459	High	0	42.846	449			9			9			9	9	9	17	█	█	█	1.39034e+07	110692	330580	290.8	2.3	6.9
Q8NBM4	Ubiquitin-associated domain-containing protein 2 OS=Homo sapiens OX=9606 GN=UBAC2 PE=1 SV=1	38.9	9.01	■	332	High	0	39.858	382	50	96	14	1	2	9	1	2	17	9	9	30	█	█	█	1.05393e+07	3.3047e+06	2.41653e+06	194.4	61	44.6
Q96FJ0	AMSH-like protease OS=Homo sapiens OX=9606 GN=STAMBPL1 PE=1 SV=2	49.8	7.23	■	2291	High	0	38.97	358	63	171	10	2	6	9	2	6	18	9	9	27	█	█	█	1.1556e+07	3.46786e+06	3.08922e+06	191.4	57.4	51.2
P39023	60S ribosomal protein L3 OS=Homo sapiens OX=9606 GN=RPL3 PE=1 SV=2	46.1	10.18	■	71	High	0	59.273	309	338	403	16	19	20	9	10	10	55	11	11	32	█	█	█	2.38467e+07	4.51019e+07	5.07617e+07	59.8	113	127.2
Q96F86	Enhancer of mRNA-decapping protein 3 OS=Homo sapiens OX=9606 GN=EDC3 PE=1 SV=1	56	7.11	■	2214	High	0	55.542	273	420	366	11	16	15	9	10	9	42	10	10	22	█	█	█	1.14138e+07	2.49813e+07	1.14163e+07	71.6	156.7	71.6
Q86V48	Leucine zipper protein 1 OS=Homo sapiens OX=9606 GN=LUZP1 PE=1 SV=2	120.2	8.5	■	669	High	0	43.669	349	57	156	9	3	8	9	3	8	20	13	13	16	█	█	█	3.88992e+06	1.50496e+06	2.00758e+06	157.6	61	81.4
Q14240	Eukaryotic initiation factor 4A-II OS=Homo sapiens OX=9606 GN=EIF4A2 PE=1 SV=2	46.4	5.48	■	2855	High	0	68.561	404	405	510	19	16	27	9	9	11	62	11	1	28	█	█	█			786657			300
P12035	Keratin, type II cytoskeletal 3 OS=Homo sapiens OX=9606 GN=KRT3 PE=1 SV=3	64.4	6.48	■	1929	High	0	50.194	436	531	340	34	40	18	9	10	7	92	12	2	15	█	█	█	1.87554e+06	1.34779e+06	597956	147.2	105.8	46.9
P04406	Glyceraldehyde-3-phosphate dehydrogenase OS=Homo sapiens OX=9606 GN=GAPDH PE=1 SV=3	36	8.46	■	1920	High	0	90.855	282	349	528	20	20	37	9	9	11	77	11	11	47	█	█	█	3.36568e+07	5.70632e+07	1.00888e+08	52.7	89.3	158
P31944	Caspase-14 OS=Homo sapiens OX=9606 GN=CASP14 PE=1 SV=2	27.7	5.58	■	37	High	0	53.147	373	436	96	14	19	4	9	9	4	37	9	9	34	█	█	█	1.31539e+07	3.31156e+07	3.98773e+06	78.5	197.7	23.8
Q9H9G7	Protein argonaute-3 OS=Homo sapiens OX=9606 GN=AGO3 PE=1 SV=2	97.3	9.11	■	610	High	0	76.416	243	712	343	10	25	13	9	19	11	48	19	12	29	█	█	█	7.18483e+06	1.94283e+07	6.44422e+06	65.2	176.3	58.5
Q96TC7	Regulator of microtubule dynamics protein 3 OS=Homo sapiens OX=9606 GN=RMDN3 PE=1 SV=2	52.1	5.1	■	350	High	0	42.048	354	283	154	11	6	4	9	6	4	21	9	9	22	█	█	█	1.10439e+07	6.16675e+06	4.64927e+06	151.6	84.6	63.8
Q15717	ELAV-like protein 1 OS=Homo sapiens OX=9606 GN=ELAVL1 PE=1 SV=2	36.1	9.17	■	3499	High	0	66.65	427	495	523	17	18	20	9	8	9	55	9	9	33	█	█	█	6.47793e+07	1.46752e+08	1.51944e+08	53.5	121.1	125.4
P62249	40S ribosomal protein S16 OS=Homo sapiens OX=9606 GN=RPS16 PE=1 SV=2	16.4	10.21	■	3467	High	0	36.768	441	381	398	21	22	19	9	8	9	62	9	9	54	█	█	█	2.02431e+08	2.89322e+08	1.88806e+08	89.2	127.5	83.2
Q14444	Caprin-1 OS=Homo sapiens OX=9606 GN=CAPRIN1 PE=1 SV=2	78.3	5.25	■	783	High	0	61.474	399	549	488	13	30	18	9	11	8	61	11	11	21	█	█	█	3.60946e+07	1.20589e+08	4.82579e+07	52.8	176.5	70.6
Q9UPN4	Centrosomal protein of 131 kDa OS=Homo sapiens OX=9606 GN=CEP131 PE=1 SV=3	122.1	8.69	■	1662	High	0	34.808	232	32	149	9	1	3	9	1	3	13	11	11	13	█	█	█	5.06786e+06	1.36725e+06	2.78322e+06	164.9	44.5	90.6
Q96AE4	Far upstream element-binding protein 1 OS=Homo sapiens OX=9606 GN=FUBP1 PE=1 SV=3	67.5	7.61	■	187	High	0	40.785	393	353	357	12	11	13	9	8	9	36	10	7	16	█	█	█	8.81105e+06	5.85022e+06	7.30469e+06	120.3	79.9	99.8
P49368	T-complex protein 1 subunit gamma OS=Homo sapiens OX=9606 GN=CCT3 PE=1 SV=4	60.5	6.49	■	3180	High	0	45.268	293	332	307	9	9	8	9	9	8	26	11	11	27	█	█	█	9.94255e+06	1.56487e+07	1.69543e+07	70.1	110.3	119.5
P52907	F-actin-capping protein subunit alpha-1 OS=Homo sapiens OX=9606 GN=CAPZA1 PE=1 SV=3	32.9	5.69	■	3242	High	0	57.997	413	150	229	16	4	12	9	4	9	32	10	8	55	█	█	█	2.44074e+07	5.90624e+06	1.17644e+07	174	42.1	83.9
Q9Y6C9	Mitochondrial carrier homolog 2 OS=Homo sapiens OX=9606 GN=MTCH2 PE=1 SV=1	33.3	7.97	■	2528	High	0	58.825	424	304	373	23	16	18	9	8	9	57	9	9	42	█	█	█	7.82332e+07	3.87239e+07	3.16494e+07	157.9	78.2	63.9
Q13263	Transcription intermediary factor 1-beta OS=Homo sapiens OX=9606 GN=TRIM28 PE=1 SV=5	88.5	5.77	■	1427	High	0	73.782	267	178	610	9	7	22	9	7	13	38	13	13	25	█	█	█	8.22721e+06	6.44235e+06	2.40124e+07	63.8	50	186.2
Q92540	Protein SMG7 OS=Homo sapiens OX=9606 GN=SMG7 PE=1 SV=2	127.2	8.72	■	184	High	0	43.332	316	466	172	9	11	7	9	11	7	27	13	13	14	█	█	█	9.2915e+06	2.23733e+07	1.28637e+07	62.6	150.7	86.7
P63244	Receptor of activated protein C kinase 1 OS=Homo sapiens OX=9606 GN=RACK1 PE=1 SV=3	35.1	7.69	■	3304	High	0	36.849	346	372	423	9	10	13	9	8	9	32	10	10	29	█	█	█	2.11544e+07	3.28489e+07	3.55925e+07	70.8	110	119.2
P48047	ATP synthase subunit O, mitochondrial OS=Homo sapiens OX=9606 GN=ATP5PO PE=1 SV=1	23.3	9.96	■	2741	High	0	66.353	465	265	352	34	11	21	9	5	7	66	9	9	52	█	█	█	1.94584e+08	5.21485e+07	1.04452e+08	166.2	44.5	89.2
Q8NHV4	Protein NEDD1 OS=Homo sapiens OX=9606 GN=NEDD1 PE=1 SV=1	71.9	7.97	■	2599	High	0	41.676	368	26	69	10	1	3	9	1	3	14	10	10	20	█	█	█	6.49957e+06	1.33062e+06	2.58887e+06	187.1	38.3	74.5
Q14687	Genetic suppressor element 1 OS=Homo sapiens OX=9606 GN=GSE1 PE=1 SV=3	136.1	7.74	■	1791	High	0	43.54	274	287	171	9	13	6	9	11	6	28	13	12	13	█	█	█	1.32262e+07	8.29116e+06	4.85349e+06	150.5	94.3	55.2
P26196	Probable ATP-dependent RNA helicase DDX6 OS=Homo sapiens OX=9606 GN=DDX6 PE=1 SV=2	54.4	8.66	■	158	High	0	86.95	524	546	528	16	20	19	9	11	14	55	15	15	43	█	█	█	3.34933e+07	6.86818e+07	4.07626e+07	70.3	144.2	85.6
O95628	CCR4-NOT transcription complex subunit 4 OS=Homo sapiens OX=9606 GN=CNOT4 PE=1 SV=3	63.5	7.03	■	819	High	0	58.482	405	360	248	13	14	7	9	10	6	34	11	11	29	█	█	█	2.49089e+07	1.80441e+07	6.74644e+06	150.4	108.9	40.7
O75306	NADH dehydrogenase [ubiquinone] iron-sulfur protein 2, mitochondrial OS=Homo sapiens OX=9606 GN=NDUFS2 PE=1 SV=2	52.5	7.55	■	1726	High	0	34.347	178	26	193	9	2	8	9	2	8	19	10	10	25	█	█	█	1.50956e+07	5.83083e+06	1.08798e+07	142.4	55	102.6
P05388	60S acidic ribosomal protein P0 OS=Homo sapiens OX=9606 GN=RPLP0 PE=1 SV=1	34.3	5.97	■	171	High	0	50.094	470	497	423	17	24	20	9	10	10	61	10	10	39	█	█	█	1.07392e+08	1.25536e+08	9.18655e+07	99.2	116	84.9
P55795	Heterogeneous nuclear ribonucleoprotein H2 OS=Homo sapiens OX=9606 GN=HNRNPH2 PE=1 SV=1	49.2	6.3	■	3223	High	0	50.48	423	395	380	17	14	19	9	8	9	50	9	4	24	█	█	█	3.74598e+06	6.41726e+06	8.17168e+06	61.3	105	133.7
P43403	Tyrosine-protein kinase ZAP-70 OS=Homo sapiens OX=9606 GN=ZAP70 PE=1 SV=1	69.8	7.69	■	874	High	0	62.893	461	328	526	11	8	17	9	7	12	36	12	12	26	█	█	█	1.02322e+07	1.07791e+07	1.61649e+07	82.6	87	130.4
Q08188	Protein-glutamine gamma-glutamyltransferase E OS=Homo sapiens OX=9606 GN=TGM3 PE=1 SV=4	76.6	5.86	■	237	High	0	39.787	360	394	57	9	9	2	9	8	2	20	10	10	18	█	█	█	1.029e+07	2.08323e+07	3.23379e+06	89.9	181.9	28.2
Q9Y228	TRAF3-interacting JNK-activating modulator OS=Homo sapiens OX=9606 GN=TRAF3IP3 PE=1 SV=2	63.6	8.51	■	864	High	0	51.686	345	376	409	12	14	11	9	10	11	37	13	13	26	█	█	█	1.39047e+07	5.05694e+07	2.55705e+07	46.3	168.5	85.2
Q5SSJ5	Heterochromatin protein 1-binding protein 3 OS=Homo sapiens OX=9606 GN=HP1BP3 PE=1 SV=1	61.2	9.67	■	3012	High	0	66.826	365	553	749	13	20	27	9	14	16	60	17	17	33	█	█	█	1.27651e+07	3.14113e+07	6.96839e+07	33.6	82.8	183.6
P55084	Trifunctional enzyme subunit beta, mitochondrial OS=Homo sapiens OX=9606 GN=HADHB PE=1 SV=3	51.3	9.41	■	2636	High	0	38.99	391	342	455	10	9	12	9	8	11	31	12	12	28	█	█	█	8.27426e+06	7.56411e+06	1.11971e+07	91.8	83.9	124.2
Q9NRG9	Aladin OS=Homo sapiens OX=9606 GN=AAAS PE=1 SV=1	59.5	7.5	■	1786	High	0	66.112	524	735	432	10	21	17	9	14	11	48	14	14	33	█	█	█	1.07068e+07	4.13274e+07	2.43038e+07	42.1	162.4	95.5
P40937	Replication factor C subunit 5 OS=Homo sapiens OX=9606 GN=RFC5 PE=1 SV=1	38.5	7.2	■	3198	High	0	38.327	270	217	298	9	8	11	9	7	10	28	10	10	36	█	█	█	9.18433e+06	7.61794e+06	1.41628e+07	89	73.8	137.2
O95864	Acyl-CoA 6-desaturase OS=Homo sapiens OX=9606 GN=FADS2 PE=1 SV=1	52.2	8.82	■	3055	High	0	42.904	297	274	271	16	10	11	9	9	8	37	10	9	25	█	█	█	31792646	2.23335e+07	2.01648e+07	128.4	90.2	81.4
Q09028	Histone-binding protein RBBP4 OS=Homo sapiens OX=9606 GN=RBBP4 PE=1 SV=3	47.6	4.89	■	3101	High	0	43.032	376	244	346	11	6	15	9	5	8	32	10	4	23	█	█	█	1.28825e+07	1.23716e+07	7.83262e+07	37.3	35.8	226.9
Q9P2K5	Myelin expression factor 2 OS=Homo sapiens OX=9606 GN=MYEF2 PE=1 SV=3	64.1	8.75	■	1221	High	0	56.147	263	308	407	13	11	12	8	10	10	36	13	13	28	█	█	█	9.21314e+06	1.34218e+07	1.48225e+07	73.8	107.5	118.7
Q9UPQ9	Trinucleotide repeat-containing gene 6B protein OS=Homo sapiens OX=9606 GN=TNRC6B PE=1 SV=4	193.9	6.76	■	645	High	0	47.787	372	447	123	9	10	5	8	10	5	24	11	11	8	█	█	█	4739431	6.24876e+06	3.3614e+06	99.1	130.6	70.3
Q00534	Cyclin-dependent kinase 6 OS=Homo sapiens OX=9606 GN=CDK6 PE=1 SV=1	36.9	6.46	■	1608	High	0	55.72	375	295	408	14	11	15	8	9	10	40	10	9	36	█	█	█	1.05169e+07	7.42053e+06	1.63583e+07	92	64.9	143.1
Q9UNF1	Melanoma-associated antigen D2 OS=Homo sapiens OX=9606 GN=MAGED2 PE=1 SV=2	64.9	9.32	■	620	High	0	29.727	319	120	180	9	4	6	8	4	6	19	9	7	17	█	█	█	6.45756e+06	2.32805e+06	3.87248e+06	153	55.2	91.8
O75152	Zinc finger CCCH domain-containing protein 11A OS=Homo sapiens OX=9606 GN=ZC3H11A PE=1 SV=3	89.1	8.37	■	3306	High	0	56.145	386	20	584	8	1	16	8	1	13	25	13	13	22	█	█	█	3.41333e+07	2.93943e+07	4.79402e+07	91.9	79.1	129
O14744	Protein arginine N-methyltransferase 5 OS=Homo sapiens OX=9606 GN=PRMT5 PE=1 SV=4	72.6	6.29	■	2504	High	0	32.753	302	218	298	8	6	8	8	6	8	22	9	9	16	█	█	█	8.40874e+06	8.15814e+06	6.19817e+06	110.8	107.5	81.7
O95831	Apoptosis-inducing factor 1, mitochondrial OS=Homo sapiens OX=9606 GN=AIFM1 PE=1 SV=1	66.9	8.95	■	751	High	0	32.616	325	68	156	9	3	6	8	3	6	18	8	8	18	█	█	█	5.04949e+06	1.59966e+07	1.22209e+07	45.5	144.3	110.2
Q9BWF3	RNA-binding protein 4 OS=Homo sapiens OX=9606 GN=RBM4 PE=1 SV=1	40.3	7.08	■	3062	High	0	50.501	343	291	398	10	8	13	8	7	10	31	11	4	46	█	█	█	1.64645e+07	1.06005e+07	2.34764e+07	97.7	62.9	139.3
Q96N67	Dedicator of cytokinesis protein 7 OS=Homo sapiens OX=9606 GN=DOCK7 PE=1 SV=4	242.4	6.8	■	1216	High	0	18.692	199		17	8		1	8		1	9	8	8	4	█	█	█	3.5605e+06	1.36297e+06	1.39139e+06	169.1	64.8	66.1
Q9UPR3	Protein SMG5 OS=Homo sapiens OX=9606 GN=SMG5 PE=1 SV=3	113.9	5.91	■	2818	High	0	28.905	205	253	103	8	9	4	8	9	4	21	9	9	10	█	█	█	4.08422e+06	8.15168e+06	1.93555e+06	86.5	172.6	41
O95299	NADH dehydrogenase [ubiquinone] 1 alpha subcomplex subunit 10, mitochondrial OS=Homo sapiens OX=9606 GN=NDUFA10 PE=1 SV=1	40.7	8.48	■	1420	High	0	34.779	305	205	254	8	4	4	8	4	4	16	9	9	25	█	█	█	1.01363e+07	3.27217e+06	7.11006e+06	148.2	47.8	104
Q9BSD7	Cancer-related nucleoside-triphosphatase OS=Homo sapiens OX=9606 GN=NTPCR PE=1 SV=1	20.7	9.54	■	3457	High	0	49.958	364	366	326	16	14	13	8	9	8	43	9	9	58	█	█	█	2.90683e+07	2.60173e+07	1.82282e+07	118.9	106.5	74.6
Q9BYC5	Alpha-(1,6)-fucosyltransferase OS=Homo sapiens OX=9606 GN=FUT8 PE=1 SV=2	66.5	7.66	■	385	High	0	43.986	254	392	274	8	18	8	8	13	8	34	14	14	32	█	█	█	8.6197e+06	4.54538e+07	1.6422e+07	36.7	193.4	69.9
Q99459	Cell division cycle 5-like protein OS=Homo sapiens OX=9606 GN=CDC5L PE=1 SV=2	92.2	8.18	■	345	High	0	82.738	285	248	708	27	8	26	8	8	19	61	19	19	35	█	█	█	9.72246e+06	1.26258e+07	2.51982e+07	61.3	79.7	159
Q9BVK6	Transmembrane emp24 domain-containing protein 9 OS=Homo sapiens OX=9606 GN=TMED9 PE=1 SV=2	27.3	8.02	■	1950	High	0	94.454	255	377	294	15	26	21	8	9	8	62	9	9	32	█	█	█	7.63945e+07	1.88548e+08	8.59916e+07	65.3	161.2	73.5
P27816	Microtubule-associated protein 4 OS=Homo sapiens OX=9606 GN=MAP4 PE=1 SV=3	120.9	5.43	■	201	High	0	29.037	238		59	8		2	8		2	10	8	8	9	█	█	█	3.91947e+06	2.98535e+06	1.69333e+06	136.8	104.2	59.1
P36542	ATP synthase subunit gamma, mitochondrial OS=Homo sapiens OX=9606 GN=ATP5F1C PE=1 SV=1	33	9.22	■	2539	High	0	42.554	424	328	401	22	13	18	8	6	8	53	9	9	38	█	█	█	1.53072e+08	5.8094e+07	7.63138e+07	159.7	60.6	79.6
P30153	Serine/threonine-protein phosphatase 2A 65 kDa regulatory subunit A alpha isoform OS=Homo sapiens OX=9606 GN=PPP2R1A PE=1 SV=4	65.3	5.11	■	1687	High	0	50.634	247	219	359	8	8	13	8	8	11	29	13	12	30	█	█	█	5.47004e+06	8.74253e+06	9.04847e+06	70.5	112.8	116.7
Q9Y320	Thioredoxin-related transmembrane protein 2 OS=Homo sapiens OX=9606 GN=TMX2 PE=1 SV=1	34	8.69	■	2076	High	0	38.908	340	185	167	14	7	8	8	5	5	29	9	9	39	█	█	█	1.94279e+07	6.1455e+06	5.73942e+06	186.1	58.9	55
P46781	40S ribosomal protein S9 OS=Homo sapiens OX=9606 GN=RPS9 PE=1 SV=3	22.6	10.65	■	2639	High	0	34.789	297	348	468	13	13	26	8	9	11	52	11	11	41	█	█	█	4.17265e+07	8.47182e+07	1.41224e+08	46.8	95	158.3
P13646	Keratin, type I cytoskeletal 13 OS=Homo sapiens OX=9606 GN=KRT13 PE=1 SV=4	49.6	4.96	■	2868	High	0	46.3	464	500	304	35	24	15	8	10	5	74	10	4	17	█	█	█	2.5648e+06	2.31497e+06	236534	150.4	135.7	13.9
Q71RC2	La-related protein 4 OS=Homo sapiens OX=9606 GN=LARP4 PE=1 SV=3	80.5	6.61	■	19	High	0	42.031	269	382	287	9	13	9	8	11	8	31	12	12	20	█	█	█	7.68355e+06	1.31872e+07	8.02421e+06	79.8	136.9	83.3
Q53GS7	Nucleoporin GLE1 OS=Homo sapiens OX=9606 GN=GLE1 PE=1 SV=2	79.8	7.43	■	2661	High	0	52.742	229	633	508	8	19	14	8	15	14	41	16	16	24	█	█	█	7.76618e+06	2.9997e+07	1.40102e+07	45	173.8	81.2
P11177	Pyruvate dehydrogenase E1 component subunit beta, mitochondrial OS=Homo sapiens OX=9606 GN=PDHB PE=1 SV=3	39.2	6.65	■	2633	High	0	44.283	310	306	311	10	10	8	8	8	7	28	9	9	31	█	█	█	8.55287e+06	1.22343e+07	8.81793e+06	86.7	124	89.4
Q13492	Phosphatidylinositol-binding clathrin assembly protein OS=Homo sapiens OX=9606 GN=PICALM PE=1 SV=2	70.7	7.9	■	2631	High	0	33.98	303	110	47	9	4	2	8	4	2	15	10	10	16	█	█	█	1.54179e+07	9.09912e+06	5.4521e+06	154.3	91.1	54.6
O95678	Keratin, type II cytoskeletal 75 OS=Homo sapiens OX=9606 GN=KRT75 PE=1 SV=2	59.5	7.74	■	1193	High	0	40.416	422	449	404	37	45	22	8	8	7	104	9	1	15	█	█	█	363930	614534	144647	97.2	164.2	38.6
P17612	cAMP-dependent protein kinase catalytic subunit alpha OS=Homo sapiens OX=9606 GN=PRKACA PE=1 SV=2	40.6	8.79	■	2621	High	0	24.881	246	68	126	11	3	5	8	3	5	19	8	4	21	█	█	█	1.27804e+07	3.74837e+06	5.10141e+06	177.3	52	70.8
P11586	C-1-tetrahydrofolate synthase, cytoplasmic OS=Homo sapiens OX=9606 GN=MTHFD1 PE=1 SV=3	101.5	7.3	■	36	High	0	68.939	190	259	672	8	7	17	8	7	17	32	18	18	24	█	█	█	6.19457e+06	5.01786e+06	1.35305e+07	75.1	60.8	164.1
Q8WWI1	LIM domain only protein 7 OS=Homo sapiens OX=9606 GN=LMO7 PE=1 SV=3	192.6	8.09	■	876	High	0	21.436	195			8			8			8	8	8	6	█	█	█	2.54832e+06		557670	246.1		53.9
P49821	NADH dehydrogenase [ubiquinone] flavoprotein 1, mitochondrial OS=Homo sapiens OX=9606 GN=NDUFV1 PE=1 SV=4	50.8	8.21	■	1202	High	0	30.529	281	126	171	8	4	6	8	4	6	18	9	9	17	█	█	█	8.90704e+06	5.13275e+06	6.1479e+06	132.4	76.3	91.4
Q12904	Aminoacyl tRNA synthase complex-interacting multifunctional protein 1 OS=Homo sapiens OX=9606 GN=AIMP1 PE=1 SV=2	34.3	8.43	■	1080	High	0	43.251	301	6	70	10	1	3	8	1	3	14	8	8	38	█	█	█	1.51857e+07	952202	3.10253e+06	236.8	14.8	48.4
P18124	60S ribosomal protein L7 OS=Homo sapiens OX=9606 GN=RPL7 PE=1 SV=1	29.2	10.65	■	2859	High	0	48.401	284	380	483	10	16	22	8	10	12	48	13	13	41	█	█	█	3.0427e+07	4.95302e+07	8.99669e+07	53.7	87.4	158.8
Q9Y4R8	Telomere length regulation protein TEL2 homolog OS=Homo sapiens OX=9606 GN=TELO2 PE=1 SV=2	91.7	5.76	■	1733	High	0	30.854	261	51	223	8	2	7	8	2	7	17	10	10	13	█	█	█	5.51692e+06	2.48328e+06	5.87673e+06	119.3	53.7	127
Q9UQ80	Proliferation-associated protein 2G4 OS=Homo sapiens OX=9606 GN=PA2G4 PE=1 SV=3	43.8	6.55	■	2594	High	0	32.836	225	240	314	8	8	9	8	8	8	25	9	9	27	█	█	█	6.26123e+06	6.65519e+06	1.69234e+07	62.9	66.9	170.1
Q01085	Nucleolysin TIAR OS=Homo sapiens OX=9606 GN=TIAL1 PE=1 SV=1	41.6	7.74	■	212	High	0	72.365	332	418	361	18	20	14	8	7	8	52	8	5	27	█	█	█	2.59062e+07	3.34266e+07	1.75021e+07	101.2	130.5	68.3
P62277	40S ribosomal protein S13 OS=Homo sapiens OX=9606 GN=RPS13 PE=1 SV=2	17.2	10.54	■	877	High	0	33.553	373	389	356	27	26	22	8	8	7	75	8	8	47	█	█	█	9.93924e+07	2.10072e+08	1.65734e+08	62.7	132.6	104.6
Q99700	Ataxin-2 OS=Homo sapiens OX=9606 GN=ATXN2 PE=1 SV=2	140.2	9.57	■	2689	High	0	51.135	347	296	333	8	10	8	8	9	8	26	13	13	15	█	█	█	4.59118e+06	9.39018e+06	5.08726e+06	72.2	147.7	80
Q96RT7	Gamma-tubulin complex component 6 OS=Homo sapiens OX=9606 GN=TUBGCP6 PE=1 SV=3	200.4	6.32	■	2565	High	0	37.388	346	8		8	1		8	1		9	8	8	7	█	█	█	4.80069e+06	980662	1.2704e+06	204.2	41.7	54
O60762	Dolichol-phosphate mannosyltransferase subunit 1 OS=Homo sapiens OX=9606 GN=DPM1 PE=1 SV=1	29.6	9.57	■	2171	High	0	36.646	300	269	201	11	8	7	8	7	6	26	9	9	39	█	█	█	1.19746e+07	1.18854e+07	7.78466e+06	113.5	112.7	73.8
P46087	Probable 28S rRNA (cytosine(4447)-C(5))-methyltransferase OS=Homo sapiens OX=9606 GN=NOP2 PE=1 SV=2	89.2	9.23	■	2559	High	0	74.884	345	346	825	8	8	26	8	8	18	42	18	18	28	█	█	█	5.16449e+06	9.23013e+06	5.11365e+07	23.6	42.3	234.1
Q9ULV4	Coronin-1C OS=Homo sapiens OX=9606 GN=CORO1C PE=1 SV=1	53.2	7.08	■	1422	High	0	47.417	367	56	185	17	3	8	8	2	7	28	8	8	25	█	█	█	7.51866e+07	1.94113e+06	1.17487e+07	253.8	6.6	39.7
O75396	Vesicle-trafficking protein SEC22b OS=Homo sapiens OX=9606 GN=SEC22B PE=1 SV=4	24.6	6.92	■	2239	High	0	63.316	489	520	436	23	21	16	8	8	8	60	8	8	39	█	█	█	6.25998e+07	8.12025e+07	3.36736e+07	105.8	137.3	56.9
P35611	Alpha-adducin OS=Homo sapiens OX=9606 GN=ADD1 PE=1 SV=2	80.9	5.83	■	3004	High	0	38.16	412			13			8			13	8	8	14	█	█	█	1.31277e+07		198401	295.5		4.5
O43772	Mitochondrial carnitine/acylcarnitine carrier protein OS=Homo sapiens OX=9606 GN=SLC25A20 PE=1 SV=1	32.9	9.41	■	2484	High	0	23.313	242	138	119	11	4	5	8	4	5	20	8	8	24	█	█	█	1.31324e+07	3.96409e+06	6.2768e+06	168.6	50.9	80.6
Q96QR8	Transcriptional activator protein Pur-beta OS=Homo sapiens OX=9606 GN=PURB PE=1 SV=3	33.2	5.43	■	2318	High	0	20.995	303	295	197	10	14	8	8	8	5	32	9	7	25	█	█	█	9.25169e+06	2.16125e+07	1.23756e+07	64.2	149.9	85.9
P11388	DNA topoisomerase 2-alpha OS=Homo sapiens OX=9606 GN=TOP2A PE=1 SV=3	174.3	8.72	■	147	High	0	267.401	189	101	2526	8	4	105	8	4	59	117	59	47	39	█	█	█	8.31131e+06	5.88167e+06	1.94653e+08	11.9	8.4	279.6
P21912	Succinate dehydrogenase [ubiquinone] iron-sulfur subunit, mitochondrial OS=Homo sapiens OX=9606 GN=SDHB PE=1 SV=3	31.6	8.76	■	124	High	0	40.584	305	236	195	12	5	7	8	5	5	24	8	8	32	█	█	█	1.42704e+07	8.86687e+06	1.10709e+07	125.1	77.8	97.1
Q15365	Poly(rC)-binding protein 1 OS=Homo sapiens OX=9606 GN=PCBP1 PE=1 SV=2	37.5	7.09	■	1899	High	0	65.889	383	318	482	15	10	21	8	8	10	46	10	6	42	█	█	█	4.03884e+07	3.05528e+07	4.11734e+07	108.1	81.8	110.2
Q6S8J3	POTE ankyrin domain family member E OS=Homo sapiens OX=9606 GN=POTEE PE=2 SV=3	121.3	6.2	■	2332	High	0	64.403	449	356	367	68	17	36	8	6	7	121	8	1	9	█	█	█	1.20797e+07	5.51482e+06	9.2072e+06	135.2	61.7	103.1
Q9Y2R9	28S ribosomal protein S7, mitochondrial OS=Homo sapiens OX=9606 GN=MRPS7 PE=1 SV=2	28.1	9.99	■	1895	High	0	50.17	254	359	228	8	12	6	8	11	6	26	11	11	46	█	█	█	1.05374e+07	2.13073e+07	1.24889e+07	71.3	144.2	84.5
Q6KB66	Keratin, type II cytoskeletal 80 OS=Homo sapiens OX=9606 GN=KRT80 PE=1 SV=2	50.5	5.67	■	1329	High	0	41.986	362	459	175	12	14	8	8	9	5	34	10	9	25	█	█	█	2.2529e+07	2.43835e+07	9.46759e+06	119.9	129.7	50.4
P00338	L-lactate dehydrogenase A chain OS=Homo sapiens OX=9606 GN=LDHA PE=1 SV=2	36.7	8.27	■	2338	High	0	40.301	377	334	385	10	9	9	8	8	7	28	8	8	27	█	█	█	1.51586e+07	1.80699e+07	1.36006e+07	97.1	115.8	87.1
P13861	cAMP-dependent protein kinase type II-alpha regulatory subunit OS=Homo sapiens OX=9606 GN=PRKAR2A PE=1 SV=2	45.5	5.07	■	2340	High	0	54.909	391	120	286	9	5	10	8	5	10	24	13	11	43	█	█	█	1.63695e+07	6.372e+06	7.89811e+06	160.3	62.4	77.3
O75947	ATP synthase subunit d, mitochondrial OS=Homo sapiens OX=9606 GN=ATP5PD PE=1 SV=3	18.5	5.3	■	1528	High	0	41.333	268	220	353	12	10	17	8	7	8	39	9	9	64	█	█	█	2.30026e+07	1.21934e+07	2.71074e+07	110.8	58.7	130.5
P82933	28S ribosomal protein S9, mitochondrial OS=Homo sapiens OX=9606 GN=MRPS9 PE=1 SV=2	45.8	9.51	■	3327	High	0	43.971	234	376	208	9	16	9	8	11	7	34	11	11	32	█	█	█	1.28609e+07	1.98917e+07	1.00909e+07	90.1	139.3	70.7
Q504Q3	PAN2-PAN3 deadenylation complex catalytic subunit PAN2 OS=Homo sapiens OX=9606 GN=PAN2 PE=1 SV=3	135.3	5.99	■	531	High	0	33.498	214	275	131	9	9	4	8	9	4	22	11	11	10	█	█	█	4.31329e+06	4.87353e+06	2.54597e+06	110.3	124.6	65.1
P12814	Alpha-actinin-1 OS=Homo sapiens OX=9606 GN=ACTN1 PE=1 SV=2	103	5.41	■	1505	High	0	39.454	345	42	274	9	1	7	8	1	6	17	10	2	13	█	█	█	1.06138e+06		145677	263.8		36.2
Q9NYF8	Bcl-2-associated transcription factor 1 OS=Homo sapiens OX=9606 GN=BCLAF1 PE=1 SV=2	106.1	9.98	■	2423	High	0	52.852	209	277	420	8	8	23	8	7	12	39	12	11	17	█	█	█	7.70717e+06	9.50254e+06	4.04029e+07	40.1	49.5	210.4
P47756	F-actin-capping protein subunit beta OS=Homo sapiens OX=9606 GN=CAPZB PE=1 SV=4	31.3	5.59	■	3000	High	0	28.866	335	210	197	10	3	6	8	3	5	19	8	8	27	█	█	█	2.29498e+07	6.38529e+06	9.48479e+06	177.4	49.3	73.3
P00813	Adenosine deaminase OS=Homo sapiens OX=9606 GN=ADA PE=1 SV=3	40.7	5.95	■	2766	High	0	32.123	247	248	201	8	8	6	8	8	6	22	9	9	31	█	█	█	5.68269e+06	1.65539e+08	4.09885e+07	8	234	57.9
Q9UJS0	Calcium-binding mitochondrial carrier protein Aralar2 OS=Homo sapiens OX=9606 GN=SLC25A13 PE=1 SV=2	74.1	8.62	■	2417	High	0	29.821	345	147	292	9	4	6	8	4	6	19	9	4	15	█	█	█	1.73819e+06	159818	260007	241.6	22.2	36.1
P46777	60S ribosomal protein L5 OS=Homo sapiens OX=9606 GN=RPL5 PE=1 SV=3	34.3	9.72	■	2394	High	0	52.048	343	368	349	16	19	14	8	9	8	49	9	9	26	█	█	█	3.61967e+07	4.52875e+07	3.34813e+07	94.5	118.2	87.4
Q29443	Serotransferrin DIG6PROT OS=Bos taurus OX=9913 GN=TF PE=2 SV=1	77.7	7.08	■	1844	High	0	40.893	329	139	202	10	5	5	8	4	5	20	9	8	15	█	█	█	1.44794e+07	1.21198e+07	5.3839e+06	135.8	113.7	50.5
Q8IWR0	Zinc finger CCCH domain-containing protein 7A OS=Homo sapiens OX=9606 GN=ZC3H7A PE=1 SV=1	110.5	7.3	■	367	High	0	61.02	290	418	254	10	17	9	8	12	8	36	14	14	21	█	█	█	1.10536e+07	2.49851e+07	9.56136e+06	72.7	164.4	62.9
Q9UKL0	REST corepressor 1 OS=Homo sapiens OX=9606 GN=RCOR1 PE=1 SV=2	53.3	7.03	■	792	High	0	56.095	391	423	332	10	11	11	8	10	11	32	13	9	33	█	█	█	1.22199e+07	1.60203e+07	1.4062e+07	86.7	113.6	99.7
Q13948	Protein CASP OS=Homo sapiens OX=9606 GN=CUX1 PE=1 SV=2	77.4	5.44	■	1534	High	0	37.611	353	219	19	8	4	1	8	4	1	13	9	9	14	█	█	█	5.30587e+06	3.32166e+06	2.57268e+06	142.1	89	68.9
Q96DH6	RNA-binding protein Musashi homolog 2 OS=Homo sapiens OX=9606 GN=MSI2 PE=1 SV=1	35.2	8.48	■	573	High	0	53.084	441	446	485	16	27	15	8	8	7	58	8	8	31	█	█	█	2.93885e+07	4.77102e+07	2.42759e+07	87	141.2	71.8
Q13573	SNW domain-containing protein 1 OS=Homo sapiens OX=9606 GN=SNW1 PE=1 SV=1	61.5	9.52	■	1916	High	0	68.608	196	39	661	8	2	19	8	2	16	29	17	17	41	█	█	█	6.19478e+06	2.87384e+06	2.30093e+07	57.9	26.9	215.2
Q08554	Desmocollin-1 OS=Homo sapiens OX=9606 GN=DSC1 PE=1 SV=2	99.9	5.43	■	3398	High	0	39.72	297	170	151	13	7	5	8	5	4	25	8	8	11	█	█	█	2.12336e+07	2.167e+07	8.90232e+06	123	125.5	51.6
Q9UMS4	Pre-mRNA-processing factor 19 OS=Homo sapiens OX=9606 GN=PRPF19 PE=1 SV=1	55.1	6.61	■	1371	High	0	55.895	332	274	470	15	12	24	8	8	10	51	10	10	25	█	█	█	1.42364e+07	1.70182e+07	4.65454e+07	54.9	65.6	179.5
Q16666	Gamma-interferon-inducible protein 16 OS=Homo sapiens OX=9606 GN=IFI16 PE=1 SV=3	88.2	9.28	■	3407	High	0	76.011	285	294	618	8	11	24	8	11	16	43	16	16	26	█	█	█	1.48957e+07	1.73239e+07	4.05704e+07	61.4	71.4	167.2
P11274	Breakpoint cluster region protein OS=Homo sapiens OX=9606 GN=BCR PE=1 SV=2	142.7	7.03	■	1914	High	0	22.004	224		47	8		1	8		1	9	8	8	7	█	█	█	4.78361e+06	2.46856e+06	2.36143e+06	149.3	77	73.7
O95985	DNA topoisomerase 3-beta-1 OS=Homo sapiens OX=9606 GN=TOP3B PE=1 SV=1	96.6	8.12	■	2892	High	0	52.179	279	421	343	8	15	11	8	13	11	34	16	15	20	█	█	█	7.4663e+06	2.24264e+07	1.05567e+07	55.4	166.3	78.3
Q96R06	Sperm-associated antigen 5 OS=Homo sapiens OX=9606 GN=SPAG5 PE=1 SV=2	134.3	5	■	2458	High	0	25.193	296		62	8		3	8		3	11	8	8	7	█	█	█	3.16918e+06	925093	2.04904e+06	154.8	45.2	100.1
P05107	Integrin beta-2 OS=Homo sapiens OX=9606 GN=ITGB2 PE=1 SV=2	84.7	6.95	■	2477	High	0	34.323	285	133	140	8	4	5	8	4	5	17	9	9	13	█	█	█	1.08789e+07	5.23404e+06	5.66989e+06	149.8	72.1	78.1
P26599	Polypyrimidine tract-binding protein 1 OS=Homo sapiens OX=9606 GN=PTBP1 PE=1 SV=1	57.2	9.17	■	1375	High	0	94.952	349	569	737	16	25	49	8	12	14	90	14	12	46	█	█	█	2.35406e+07	5.55856e+07	8.53961e+07	42.9	101.4	155.7
Q14694	Ubiquitin carboxyl-terminal hydrolase 10 OS=Homo sapiens OX=9606 GN=USP10 PE=1 SV=2	87.1	5.31	■	1543	High	0	64.715	332	484	343	8	19	13	8	15	12	40	17	17	29	█	█	█	3.75953e+09	5.75783e+09	3.02354e+09	89.9	137.7	72.3
Q13547	Histone deacetylase 1 OS=Homo sapiens OX=9606 GN=HDAC1 PE=1 SV=1	55.1	5.48	■	1314	High	0	48.174	300	314	309	12	13	16	8	8	8	41	8	4	22	█	█	█	1.93243e+07	1.97578e+07	4.47346e+07	69.2	70.7	160.1
Q96I25	Splicing factor 45 OS=Homo sapiens OX=9606 GN=RBM17 PE=1 SV=1	44.9	5.97	■	3363	High	0	36.769	274	103	278	9	5	9	8	4	7	23	8	7	23	█	█	█	6.86507e+06	3.22012e+06	8.79613e+06	109.1	51.2	139.8
Q9BY77	Polymerase delta-interacting protein 3 OS=Homo sapiens OX=9606 GN=POLDIP3 PE=1 SV=2	46.1	9.99	■	802	High	0	40.221	272	202	410	7	6	11	7	6	10	24	10	10	36	█	█	█	7.44959e+06	4.92387e+06	1.58238e+07	79.3	52.4	168.4
Q15366	Poly(rC)-binding protein 2 OS=Homo sapiens OX=9606 GN=PCBP2 PE=1 SV=1	38.6	6.79	■	1623	High	0	41.474	309	264	360	13	9	14	7	7	8	36	8	4	26	█	█	█	2.2508e+07	2.18428e+07	1.86911e+07	107.1	103.9	88.9
Q14318	Peptidyl-prolyl cis-trans isomerase FKBP8 OS=Homo sapiens OX=9606 GN=FKBP8 PE=1 SV=2	44.5	4.84	■	955	High	0	49.851	440	330	322	15	8	7	7	6	5	30	7	7	22	█	█	█	1.64507e+07	6.42708e+06	6.28803e+06	169.2	66.1	64.7
O00232	26S proteasome non-ATPase regulatory subunit 12 OS=Homo sapiens OX=9606 GN=PSMD12 PE=1 SV=3	52.9	7.65	■	1262	High	0	21.588	244	26	109	7	1	3	7	1	3	11	7	7	17	█	█	█	4599401	2.33669e+06	3.27027e+06	135.2	68.7	96.1
P20073	Annexin A7 OS=Homo sapiens OX=9606 GN=ANXA7 PE=1 SV=3	52.7	5.68	■	1566	High	0	39.826	380	382	241	12	9	5	7	6	5	26	7	7	18	█	█	█	3.66694e+07	3.22615e+07	1.16583e+07	136.5	120.1	43.4
Q9P0L0	Vesicle-associated membrane protein-associated protein A OS=Homo sapiens OX=9606 GN=VAPA PE=1 SV=3	27.9	8.62	■	804	High	0	56.596	359	276	248	17	14	15	7	7	6	46	9	8	41	█	█	█	9.41158e+07	3.43964e+07	3.4394e+07	173.3	63.3	63.3
Q9NWS8	Required for meiotic nuclear division protein 1 homolog OS=Homo sapiens OX=9606 GN=RMND1 PE=1 SV=2	51.6	8.69	■	1861	High	0	22.149	249	35	77	7	1	2	7	1	2	10	7	7	16	█	█	█	4.9205e+06	1.38561e+06	1.79983e+06	182.1	51.3	66.6
O14950	Myosin regulatory light chain 12B OS=Homo sapiens OX=9606 GN=MYL12B PE=1 SV=2	19.8	4.84	■	1242	High	0	51.064	397	117	300	16	5	11	7	4	7	32	7	7	51	█	█	█	4.70216e+07	3.85197e+06	1.69881e+07	207.9	17	75.1
O60427	Acyl-CoA (8-3)-desaturase OS=Homo sapiens OX=9606 GN=FADS1 PE=1 SV=3	51.9	8.87	■	1010	High	0	26.646	262	114	94	8	5	4	7	5	3	17	7	6	16	█	█	█	5.1368e+06	1.76262e+06	2.52262e+06	163.6	56.1	80.3
Q14573	Inositol 1,4,5-trisphosphate receptor type 3 OS=Homo sapiens OX=9606 GN=ITPR3 PE=1 SV=2	303.9	6.48	■	1342	High	0	19.396	266		57	7		2	7		2	9	7	4	2	█	█	█	2.96076e+06	693269	385170	219.9	51.5	28.6
P53007	Tricarboxylate transport protein, mitochondrial OS=Homo sapiens OX=9606 GN=SLC25A1 PE=1 SV=2	34	9.89	■	1829	High	0	34.677	313	211	296	15	8	11	7	6	6	34	7	7	23	█	█	█	40502096	1.37728e+07	2.98676e+07	144.4	49.1	106.5
Q9H7E2	Tudor domain-containing protein 3 OS=Homo sapiens OX=9606 GN=TDRD3 PE=1 SV=1	73.1	9.23	■	1163	High	0	52.745	165	489	262	8	16	10	7	14	10	34	15	15	28	█	█	█	6.12833e+06	1.9915e+07	7.7258e+06	54.4	176.9	68.6
P62280	40S ribosomal protein S11 OS=Homo sapiens OX=9606 GN=RPS11 PE=1 SV=3	18.4	10.3	■	1475	High	0	31.112	331	334	313	21	25	22	7	8	8	68	9	9	39	█	█	█	8.66024e+07	1.11992e+08	9.76056e+07	87.7	113.4	98.9
P40938	Replication factor C subunit 3 OS=Homo sapiens OX=9606 GN=RFC3 PE=1 SV=2	40.5	8.34	■	2030	High	0	38.464	275	124	181	8	4	11	7	4	8	23	10	10	38	█	█	█	5.84435e+06	4.94104e+06	1.47408e+07	68.7	58.1	173.2
Q9Y4P3	Transducin beta-like protein 2 OS=Homo sapiens OX=9606 GN=TBL2 PE=1 SV=1	49.8	9.44	■	821	High	0	29.715	251	79	86	7	2	2	7	2	2	11	7	7	19	█	█	█	8.00797e+06	1.80199e+06	1.96091e+06	204.1	45.9	50
Q9HBG6	Intraflagellar transport protein 122 homolog OS=Homo sapiens OX=9606 GN=IFT122 PE=1 SV=2	141.7	6.49	■	1625	High	0	17.437	183	64	16	7	3	1	7	3	1	11	7	7	7	█	█	█	2.09526e+06	1.32483e+06	505858	160.1	101.2	38.7
O94906	Pre-mRNA-processing factor 6 OS=Homo sapiens OX=9606 GN=PRPF6 PE=1 SV=1	106.9	8.25	■	1880	High	0	65.163	223	37	724	7	1	21	7	1	18	29	18	18	23	█	█	█	4.59232e+06	2.58248e+06	2.7215e+07	40.1	22.5	237.4
P49755	Transmembrane emp24 domain-containing protein 10 OS=Homo sapiens OX=9606 GN=TMED10 PE=1 SV=2	25	7.44	■	1070	High	0	76.739	371	544	456	19	31	23	7	7	7	73	7	7	35	█	█	█	9.34792e+07	3.26475e+08	1.27223e+08	51.3	179	69.8
P17987	T-complex protein 1 subunit alpha OS=Homo sapiens OX=9606 GN=TCP1 PE=1 SV=1	60.3	6.11	■	1023	High	0	58.734	255	283	623	8	9	16	7	8	15	33	15	15	37	█	█	█	1.34928e+07	1.20458e+07	1.87888e+07	91.3	81.5	127.2
P48681	Nestin OS=Homo sapiens OX=9606 GN=NES PE=1 SV=2	177.3	4.36	■	1968	High	0	18.749	216			7			7			7	7	7	5	█	█	█	686545		133164	251.3		48.7
O43175	D-3-phosphoglycerate dehydrogenase OS=Homo sapiens OX=9606 GN=PHGDH PE=1 SV=4	56.6	6.71	■	817	High	0	34.34	322	280	368	7	6	8	7	6	7	21	8	8	17	█	█	█	9.86584e+06	1.02966e+07	1.19071e+07	92.3	96.3	111.4
P22090	40S ribosomal protein S4, Y isoform 1 OS=Homo sapiens OX=9606 GN=RPS4Y1 PE=1 SV=2	29.4	10.24	■	768	High	0	37.638	328	334	248	12	13	11	7	7	6	36	7	2	21	█	█	█	848491	1.73957e+06	2.03024e+06	55.1	113	131.9
Q6PJG6	BRCA1-associated ATM activator 1 OS=Homo sapiens OX=9606 GN=BRAT1 PE=1 SV=2	88.1	5.27	■	1213	High	0	28.409	227	154	186	7	6	8	7	6	8	21	12	12	18	█	█	█	4.34433e+06	4.79115e+06	5.69694e+06	87.9	96.9	115.2
Q96P63	Serpin B12 OS=Homo sapiens OX=9606 GN=SERPINB12 PE=1 SV=1	46.2	5.53	■	1961	High	0	36.125	292	302	131	10	11	4	7	7	4	25	7	7	18	█	█	█	5.25568e+07	5.29121e+07	1.17046e+09	12.4	12.4	275.2
P62241	40S ribosomal protein S8 OS=Homo sapiens OX=9606 GN=RPS8 PE=1 SV=2	24.2	10.32	■	928	High	0	54.331	316	382	406	12	17	19	7	7	8	48	8	8	38	█	█	█	4.85171e+07	1.16177e+08	8.53364e+07	58.2	139.4	102.4
O00165	HCLS1-associated protein X-1 OS=Homo sapiens OX=9606 GN=HAX1 PE=1 SV=2	31.6	4.92	■	1754	High	0	26.558	266	187	191	8	5	5	7	5	5	18	7	7	31	█	█	█	7.38179e+06	7.54182e+06	6.27298e+06	104.5	106.7	88.8
Q96K37	Solute carrier family 35 member E1 OS=Homo sapiens OX=9606 GN=SLC35E1 PE=1 SV=2	44.7	9.79	■	1335	High	0	58.688	277	483	291	7	19	8	7	9	7	34	9	9	29	█	█	█	7.298e+06	3.9644e+07	1.07801e+07	37.9	206	56
Q58A45	PAN2-PAN3 deadenylation complex subunit PAN3 OS=Homo sapiens OX=9606 GN=PAN3 PE=1 SV=3	95.6	8.57	■	1385	High	0	24.55	193	132	92	7	5	3	7	5	3	15	7	7	9	█	█	█	5.11183e+06	6.57124e+06	3.50764e+06	101	129.8	69.3
Q9UEU0	Vesicle transport through interaction with t-SNAREs homolog 1B OS=Homo sapiens OX=9606 GN=VTI1B PE=1 SV=3	26.7	9.04	■	719	High	0	29.964	272	259	162	7	7	6	7	7	6	20	8	8	43	█	█	█	8.21932e+06	5.74638e+06	2.88228e+06	146.4	102.3	51.3
P09874	Poly [ADP-ribose] polymerase 1 OS=Homo sapiens OX=9606 GN=PARP1 PE=1 SV=4	113	8.88	■	1604	High	0	131.057	233	157	1163	7	8	40	7	8	33	55	33	33	37	█	█	█	7.99686e+06	7.68406e+06	6.34087e+07	30.3	29.1	240.5
Q14008	Cytoskeleton-associated protein 5 OS=Homo sapiens OX=9606 GN=CKAP5 PE=1 SV=3	225.4	7.8	■	1802	High	0	38.909	251		217	7		10	7		9	17	13	13	8	█	█	█	4.53277e+06	548025	4.2368e+06	145.9	17.6	136.4
P60228	Eukaryotic translation initiation factor 3 subunit E OS=Homo sapiens OX=9606 GN=EIF3E PE=1 SV=1	52.2	6.04	■	1437	High	0	31.802	219	183	159	8	6	7	7	5	6	21	9	9	21	█	█	█	5.25322e+06	6.05318e+06	5.63309e+06	93	107.2	99.8
Q9BZJ0	Crooked neck-like protein 1 OS=Homo sapiens OX=9606 GN=CRNKL1 PE=1 SV=4	100.4	8	■	1064	High	0	58.412	264	40	449	7	1	15	7	1	14	23	17	17	21	█	█	█	3.99615e+06	988054	1.29476e+07	66.9	16.5	216.6
P25786	Proteasome subunit alpha type-1 OS=Homo sapiens OX=9606 GN=PSMA1 PE=1 SV=1	29.5	6.61	■	716	High	0	21.432	208	182	116	10	5	4	7	5	3	19	7	7	26	█	█	█	1.00119e+07	7.77427e+06	6.53074e+06	123.5	95.9	80.6
Q9UBB4	Ataxin-10 OS=Homo sapiens OX=9606 GN=ATXN10 PE=1 SV=1	53.5	5.25	■	1884	High	0	26.862	302	149	158	7	4	6	7	4	6	17	8	8	19	█	█	█	4.85629e+06	2.86728e+06	4.83475e+06	116	68.5	115.5
P14927	Cytochrome b-c1 complex subunit 7 OS=Homo sapiens OX=9606 GN=UQCRB PE=1 SV=2	13.5	8.78	■	951	High	0	36.739	240	123	320	9	4	9	7	4	8	22	9	9	59	█	█	█	1.39714e+07	6.48316e+06	2.1742e+07	99.3	46.1	154.6
Q9Y5P6	Mannose-1-phosphate guanyltransferase beta OS=Homo sapiens OX=9606 GN=GMPPB PE=1 SV=2	39.8	6.61	■	931	High	0	45.824	370	307	266	13	13	10	7	7	7	36	7	7	23	█	█	█	6.70648e+07	5.70524e+07	2.95927e+07	130.9	111.4	57.8
Q8IYS1	Peptidase M20 domain-containing protein 2 OS=Homo sapiens OX=9606 GN=PM20D2 PE=1 SV=2	47.7	5.85	■	1207	High	0	18.044	162		9	8		1	7		1	9	7	7	20	█	█	█	8.32927e+06	1.87231e+06	2.13328e+06	202.6	45.5	51.9
P20618	Proteasome subunit beta type-1 OS=Homo sapiens OX=9606 GN=PSMB1 PE=1 SV=2	26.5	8.13	■	883	High	0	30.786	274	254	134	7	6	4	7	6	4	17	7	7	36	█	█	█	1.7424e+07	1.20676e+07	1.12154e+07	128.4	88.9	82.7
Q8WZ19	BTB/POZ domain-containing adapter for CUL3-mediated RhoA degradation protein 1 OS=Homo sapiens OX=9606 GN=KCTD13 PE=1 SV=1	36.3	7.23	■	1	High	0	22.191	230		24	12		1	7		1	13	7	4	22	█	█	█	2.78679e+06			300
Q9H936	Mitochondrial glutamate carrier 1 OS=Homo sapiens OX=9606 GN=SLC25A22 PE=1 SV=1	34.4	9.29	■	2882	High	0	21.702	279	117	190	13	4	6	7	4	6	23	7	7	19	█	█	█	1.6407e+07	4.6703e+06	6.88188e+06	176	50.1	73.8
P55884	Eukaryotic translation initiation factor 3 subunit B OS=Homo sapiens OX=9606 GN=EIF3B PE=1 SV=3	92.4	5	■	2468	High	0	27.227	238	146	187	7	4	6	7	4	6	17	8	8	11	█	█	█	6.44123e+06	3.80105e+06	5.01065e+06	126.7	74.8	98.6
P29508	Serpin B3 OS=Homo sapiens OX=9606 GN=SERPINB3 PE=1 SV=2	44.5	6.81	■	507	High	0	42.722	283	327	13	7	11	1	7	9	1	19	9	3	25	█	█	█	1.1468e+07	2.12336e+07	1.87406e+06	99.5	184.2	16.3
Q8TCT9	Minor histocompatibility antigen H13 OS=Homo sapiens OX=9606 GN=HM13 PE=1 SV=1	41.5	6.43	■	3039	High	0	38.073	357	186	209	17	10	9	7	5	6	36	7	7	19	█	█	█	3.13183e+07	1.10861e+07	9.07408e+06	182.5	64.6	52.9
Q53H12	Acylglycerol kinase, mitochondrial OS=Homo sapiens OX=9606 GN=AGK PE=1 SV=2	47.1	8.09	■	3047	High	0	31.735	273	232	126	9	7	4	7	7	4	20	8	8	28	█	█	█	2.64859e+07	1.34258e+07	1.41801e+07	146.9	74.5	78.6
P40227	T-complex protein 1 subunit zeta OS=Homo sapiens OX=9606 GN=CCT6A PE=1 SV=3	58	6.68	■	2445	High	0	50.687	249	370	500	7	8	14	7	8	12	29	13	8	27	█	█	█	4.04996e+07	2.1361e+07	2.23874e+07	144.2	76.1	79.7
Q92544	Transmembrane 9 superfamily member 4 OS=Homo sapiens OX=9606 GN=TM9SF4 PE=1 SV=2	74.5	6.54	■	3058	High	0	22.438	177	235	97	9	7	3	7	6	3	19	7	7	11	█	█	█	4.85839e+06	1.12592e+07	5.10628e+06	68.7	159.1	72.2
Q92552	28S ribosomal protein S27, mitochondrial OS=Homo sapiens OX=9606 GN=MRPS27 PE=1 SV=3	47.6	6.18	■	3060	High	0	38.915	151	355	322	7	11	10	7	10	10	28	12	12	34	█	█	█	1.13409e+07	2.3164e+07	1.07623e+07	75.2	153.5	71.3
Q96E39	RNA binding motif protein, X-linked-like-1 OS=Homo sapiens OX=9606 GN=RBMXL1 PE=1 SV=1	42.1	9.89	■	3066	High	0	44.156	172	227	461	10	10	26	7	7	12	46	12	3	28	█	█	█		582005	2.24743e+06		61.7	238.3
Q96C19	EF-hand domain-containing protein D2 OS=Homo sapiens OX=9606 GN=EFHD2 PE=1 SV=1	26.7	5.2	■	3083	High	0	26.557	239		264	7		7	7		7	14	8	8	32	█	█	█	4.79024e+06		6.05232e+06	132.5		167.5
P19105	Myosin regulatory light chain 12A OS=Homo sapiens OX=9606 GN=MYL12A PE=1 SV=2	19.8	4.81	■	1242	High	0	51.064	397	117	300	16	5	11	7	4	7	32	7	7	51	█	█	█	4.70216e+07	3.85197e+06	1.69881e+07	207.9	17	75.1
Q9UHD8	Septin-9 OS=Homo sapiens OX=9606 GN=SEPTIN9 PE=1 SV=2	65.4	8.97	■	3191	High	0	34.244	208	32	300	7	1	9	7	1	8	17	10	10	19	█	█	█	1.00187e+07	5.56887e+06	1.2359e+07	107.5	59.8	132.7
Q14203	Dynactin subunit 1 OS=Homo sapiens OX=9606 GN=DCTN1 PE=1 SV=3	141.6	5.81	■	183	High	0	30.777	239	41	175	7	1	4	7	1	4	12	9	9	9	█	█	█	5.08846e+06	928307	2.96337e+06	170	31	99
P62906	60S ribosomal protein L10a OS=Homo sapiens OX=9606 GN=RPL10A PE=1 SV=2	24.8	9.94	■	559	High	0	57.044	254	305	337	16	17	17	7	7	7	50	7	7	26	█	█	█	8.46312e+07	1.2017e+08	9.0567e+07	86	122.1	92
Q8NI36	WD repeat-containing protein 36 OS=Homo sapiens OX=9606 GN=WDR36 PE=1 SV=1	105.3	7.53	■	3231	High	0	60.209	239	154	592	7	5	15	7	5	14	27	15	15	19	█	█	█	8.82419e+06	5.21844e+06	2.32919e+07	70.9	41.9	187.2
P62244	40S ribosomal protein S15a OS=Homo sapiens OX=9606 GN=RPS15A PE=1 SV=2	14.8	10.13	■	3262	High	0	50.3	291	350	408	18	21	25	7	6	7	64	7	7	56	█	█	█	7.53802e+07	1.53024e+08	1.1273e+08	66.3	134.6	99.1
P19525	Interferon-induced, double-stranded RNA-activated protein kinase OS=Homo sapiens OX=9606 GN=EIF2AK2 PE=1 SV=2	62.1	8.4	■	3264	High	0	34.612	243	181	291	7	4	9	7	4	9	20	11	11	24	█	█	█	3.4253e+06	3.73229e+06	8.52485e+06	65.5	71.4	163.1
Q86UX7	Fermitin family homolog 3 OS=Homo sapiens OX=9606 GN=FERMT3 PE=1 SV=1	75.9	6.98	■	146	High	0	39.41	345	188	430	8	5	11	7	5	10	24	11	11	18	█	█	█	7.30449e+06	4.83592e+06	9.67302e+06	100.5	66.5	133
Q9BQ04	RNA-binding protein 4B OS=Homo sapiens OX=9606 GN=RBM4B PE=1 SV=1	40.1	6.74	■	140	High	0	27.561	251	191	228	9	6	9	7	5	6	24	8	1	23	█	█	█	396244			300
Q6ZSZ5	Rho guanine nucleotide exchange factor 18 OS=Homo sapiens OX=9606 GN=ARHGEF18 PE=1 SV=4	151.5	6.33	■	2325	High	0	20.257	240			7			7			7	7	7	6	█	█	█	1.42406e+06		420371	231.6		68.4
P04035	3-hydroxy-3-methylglutaryl-coenzyme A reductase OS=Homo sapiens OX=9606 GN=HMGCR PE=1 SV=1	97.4	6.74	■	3331	High	0	35.02	273	67	33	7	4	4	7	4	3	15	9	9	12	█	█	█	8.54016e+06	2.81343e+06	3.51779e+06	172.3	56.8	71
Q6NT76	Homeobox-containing protein 1 OS=Homo sapiens OX=9606 GN=HMBOX1 PE=1 SV=1	47.2	6.06	■	191	High	0	33.053	333			10			7			10	7	7	18	█	█	█	1.03203e+07		760157	279.4		20.6
Q9UNX3	60S ribosomal protein L26-like 1 OS=Homo sapiens OX=9606 GN=RPL26L1 PE=1 SV=1	17.2	10.55	■	3353	High	0	22.695	252	400	359	18	23	25	7	8	9	66	9	9	34	█	█	█	3.42964e+07	8.1059e+07	5.03319e+07	62.1	146.8	91.1
Q15084	Protein disulfide-isomerase A6 OS=Homo sapiens OX=9606 GN=PDIA6 PE=1 SV=1	48.1	5.08	■	2981	High	0	28.779	331	40	55	7	1	2	7	1	2	10	7	7	21	█	█	█	4.56733e+06	3.26068e+06	2.29576e+06	135.3	96.6	68
P22694	cAMP-dependent protein kinase catalytic subunit beta OS=Homo sapiens OX=9606 GN=PRKACB PE=1 SV=2	40.6	8.78	■	2972	High	0	18.952	212	16	69	10	1	3	7	1	3	14	7	3	21	█	█	█	1.67476e+06	763884	776307	156.3	71.3	72.4
P11172	Uridine 5'-monophosphate synthase OS=Homo sapiens OX=9606 GN=UMPS PE=1 SV=1	52.2	7.24	■	397	High	0	21.245	267	99	206	7	2	6	7	2	6	15	7	7	14	█	█	█	5.95389e+06	2.52905e+06	5.01516e+06	132.3	56.2	111.5
O75477	Erlin-1 OS=Homo sapiens OX=9606 GN=ERLIN1 PE=1 SV=2	39.1	7.87	■	369	High	0	30.582	363	252	279	11	6	6	7	5	5	23	7	4	21	█	█	█	9.07772e+06	3.02924e+06	3.19852e+06	177.9	59.4	62.7
Q92665	28S ribosomal protein S31, mitochondrial OS=Homo sapiens OX=9606 GN=MRPS31 PE=1 SV=3	45.3	9.29	■	2787	High	0	38.53	258	294	193	9	10	9	7	8	8	28	9	9	30	█	█	█	7.38157e+06	1.57732e+07	8.92318e+06	69	147.5	83.5
Q9UGJ1	Gamma-tubulin complex component 4 OS=Homo sapiens OX=9606 GN=TUBGCP4 PE=1 SV=1	76	6.65	■	2663	High	0	32.252	352	9	39	7	1	3	7	1	3	11	8	8	16	█	█	█	7.73913e+06	2.30437e+06	2.19332e+06	189.7	56.5	53.8
Q8TEU7	Rap guanine nucleotide exchange factor 6 OS=Homo sapiens OX=9606 GN=RAPGEF6 PE=1 SV=2	179.3	6.4	■	2653	High	0	19.211	215		32	7		1	7		1	8	7	7	5	█	█	█	2.54505e+06	477204	1.40559e+06	172.4	32.3	95.2
P43686	26S proteasome regulatory subunit 6B OS=Homo sapiens OX=9606 GN=PSMC4 PE=1 SV=2	47.3	5.21	■	2824	High	0	28.892	230	129	253	7	5	7	7	5	7	19	8	8	25	█	█	█	5.81223e+06	3.54095e+06	5.78715e+06	115.2	70.2	114.7
Q15459	Splicing factor 3A subunit 1 OS=Homo sapiens OX=9606 GN=SF3A1 PE=1 SV=1	88.8	5.22	■	2828	High	0	87.721	212	26	860	8	2	27	7	2	21	37	21	21	34	█	█	█	5.57547e+06	2.52976e+06	4.11826e+07	33.9	15.4	250.7
Q96EY1	DnaJ homolog subfamily A member 3, mitochondrial OS=Homo sapiens OX=9606 GN=DNAJA3 PE=1 SV=2	52.5	9.26	■	424	High	0	37.995	182	167	292	10	5	14	7	5	8	29	10	10	27	█	█	█	8.36981e+06	9.77668e+06	1.12921e+07	85.3	99.6	115.1
Q07955	Serine/arginine-rich splicing factor 1 OS=Homo sapiens OX=9606 GN=SRSF1 PE=1 SV=2	27.7	10.36	■	2640	High	0	55.603	240	227	579	11	10	53	7	7	12	74	12	12	40	█	█	█	1.23018e+07	1.7147e+07	1.29226e+08	23.3	32.4	244.3
Q9NXV6	CDKN2A-interacting protein OS=Homo sapiens OX=9606 GN=CDKN2AIP PE=1 SV=3	61.1	9.01	■	2977	High	0	29.716	281	113	203	7	3	5	7	3	5	15	8	8	18	█	█	█	3.11713e+06	1.21963e+06	2.72116e+06	132.5	51.8	115.7
P31946	14-3-3 protein beta/alpha OS=Homo sapiens OX=9606 GN=YWHAB PE=1 SV=3	28.1	4.83	■	436	High	0	41.282	351	320	348	17	10	11	7	7	6	38	7	4	33	█	█	█	9.41997e+06	3.68709e+06	5.24257e+06	154	60.3	85.7
Q9H0U3	Magnesium transporter protein 1 OS=Homo sapiens OX=9606 GN=MAGT1 PE=1 SV=1	38	9.63	■	320	High	0	36.896	349	285	255	18	13	9	7	7	6	40	7	7	21	█	█	█	5.69573e+07	1.91704e+07	1.55774e+07	186.3	62.7	51
Q02880	DNA topoisomerase 2-beta OS=Homo sapiens OX=9606 GN=TOP2B PE=1 SV=3	183.2	8	■	450	High	0	217.559	156	99	2093	7	4	79	7	4	49	90	49	37	32	█	█	█	4.11477e+06	4.17006e+06	8.2645e+07	13.6	13.8	272.7
P15880	40S ribosomal protein S2 OS=Homo sapiens OX=9606 GN=RPS2 PE=1 SV=2	31.3	10.24	■	2584	High	0	48.919	257	286	410	13	17	19	7	8	10	49	10	10	35	█	█	█	2.99064e+07	7.37417e+07	1.18025e+08	40.5	99.8	159.7
P17661	Desmin OS=Homo sapiens OX=9606 GN=DES PE=1 SV=3	53.5	5.27	■	312	High	0	26.827	355	207	164	50	10	11	7	4	4	71	7	1	9	█	█	█	587392			300
Q9NX63	MICOS complex subunit MIC19 OS=Homo sapiens OX=9606 GN=CHCHD3 PE=1 SV=1	26.1	8.28	■	2575	High	0	49.915	408	369	364	15	9	10	7	6	6	34	8	8	29	█	█	█	1.42028e+08	6.12565e+07	4.69496e+07	170.3	73.4	56.3
Q9NRW7	Vacuolar protein sorting-associated protein 45 OS=Homo sapiens OX=9606 GN=VPS45 PE=1 SV=1	65	8.24	■	2921	High	0	21.971	214	97	134	7	4	5	7	4	5	16	8	8	14	█	█	█	3.79859e+06	3.30875e+06	2.85434e+06	114.4	99.6	86
Q9UBM7	7-dehydrocholesterol reductase OS=Homo sapiens OX=9606 GN=DHCR7 PE=1 SV=1	54.5	8.7	■	2927	High	0	34.307	313	303	249	19	13	8	7	7	6	40	7	7	15	█	█	█	97501815	4.78494e+07	3.19428e+07	165	81	54.1
O95292	Vesicle-associated membrane protein-associated protein B/C OS=Homo sapiens OX=9606 GN=VAPB PE=1 SV=3	27.2	7.3	■	296	High	0	38.512	437	270	325	14	9	8	7	6	6	31	7	6	30	█	█	█	2.10809e+07	7.97098e+06	7.06513e+06	175.1	66.2	58.7
O60313	Dynamin-like 120 kDa protein, mitochondrial OS=Homo sapiens OX=9606 GN=OPA1 PE=1 SV=3	111.6	7.87	■	479	High	0	22.752	206	36		7	2		7	2		9	7	7	9	█	█	█	3.39945e+06	1.66847e+06	1.31124e+06	159.9	78.5	61.7
O15234	Protein CASC3 OS=Homo sapiens OX=9606 GN=CASC3 PE=1 SV=2	76.2	6.48	■	437	High	0	44.857	177	276	128	7	10	6	7	7	4	23	7	7	12	█	█	█	3.96423e+06	1.05285e+07	4.17306e+06	63.7	169.2	67.1
P08133	Annexin A6 OS=Homo sapiens OX=9606 GN=ANXA6 PE=1 SV=3	75.8	5.6	■	106	High	0	43.994	138	228	434	7	8	13	7	8	13	28	15	15	25	█	█	█	4.06212e+07	9.03751e+07	5.0075e+07	67.3	149.7	83
P14625	Endoplasmin OS=Homo sapiens OX=9606 GN=HSP90B1 PE=1 SV=1	92.4	4.84	■	181	High	0	41.75	296	253	419	7	6	13	7	6	11	26	11	10	16	█	█	█	3.42238e+06	4.60155e+06	7.4307e+06	66.4	89.3	144.2
P04075	Fructose-bisphosphate aldolase A OS=Homo sapiens OX=9606 GN=ALDOA PE=1 SV=2	39.4	8.09	■	16	High	0	36.817	180	176	259	9	10	10	7	7	10	29	10	9	30	█	█	█	9.32482e+06	1.16066e+07	8.78679e+06	94.1	117.2	88.7
P30154	Serine/threonine-protein phosphatase 2A 65 kDa regulatory subunit A beta isoform OS=Homo sapiens OX=9606 GN=PPP2R1B PE=1 SV=3	66.2	4.94	■	40	High	0	41.666	215	94	282	7	3	9	7	3	9	19	11	10	24	█	█	█	4.35506e+06	3.20405e+06	4.94636e+06	104.5	76.9	118.7
Q13586	Stromal interaction molecule 1 OS=Homo sapiens OX=9606 GN=STIM1 PE=1 SV=3	77.4	6.67	■	3519	High	0	22.375	180	13		7	1		7	1		8	7	7	11	█	█	█	2.3469e+06	548202	2.29328e+06	135.7	31.7	132.6
P29692	Elongation factor 1-delta OS=Homo sapiens OX=9606 GN=EEF1D PE=1 SV=5	31.1	5.01	■	75	High	0	41.287	383	82	277	8	2	5	7	2	5	15	7	7	33	█	█	█	9.05601e+06	2.74168e+06	5.38821e+06	158.1	47.9	94.1
Q01581	Hydroxymethylglutaryl-CoA synthase, cytoplasmic OS=Homo sapiens OX=9606 GN=HMGCS1 PE=1 SV=2	57.3	5.41	■	627	High	0	39.387	332	365	306	8	8	7	7	8	7	23	9	9	18	█	█	█	9.38215e+06	8.34634e+06	1.14234e+07	96.6	85.9	117.6
P62805	Histone H4 OS=Homo sapiens OX=9606 GN=H4C1 PE=1 SV=2	11.4	11.36	■	2126	High	0	73.368	356	344	539	31	24	430	7	6	9	485	9	9	54	█	█	█	3.0194e+08	2.36128e+08	1.23611e+10	7	5.5	287.5
Q2NKX8	DNA excision repair protein ERCC-6-like OS=Homo sapiens OX=9606 GN=ERCC6L PE=1 SV=1	141	5.31	■	3495	High	0	33.808	282	87	93	7	3	5	7	3	5	15	10	10	10	█	█	█	4.89376e+06	1.74348e+06	2.76691e+06	156.1	55.6	88.3
P63104	14-3-3 protein zeta/delta OS=Homo sapiens OX=9606 GN=YWHAZ PE=1 SV=1	27.7	4.79	■	25	High	0	49.992	387	403	357	13	9	12	7	7	7	34	9	7	42	█	█	█	8.15423e+06	9.74637e+06	1.17541e+07	82.5	98.6	118.9
Q15555	Microtubule-associated protein RP/EB family member 2 OS=Homo sapiens OX=9606 GN=MAPRE2 PE=1 SV=1	37	5.57	■	3490	High	0	30.782	190	132	213	10	5	9	7	4	7	24	9	8	43	█	█	█	1.04647e+07	5.1659e+06	8.40199e+06	130.6	64.5	104.9
Q9UBX3	Mitochondrial dicarboxylate carrier OS=Homo sapiens OX=9606 GN=SLC25A10 PE=1 SV=2	31.3	9.54	■	2212	High	0	22.108	255	130	189	9	5	6	7	5	6	20	7	7	29	█	█	█	2.46451e+07	9.05501e+06	1.27303e+07	159.2	58.5	82.3
P35251	Replication factor C subunit 1 OS=Homo sapiens OX=9606 GN=RFC1 PE=1 SV=4	128.2	9.36	■	90	High	0	34.176	128	222	288	7	6	13	7	6	10	26	12	12	14	█	█	█	3.16243e+06	2.5299e+06	8.65873e+06	66.1	52.9	181
Q9H089	Large subunit GTPase 1 homolog OS=Homo sapiens OX=9606 GN=LSG1 PE=1 SV=2	75.2	6.38	■	3565	High	0	18.919	184	17	14	7	1	1	7	1	1	9	7	7	10	█	█	█	2.12865e+07	8.71585e+06	1.04583e+07	157.8	64.6	77.5
P62258	14-3-3 protein epsilon OS=Homo sapiens OX=9606 GN=YWHAE PE=1 SV=1	29.2	4.74	■	3421	High	0	45.798	334	324	453	13	13	18	7	9	11	44	11	9	51	█	█	█	2.67778e+07	2.99081e+07	3.61781e+07	86.5	96.6	116.9
P11387	DNA topoisomerase 1 OS=Homo sapiens OX=9606 GN=TOP1 PE=1 SV=2	90.7	9.31	■	3581	High	0	81.612	163	313	618	7	11	30	7	11	19	48	22	22	30	█	█	█	1.31546e+07	1.98656e+07	7.3678e+07	37	55.9	207.2
O94927	HAUS augmin-like complex subunit 5 OS=Homo sapiens OX=9606 GN=HAUS5 PE=1 SV=2	71.6	8.51	■	3381	High	0	36.544	323	14	285	7	1	8	7	1	8	16	10	10	16	█	█	█	5.41948e+06	2.27686e+06	4.97031e+06	128.4	53.9	117.7
Q5T6F2	Ubiquitin-associated protein 2 OS=Homo sapiens OX=9606 GN=UBAP2 PE=1 SV=1	117	7.34	■	3468	High	0	54.753	332	343	288	11	8	8	7	7	7	27	8	8	9	█	█	█	1.24578e+07	1.73835e+07	7.92104e+06	99	138.1	62.9
P82930	28S ribosomal protein S34, mitochondrial OS=Homo sapiens OX=9606 GN=MRPS34 PE=1 SV=2	25.6	9.98	■	3444	High	0	19.903	246	255	210	8	10	6	7	7	5	24	7	7	29	█	█	█	12694502	2.0094e+07	1.05371e+07	87.9	139.1	73
Q00341	Vigilin OS=Homo sapiens OX=9606 GN=HDLBP PE=1 SV=2	141.4	6.87	■	61	High	0	27.947	189	59	193	7	3	7	7	3	7	17	10	10	10	█	█	█	5.67703e+06	3.02442e+06	4.85239e+06	125.7	66.9	107.4
Q9NYZ3	G2 and S phase-expressed protein 1 OS=Homo sapiens OX=9606 GN=GTSE1 PE=1 SV=3	76.6	9.39	■	66	High	0	27.807	292	157	142	8	3	4	7	3	4	15	7	7	13	█	█	█	6.4203e+06	2.26487e+06	3.21127e+06	161.9	57.1	81
Q8TAP6	Centrosomal protein of 76 kDa OS=Homo sapiens OX=9606 GN=CEP76 PE=1 SV=1	74.4	6.74	■	2186	High	0	20.105	244			7			7			7	7	7	11	█	█	█	4.69258e+06	520577	317285	254.5	28.2	17.2
P27348	14-3-3 protein theta OS=Homo sapiens OX=9606 GN=YWHAQ PE=1 SV=1	27.7	4.78	■	3387	High	0	41.761	376	257	311	17	8	11	7	5	5	36	7	4	29	█	█	█	9.52964e+06	6.59825e+06	1.08919e+07	105.8	73.3	120.9
P23246	Splicing factor, proline- and glutamine-rich OS=Homo sapiens OX=9606 GN=SFPQ PE=1 SV=2	76.1	9.44	■	2194	High	0	55.589	221	173	533	7	7	18	7	7	12	32	12	11	21	█	█	█	9.41134e+06	1.94459e+07	3.90135e+07	41.6	86	172.4
Q96KR1	Zinc finger RNA-binding protein OS=Homo sapiens OX=9606 GN=ZFR PE=1 SV=2	116.9	9.04	■	2970	High	0	54.528	250	365	396	6	11	12	6	11	11	29	13	13	18	█	█	█	4.34952e+06	1.02582e+07	1.47e+07	44.5	105	150.5
P10321	HLA class I histocompatibility antigen, C alpha chain OS=Homo sapiens OX=9606 GN=HLA-C PE=1 SV=3	40.6	6.04	■	2898	High	0	31.756	251	200	186	6	4	5	6	4	5	15	6	4	23	█	█	█	2.80349e+06	2.41269e+06	1.34433e+06	128.2	110.3	61.5
O75381	Peroxisomal membrane protein PEX14 OS=Homo sapiens OX=9606 GN=PEX14 PE=1 SV=1	41.2	4.94	■	44	High	0	19.744	188	85	122	6	2	3	6	2	3	11	6	6	22	█	█	█	5.76013e+06	2.08139e+06	3.13032e+06	157.5	56.9	85.6
Q15020	Squamous cell carcinoma antigen recognized by T-cells 3 OS=Homo sapiens OX=9606 GN=SART3 PE=1 SV=1	109.9	5.57	■	940	High	0	29.464	212	261	291	6	7	9	6	7	9	22	9	9	11	█	█	█	2.90536e+06	4.03859e+06	4.74439e+06	74.6	103.7	121.8
Q9NVR2	Integrator complex subunit 10 OS=Homo sapiens OX=9606 GN=INTS10 PE=1 SV=2	82.2	7.44	■	1559	High	0	20.57	247		45	6		2	6		2	8	6	6	8	█	█	█	2.47801e+06	1.29107e+06	1.01436e+06	155.4	81	63.6
P67812	Signal peptidase complex catalytic subunit SEC11A OS=Homo sapiens OX=9606 GN=SEC11A PE=1 SV=1	20.6	9.48	■	3496	High	0	24.714	270	185	139	9	6	4	6	5	3	19	6	6	35	█	█	█	3.6745e+07	1.62785e+07	1.48253e+07	162.5	72	65.6
P36873	Serine/threonine-protein phosphatase PP1-gamma catalytic subunit OS=Homo sapiens OX=9606 GN=PPP1CC PE=1 SV=1	37	6.54	■	1526	High	0	34.81	213	306	378	7	7	12	6	6	7	26	7	2	26	█	█	█	2.50584e+06	1.44607e+06	4.61409e+06	87.8	50.6	161.6
O60306	RNA helicase aquarius OS=Homo sapiens OX=9606 GN=AQR PE=1 SV=4	171.2	6.37	■	1214	High	0	55.701	131		577	6		20	6		20	26	21	20	15	█	█	█	9.17508e+06	2.66951e+06	1.56891e+07	100	29.1	170.9
Q9P253	Vacuolar protein sorting-associated protein 18 homolog OS=Homo sapiens OX=9606 GN=VPS18 PE=1 SV=2	110.1	6.07	■	1545	High	0	18.444	194		7	6		1	6		1	7	6	6	6	█	█	█	3.39823e+06	1.48289e+06	1.47245e+06	160.5	70	69.5
Q96AX1	Vacuolar protein sorting-associated protein 33A OS=Homo sapiens OX=9606 GN=VPS33A PE=1 SV=1	67.6	6.96	■	288	High	0	16.622	217	63	37	6	2	1	6	2	1	9	6	6	10	█	█	█	2517780	1.19307e+06	1.562e+06	143.2	67.9	88.9
Q9UKM7	Endoplasmic reticulum mannosyl-oligosaccharide 1,2-alpha-mannosidase OS=Homo sapiens OX=9606 GN=MAN1B1 PE=1 SV=2	79.5	7.72	■	2905	High	0	64.953	126	460	169	7	16	6	6	12	6	29	12	12	25	█	█	█	2.35479e+06	1.99011e+07	5.60681e+06	25.4	214.3	60.4
Q8IXI2	Mitochondrial Rho GTPase 1 OS=Homo sapiens OX=9606 GN=RHOT1 PE=1 SV=2	70.7	6.27	■	3375	High	0	20.166	204	190	145	7	5	4	6	5	4	16	7	6	14	█	█	█	7.68057e+06	4.08662e+06	3.61877e+06	149.8	79.7	70.6
P61106	Ras-related protein Rab-14 OS=Homo sapiens OX=9606 GN=RAB14 PE=1 SV=4	23.9	6.21	■	913	High	0	26.758	146	202	186	6	7	6	6	6	5	19	7	6	40	█	█	█	9767585	1.82925e+07	1.10323e+07	75	140.4	84.7
Q9BRQ6	MICOS complex subunit MIC25 OS=Homo sapiens OX=9606 GN=CHCHD6 PE=1 SV=1	26.4	8.85	■	3535	High	0	39.183	358	186	161	6	4	3	6	4	3	13	6	6	35	█	█	█	1.97963e+07	9.23461e+06	7.29763e+06	163.5	76.3	60.3
Q03518	Antigen peptide transporter 1 OS=Homo sapiens OX=9606 GN=TAP1 PE=1 SV=2	87.2	8.02	■	888	High	0	28.004	328	25	49	7	1	2	6	1	2	10	6	6	11	█	█	█	3.77367e+06	510057	830705	221.4	29.9	48.7
Q96RT8	Gamma-tubulin complex component 5 OS=Homo sapiens OX=9606 GN=TUBGCP5 PE=1 SV=1	118.2	5.9	■	1124	High	0	18.798	163		20	6		1	6		1	7	6	6	8	█	█	█	2.87479e+06	353397	1.23491e+06	193.2	23.8	83
P06748	Nucleophosmin OS=Homo sapiens OX=9606 GN=NPM1 PE=1 SV=2	32.6	4.78	■	2746	High	0	73.862	382	342	544	13	11	45	6	6	8	69	8	8	31	█	█	█	1.8552e+07	4.40305e+07	2.64786e+08	17	40.3	242.6
P31483	Nucleolysin TIA-1 isoform p40 OS=Homo sapiens OX=9606 GN=TIA1 PE=1 SV=3	42.9	7.74	■	3592	High	0	47.311	313	367	281	15	16	14	6	7	7	45	8	5	27	█	█	█	3.52308e+07	4.34485e+07	2.23901e+07	104.6	129	66.5
Q9NX40	OCIA domain-containing protein 1 OS=Homo sapiens OX=9606 GN=OCIAD1 PE=1 SV=1	27.6	7.49	■	1136	High	0	45.535	307	228	234	11	7	9	6	4	5	27	6	6	29	█	█	█	1.06112e+08	1.06312e+08	7.31891e+08	33.7	33.8	232.5
P09497	Clathrin light chain B OS=Homo sapiens OX=9606 GN=CLTB PE=1 SV=1	25.2	4.64	■	2805	High	0	18.564	242	131	203	12	7	9	6	4	7	28	7	7	20	█	█	█	2.44621e+07	1.26409e+07	1.31679e+07	146	75.4	78.6
Q8NBP0	Tetratricopeptide repeat protein 13 OS=Homo sapiens OX=9606 GN=TTC13 PE=2 SV=3	96.8	7.01	■	2811	High	0	19.709	204	10		6	1		6	1		7	6	6	8	█	█	█	1.66817e+06	415938	502304	193.5	48.2	58.3
P61313	60S ribosomal protein L15 OS=Homo sapiens OX=9606 GN=RPL15 PE=1 SV=2	24.1	11.62	■	2813	High	0	27.098	256	298	309	9	11	16	6	7	7	36	8	8	39	█	█	█	2.32214e+07	3.30321e+07	4.42895e+07	69.3	98.6	132.2
Q8TEX9	Importin-4 OS=Homo sapiens OX=9606 GN=IPO4 PE=1 SV=2	118.6	4.96	■	2821	High	0	28.703	148	176	187	6	3	8	6	3	8	17	11	11	14	█	█	█	4.09543e+06	2.63038e+06	4.84038e+06	106.2	68.2	125.5
O43324	Eukaryotic translation elongation factor 1 epsilon-1 OS=Homo sapiens OX=9606 GN=EEF1E1 PE=1 SV=1	19.8	8.54	■	1144	High	0	21.539	248	28	196	8	1	4	6	1	4	13	6	6	33	█	█	█	5.2438e+06	1.72141e+06	3.41067e+06	151.6	49.8	98.6
P62987	Ubiquitin-60S ribosomal protein L40 OS=Homo sapiens OX=9606 GN=UBA52 PE=1 SV=2	14.7	9.83	■	903	High	0	28.06	393	358	374	65	61	65	6	6	6	191	6	6	41	█	█	█	5.03334e+08	5.19332e+08	5.74029e+08	94.6	97.6	107.9
P14317	Hematopoietic lineage cell-specific protein OS=Homo sapiens OX=9606 GN=HCLS1 PE=1 SV=3	54	4.81	■	2845	High	0	25.064	246		116	6		3	6		3	9	6	6	17	█	█	█	5.38777e+06	1.93584e+06	3.7217e+06	146.3	52.6	101.1
Q14697	Neutral alpha-glucosidase AB OS=Homo sapiens OX=9606 GN=GANAB PE=1 SV=3	106.8	6.14	■	1181	High	0	37.842	215	109	348	6	5	11	6	4	11	22	11	11	14	█	█	█	5.09959e+06	3.51831e+06	9.69782e+06	83.5	57.6	158.8
P09661	U2 small nuclear ribonucleoprotein A' OS=Homo sapiens OX=9606 GN=SNRPA1 PE=1 SV=2	28.4	8.62	■	2853	High	0	39.72	253	193	488	6	5	13	6	5	9	24	9	9	45	█	█	█	8.52943e+06	8.00034e+06	2.84475e+07	56.9	53.4	189.7
O96008	Mitochondrial import receptor subunit TOM40 homolog OS=Homo sapiens OX=9606 GN=TOMM40 PE=1 SV=1	37.9	7.25	■	3551	High	0	79.916	360	348	312	21	16	19	6	7	8	56	8	8	37	█	█	█	1.59072e+08	7.95005e+07	6.48754e+07	157.3	78.6	64.1
O15143	Actin-related protein 2/3 complex subunit 1B OS=Homo sapiens OX=9606 GN=ARPC1B PE=1 SV=3	40.9	8.35	■	2880	High	0	29.627	313	27	181	8	1	4	6	1	4	13	6	6	19	█	█	█	1.10912e+07	1.13297e+06	3.95698e+06	205.6	21	73.4
P26641	Elongation factor 1-gamma OS=Homo sapiens OX=9606 GN=EEF1G PE=1 SV=3	50.1	6.67	■	30	High	0	36.701	230	251	356	7	7	10	6	7	9	24	10	10	21	█	█	█	2.01008e+07	2.33617e+07	1.84885e+07	97.3	113.1	89.5
O43684	Mitotic checkpoint protein BUB3 OS=Homo sapiens OX=9606 GN=BUB3 PE=1 SV=1	37.1	6.84	■	314	High	0	41.136	221	246	337	6	5	11	6	5	9	22	9	9	31	█	█	█	2.01028e+07	3.07321e+07	2.27999e+07	81.9	125.2	92.9
P23528	Cofilin-1 OS=Homo sapiens OX=9606 GN=CFL1 PE=1 SV=3	18.5	8.09	■	1499	High	0	37.246	247	67	309	9	3	12	6	2	6	24	6	6	49	█	█	█	5.71934e+07	1.53948e+07	4.10875e+07	150.9	40.6	108.4
Q96JN8	Neuralized-like protein 4 OS=Homo sapiens OX=9606 GN=NEURL4 PE=1 SV=2	166.8	5.86	■	265	High	0	19.941	233	69	83	6	3	5	6	3	4	14	8	8	5	█	█	█	3235915	2.5677e+06	2.72911e+06	113.8	90.3	96
P61158	Actin-related protein 3 OS=Homo sapiens OX=9606 GN=ACTR3 PE=1 SV=3	47.3	5.88	■	3008	High	0	29.718	213	1	125	8	1	5	6	1	5	14	8	8	25	█	█	█	1.09238e+07	1.83179e+06	7.03497e+06	165.6	27.8	106.6
P42566	Epidermal growth factor receptor substrate 15 OS=Homo sapiens OX=9606 GN=EPS15 PE=1 SV=2	98.6	4.64	■	994	High	0	27.155	346	146	30	6	4	1	6	4	1	11	6	6	9	█	█	█	3.47346e+06	2.12427e+06	299159	176.7	108.1	15.2
Q15311	RalA-binding protein 1 OS=Homo sapiens OX=9606 GN=RALBP1 PE=1 SV=3	76	5.88	■	1253	High	0	17.578	226			6			6			6	6	6	9	█	█	█	3.89212e+06	1.61316e+06	1.3103e+06	171.3	71	57.7
Q8IZD4	mRNA-decapping enzyme 1B OS=Homo sapiens OX=9606 GN=DCP1B PE=1 SV=2	67.7	8.56	■	1256	High	0	38.485	191	295	129	6	8	5	6	8	5	19	9	9	21	█	█	█	3.29465e+06	8.62526e+06	4.28891e+06	61	159.6	79.4
O95816	BAG family molecular chaperone regulator 2 OS=Homo sapiens OX=9606 GN=BAG2 PE=1 SV=1	23.8	6.7	■	1000	High	0	25.615	201	114	166	7	3	5	6	3	4	15	6	6	32	█	█	█	1.1093e+07	6.71232e+06	9.26412e+06	122.9	74.4	102.7
P16401	Histone H1.5 OS=Homo sapiens OX=9606 GN=H1-5 PE=1 SV=3	22.6	10.92	■	1042	High	0	44.417	284	345	436	11	14	28	6	6	7	53	7	7	22	█	█	█	7.51927e+07	1.34243e+08	1.3023e+09	14.9	26.6	258.4
Q13435	Splicing factor 3B subunit 2 OS=Homo sapiens OX=9606 GN=SF3B2 PE=1 SV=2	100.2	5.67	■	3266	High	0	98.504	225	153	902	6	5	42	6	5	26	53	26	26	35	█	█	█	1.10971e+07	7.62891e+06	5.39222e+07	45.8	31.5	222.7
Q8WWP7	GTPase IMAP family member 1 OS=Homo sapiens OX=9606 GN=GIMAP1 PE=1 SV=1	34.3	8.87	■	3302	High	0	21.296	278	211	163	7	7	4	6	6	3	18	6	6	25	█	█	█	7.21341e+06	4.00776e+06	5.85965e+06	126.7	70.4	102.9
Q9BZI7	Regulator of nonsense transcripts 3B OS=Homo sapiens OX=9606 GN=UPF3B PE=1 SV=1	57.7	9.48	■	1007	High	0	35.408	179	347	207	6	10	7	6	9	7	23	10	10	24	█	█	█	3.12701e+06	9.09508e+06	5.52174e+06	52.9	153.8	93.4
P53680	AP-2 complex subunit sigma OS=Homo sapiens OX=9606 GN=AP2S1 PE=1 SV=2	17	6.18	■	3414	High	0	24.904	219	187	163	9	6	4	6	4	4	19	6	6	43	█	█	█	16991497	9.34077e+06	7.3769e+06	151.2	83.1	65.7
Q01813	ATP-dependent 6-phosphofructokinase, platelet type OS=Homo sapiens OX=9606 GN=PFKP PE=1 SV=2	85.5	7.55	■	1389	High	0	39.404	185	114	326	6	5	10	6	5	9	21	10	10	17	█	█	█	3.58417e+06	3.12002e+06	7.78402e+06	74.2	64.6	161.2
Q9Y3D9	28S ribosomal protein S23, mitochondrial OS=Homo sapiens OX=9606 GN=MRPS23 PE=1 SV=2	21.8	8.9	■	3310	High	0	31.28	213	297	260	6	8	9	6	7	8	23	8	8	48	█	█	█	1.20623e+07	2.24314e+07	1.26092e+07	76.8	142.9	80.3
Q10570	Cleavage and polyadenylation specificity factor subunit 1 OS=Homo sapiens OX=9606 GN=CPSF1 PE=1 SV=2	160.8	6.4	■	1334	High	0	45.068	213	292	446	6	7	10	6	7	10	23	12	12	10	█	█	█	4.12181e+06	5.1558e+06	8.76795e+06	68.5	85.7	145.8
Q53EZ4	Centrosomal protein of 55 kDa OS=Homo sapiens OX=9606 GN=CEP55 PE=1 SV=3	54.1	7.01	■	3336	High	0	19.654	185	88	72	6	3	2	6	3	2	11	6	6	14	█	█	█	4.01416e+06	1.6415e+06	1.63557e+06	165.2	67.5	67.3
P62979	Ubiquitin-40S ribosomal protein S27a OS=Homo sapiens OX=9606 GN=RPS27A PE=1 SV=2	18	9.64	■	903	High	0	28.06	393	358	374	65	61	65	6	6	6	191	6	6	34	█	█	█	5.03334e+08	5.19332e+08	5.74029e+08	94.6	97.6	107.9
Q7KZF4	Staphylococcal nuclease domain-containing protein 1 OS=Homo sapiens OX=9606 GN=SND1 PE=1 SV=1	101.9	7.17	■	3340	High	0	47.47	202	67	441	7	3	15	6	3	14	25	14	14	19	█	█	█	5.94583e+06	5.52495e+06	4.40179e+08	3.9	3.7	292.4
Q7Z6Z7	E3 ubiquitin-protein ligase HUWE1 OS=Homo sapiens OX=9606 GN=HUWE1 PE=1 SV=3	481.6	5.22	■	3350	High	0	23.459	243		87	6		3	6		3	9	6	6	2	█	█	█	1.68752e+06	269048	1.56785e+06	143.6	22.9	133.5
P35249	Replication factor C subunit 4 OS=Homo sapiens OX=9606 GN=RFC4 PE=1 SV=2	39.7	8.02	■	1034	High	0	39.965	260	350	386	7	8	11	6	8	9	26	10	10	33	█	█	█	1.49474e+07	2.39098e+07	4.30653e+07	54.7	87.6	157.7
Q1KMD3	Heterogeneous nuclear ribonucleoprotein U-like protein 2 OS=Homo sapiens OX=9606 GN=HNRNPUL2 PE=1 SV=1	85.1	4.91	■	3367	High	0	73.354	200	305	672	6	9	28	6	8	18	43	18	18	27	█	█	█	6.43983e+06	9.95079e+06	4.79611e+07	30	46.4	223.6
Q8NB90	ATPase family protein 2 homolog OS=Homo sapiens OX=9606 GN=SPATA5 PE=1 SV=3	97.8	5.66	■	1273	High	0	22.65	204	23	150	8	2	5	6	1	4	15	7	6	10	█	█	█	1.71636e+06	787494	1.61684e+06	125	57.3	117.7
Q5SRE5	Nucleoporin NUP188 OS=Homo sapiens OX=9606 GN=NUP188 PE=1 SV=1	195.9	6.73	■	1296	High	0	84.89	235	749	621	6	24	21	6	22	20	51	26	26	18	█	█	█	7.79589e+06	2.30715e+07	1.93444e+07	46.6	137.8	115.6
P50416	Carnitine O-palmitoyltransferase 1, liver isoform OS=Homo sapiens OX=9606 GN=CPT1A PE=1 SV=2	88.3	8.65	■	3314	High	0	19.261	199		66	6		3	6		3	9	6	6	9	█	█	█	2.98824e+06	2.02039e+06	2.57341e+06	118.2	79.9	101.8
Q9H0U4	Ras-related protein Rab-1B OS=Homo sapiens OX=9606 GN=RAB1B PE=1 SV=1	22.2	5.73	■	3215	High	0	31.16	250	228	205	8	9	9	6	5	5	26	7	4	39	█	█	█	1.15079e+07	1.71213e+07	1.65772e+07	76.4	113.6	110
Q8NDN9	RCC1 and BTB domain-containing protein 1 OS=Homo sapiens OX=9606 GN=RCBTB1 PE=1 SV=1	58.2	6.47	■	1626	High	0	50.24	265	259	250	11	9	10	6	7	6	30	8	8	19	█	█	█	5.96018e+07	5.36749e+07	4.60398e+07	112.2	101.1	86.7
Q8IV63	Inactive serine/threonine-protein kinase VRK3 OS=Homo sapiens OX=9606 GN=VRK3 PE=1 SV=2	52.8	9.04	■	1394	High	0	29.302	195		287	7		6	6		6	13	8	8	20	█	█	█	5.05705e+06	1.06062e+06	4.73473e+06	139.8	29.3	130.9
Q13347	Eukaryotic translation initiation factor 3 subunit I OS=Homo sapiens OX=9606 GN=EIF3I PE=1 SV=1	36.5	5.64	■	267	High	0	23.799	220	125	200	6	4	4	6	4	4	14	6	6	21	█	█	█	5.2654e+06	3.5726e+06	4.70544e+06	116.6	79.1	104.2
P82673	28S ribosomal protein S35, mitochondrial OS=Homo sapiens OX=9606 GN=MRPS35 PE=1 SV=1	36.8	8.24	■	1289	High	0	32.501	243	271	150	8	9	6	6	7	5	23	7	7	33	█	█	█	5544469	1.10061e+07	5.82732e+06	74.3	147.5	78.1
O14974	Protein phosphatase 1 regulatory subunit 12A OS=Homo sapiens OX=9606 GN=PPP1R12A PE=1 SV=1	115.2	5.4	■	257	High	0	21.943	259		34	6		1	6		1	7	6	6	7	█	█	█	2.83766e+06	751481	1.40453e+06	170.5	45.1	84.4
P62136	Serine/threonine-protein phosphatase PP1-alpha catalytic subunit OS=Homo sapiens OX=9606 GN=PPP1CA PE=1 SV=1	37.5	6.33	■	1223	High	0	37.419	196	253	346	8	7	13	6	6	7	28	8	3	28	█	█	█	1.57397e+07	1.1049e+07	2.45513e+07	92	64.6	143.5
O15294	UDP-N-acetylglucosamine--peptide N-acetylglucosaminyltransferase 110 kDa subunit OS=Homo sapiens OX=9606 GN=OGT PE=1 SV=3	116.9	6.7	■	1235	High	0	29.894	199	74	337	6	3	9	6	3	9	18	9	9	10	█	█	█	3.28826e+06	2.8643e+06	5.36877e+06	85.6	74.6	139.8
Q9Y2D5	A-kinase anchor protein 2 OS=Homo sapiens OX=9606 GN=AKAP2 PE=1 SV=3	94.6	5.11	■	1247	High	0	15.844	175		21	6		1	6		1	7	6	6	7	█	█	█	4.20993e+06	2.01976e+06	4.07786e+06	122.5	58.8	118.7
Q9Y487	V-type proton ATPase 116 kDa subunit a2 OS=Homo sapiens OX=9606 GN=ATP6V0A2 PE=1 SV=2	98	6.61	■	1051	High	0	17.391	171	19		7	1		6	1		8	6	6	8	█	█	█	1.66008e+06	1.6863e+06		148.8	151.2
P07339	Cathepsin D OS=Homo sapiens OX=9606 GN=CTSD PE=1 SV=1	44.5	6.54	■	3429	High	0	36.492	208	272	140	7	10	6	6	6	5	23	7	7	18	█	█	█	7.50675e+06	2.31167e+07	7.34291e+06	59.3	182.7	58
P47985	Cytochrome b-c1 complex subunit Rieske, mitochondrial OS=Homo sapiens OX=9606 GN=UQCRFS1 PE=1 SV=2	29.6	8.32	■	1252	High	0	24.822	262	168	285	8	6	11	6	4	7	25	7	7	25	█	█	█	1.59667e+07	9.86876e+06	1.5262e+07	116.6	72	111.4
P55209	Nucleosome assembly protein 1-like 1 OS=Homo sapiens OX=9606 GN=NAP1L1 PE=1 SV=1	45.3	4.46	■	964	High	0	43.168	187	194	220	6	7	8	6	7	6	21	7	6	22	█	█	█	7.98773e+06	9.66094e+06	1.42211e+07	75.2	90.9	133.9
P50502	Hsc70-interacting protein OS=Homo sapiens OX=9606 GN=ST13 PE=1 SV=2	41.3	5.27	■	1459	High	0	27.424	308	182	214	6	3	4	6	3	4	13	6	6	18	█	█	█	9.97865e+06	4.71435e+06	4.32531e+06	157.4	74.4	68.2
P37268	Squalene synthase OS=Homo sapiens OX=9606 GN=FDFT1 PE=1 SV=1	48.1	6.54	■	3132	High	0	59.346	260	377	461	9	9	15	6	9	9	33	10	10	30	█	█	█	9.31312e+06	7.79369e+06	1.61398e+07	84	70.3	145.6
Q9UKX7	Nuclear pore complex protein Nup50 OS=Homo sapiens OX=9606 GN=NUP50 PE=1 SV=2	50.1	7.06	■	1430	High	0	53.096	190	286	354	6	8	15	6	7	10	29	12	12	35	█	█	█	5.93217e+06	1.5369e+07	2.68107e+07	37	95.8	167.2
Q9BWM7	Sideroflexin-3 OS=Homo sapiens OX=9606 GN=SFXN3 PE=1 SV=3	35.5	9.1	■	3148	High	0	28.55	243	51	125	8	1	5	6	1	4	14	7	6	27	█	█	█	3.91493e+06	1.42685e+06	1.98757e+06	160.2	58.4	81.4
Q8WWK9	Cytoskeleton-associated protein 2 OS=Homo sapiens OX=9606 GN=CKAP2 PE=1 SV=1	76.9	9.41	■	3167	High	0	27.332	254	77	205	6	2	5	6	2	5	13	6	6	12	█	█	█	5.71275e+06	1.81577e+06	3.40078e+06	156.8	49.8	93.3
P61160	Actin-related protein 2 OS=Homo sapiens OX=9606 GN=ACTR2 PE=1 SV=1	44.7	6.74	■	1425	High	0	32.793	340	133	232	11	3	5	6	3	4	19	6	6	19	█	█	█	1.72624e+07	4.25029e+06	8.93801e+06	170.1	41.9	88.1
O15042	U2 snRNP-associated SURP motif-containing protein OS=Homo sapiens OX=9606 GN=U2SURP PE=1 SV=2	118.2	8.47	■	3169	High	0	52.813	214	68	465	6	2	12	6	2	12	20	14	14	17	█	█	█	8.61731e+06	2.37695e+06	1.41385e+07	102.9	28.4	168.8
Q9NX47	E3 ubiquitin-protein ligase MARCHF5 OS=Homo sapiens OX=9606 GN=MARCHF5 PE=1 SV=1	31.2	8.7	■	3174	High	0	35.605	264	84	95	8	2	4	6	2	4	14	6	6	24	█	█	█	1.00651e+07	4.19887e+06	1.75885e+06	188.5	78.6	32.9
Q7L1Q6	Basic leucine zipper and W2 domain-containing protein 1 OS=Homo sapiens OX=9606 GN=BZW1 PE=1 SV=1	48	5.92	■	3207	High	0	18.643	177	51	249	7	1	7	6	1	7	15	8	8	17	█	█	█	2.78655e+06	1.67013e+06	5.89499e+06	80.8	48.4	170.8
Q5JWF2	Guanine nucleotide-binding protein G(s) subunit alpha isoforms XLas OS=Homo sapiens OX=9606 GN=GNAS PE=1 SV=2	111	5.03	■	1046	High	0	26.266	292	142	170	6	4	5	6	4	5	15	7	6	8	█	█	█	9.25185e+06	5.2272e+06	7.7187e+06	125	70.6	104.3
Q4V328	GRIP1-associated protein 1 OS=Homo sapiens OX=9606 GN=GRIPAP1 PE=1 SV=2	95.9	5.11	■	3208	High	0	21.627	155		28	6		2	6		2	8	6	6	9	█	█	█	2.1322e+07	3.39907e+07	7.11926e+06	102.5	163.3	34.2
O96005	Cleft lip and palate transmembrane protein 1 OS=Homo sapiens OX=9606 GN=CLPTM1 PE=1 SV=1	76	6.3	■	1493	High	0	27.752	275	80	106	6	2	4	6	2	4	12	7	7	13	█	█	█	7.64615e+06	1.67058e+06	2.06129e+06	201.6	44	54.3
P62140	Serine/threonine-protein phosphatase PP1-beta catalytic subunit OS=Homo sapiens OX=9606 GN=PPP1CB PE=1 SV=3	37.2	6.19	■	2737	High	0	36.541	237	282	353	8	8	14	6	6	7	30	7	3	27	█	█	█	1.77347e+06	1.20597e+06	3.40951e+06	83.3	56.6	160.1
Q9Y282	Endoplasmic reticulum-Golgi intermediate compartment protein 3 OS=Homo sapiens OX=9606 GN=ERGIC3 PE=1 SV=1	43.2	6.06	■	2047	High	0	21.974	139	281	203	8	13	8	6	7	6	29	7	7	15	█	█	█	2.66444e+07	3.49319e+07	1.11024e+07	110	144.2	45.8
O14828	Secretory carrier-associated membrane protein 3 OS=Homo sapiens OX=9606 GN=SCAMP3 PE=1 SV=3	38.3	7.64	■	1110	High	0	52.725	362	316	350	7	12	10	6	6	7	29	7	7	38	█	█	█	1.52773e+07	2.5327e+07	1.61358e+07	80.8	133.9	85.3
Q9P0I2	ER membrane protein complex subunit 3 OS=Homo sapiens OX=9606 GN=EMC3 PE=1 SV=3	29.9	6.81	■	1869	High	0	31.426	313	203	164	6	4	4	6	4	4	14	6	6	20	█	█	█	1.64536e+07	1.56309e+07	9.40715e+06	119	113	68
P0CG48	Polyubiquitin-C OS=Homo sapiens OX=9606 GN=UBC PE=1 SV=3	77	7.66	■	903	High	0	28.06	393	358	374	65	61	65	6	6	6	191	6	6	70	█	█	█	5.03334e+08	5.19332e+08	5.74029e+08	94.6	97.6	107.9
P62263	40S ribosomal protein S14 OS=Homo sapiens OX=9606 GN=RPS14 PE=1 SV=3	16.3	10.05	■	2437	High	0	54.15	331	351	330	10	14	15	6	5	5	39	6	6	38	█	█	█	5.3962e+07	8.005e+07	7.08525e+07	79	117.2	103.8
P10412	Histone H1.4 OS=Homo sapiens OX=9606 GN=H1-4 PE=1 SV=2	21.9	11.03	■	2374	High	0	50.159	333	367	476	15	16	42	6	6	8	73	8	1	25	█	█	█	1.8583e+07	3.26301e+07	2.99909e+08	15.9	27.9	256.2
P07195	L-lactate dehydrogenase B chain OS=Homo sapiens OX=9606 GN=LDHB PE=1 SV=2	36.6	6.05	■	1765	High	0	31.505	263	246	244	6	5	9	6	5	8	20	8	8	28	█	█	█	9.78944e+06	1.27411e+07	1.10537e+07	87.4	113.8	98.7
Q15052	Rho guanine nucleotide exchange factor 6 OS=Homo sapiens OX=9606 GN=ARHGEF6 PE=1 SV=2	87.4	6.05	■	1977	High	0	25.635	203	85	214	6	3	7	6	3	7	16	9	9	14	█	█	█	5.96412e+06	6.65322e+07	3.65103e+07	16.4	183.1	100.5
P0DP25	Calmodulin-3 OS=Homo sapiens OX=9606 GN=CALM3 PE=1 SV=1	16.8	4.22	■	2389	High	0	25.186	257	75	129	9	2	6	6	2	3	17	6	4	40	█	█	█	2.40906e+07	3.06879e+06	4.52616e+06	228.1	29.1	42.9
Q14684	Ribosomal RNA processing protein 1 homolog B OS=Homo sapiens OX=9606 GN=RRP1B PE=1 SV=3	84.4	9.76	■	2536	High	0	47.343	188	91	483	6	4	17	6	4	14	27	14	14	22	█	█	█	4.17823e+06	2.15404e+06	2.024e+07	47.2	24.3	228.5
P47755	F-actin-capping protein subunit alpha-2 OS=Homo sapiens OX=9606 GN=CAPZA2 PE=1 SV=3	32.9	5.85	■	758	High	0	24.149	209	42	131	10	2	4	6	2	4	16	7	5	34	█	█	█	3.13623e+06	738890	1.41181e+06	178	41.9	80.1
Q9H3K2	Growth hormone-inducible transmembrane protein OS=Homo sapiens OX=9606 GN=GHITM PE=1 SV=2	37.2	9.94	■	1847	High	0	22.306	218	69	168	8	2	6	6	2	5	16	6	6	15	█	█	█	7.97956e+06	1.79735e+06	4.70843e+06	165.3	37.2	97.5
P19838	Nuclear factor NF-kappa-B p105 subunit OS=Homo sapiens OX=9606 GN=NFKB1 PE=1 SV=2	105.3	5.4	■	2400	High	0	21.122	179	60	89	6	2	3	6	2	3	11	7	7	9	█	█	█	2.8861e+06	1.67552e+06	2.62532e+06	120.5	69.9	109.6
P37198	Nuclear pore glycoprotein p62 OS=Homo sapiens OX=9606 GN=NUP62 PE=1 SV=3	53.2	5.31	■	2402	High	0	54.372	199	301	254	7	11	9	6	7	8	27	9	9	23	█	█	█	7.37982e+06	2.74452e+07	1.84605e+07	41.5	154.5	103.9
Q9UNM6	26S proteasome non-ATPase regulatory subunit 13 OS=Homo sapiens OX=9606 GN=PSMD13 PE=1 SV=2	42.9	5.81	■	2500	High	0	21.319	184	114	143	6	4	5	6	4	5	15	7	7	19	█	█	█	4.53062e+06	2.4991e+06	5.59876e+06	107.6	59.4	133
P16403	Histone H1.2 OS=Homo sapiens OX=9606 GN=H1-2 PE=1 SV=2	21.4	10.93	■	2405	High	0	52.354	340	357	485	16	17	45	6	6	9	78	9	2	28	█	█	█	1.95735e+08	3.91824e+08	3.34845e+09	14.9	29.9	255.2
Q8NFH5	Nucleoporin NUP35 OS=Homo sapiens OX=9606 GN=NUP35 PE=1 SV=1	34.8	9.09	■	1841	High	0	39.815	265	286	288	6	10	8	6	7	5	24	7	7	31	█	█	█	5.67862e+06	3.68486e+07	2.30377e+07	26	168.6	105.4
Q92556	Engulfment and cell motility protein 1 OS=Homo sapiens OX=9606 GN=ELMO1 PE=1 SV=2	83.8	6.28	■	736	High	0	25.385	196	48	175	6	2	4	6	2	4	12	7	5	12	█	█	█	3.16934e+06	1.60486e+06	3.64487e+06	112.9	57.2	129.9
Q9UGR2	Zinc finger CCCH domain-containing protein 7B OS=Homo sapiens OX=9606 GN=ZC3H7B PE=1 SV=2	109.8	7.25	■	617	High	0	29.027	173	280	160	6	10	5	6	9	5	21	9	9	11	█	█	█	3.12265e+06	8.0189e+06	2.7974e+06	67.2	172.6	60.2
P39019	40S ribosomal protein S19 OS=Homo sapiens OX=9606 GN=RPS19 PE=1 SV=2	16.1	10.32	■	509	High	0	32.481	280	330	360	9	11	10	6	6	7	30	8	8	43	█	█	█	4.12219e+07	1.03055e+08	5.67658e+07	61.5	153.8	84.7
P0CG47	Polyubiquitin-B OS=Homo sapiens OX=9606 GN=UBB PE=1 SV=1	25.7	7.43	■	903	High	0	28.06	393	358	374	65	61	65	6	6	6	191	6	6	69	█	█	█	5.03334e+08	5.19332e+08	5.74029e+08	94.6	97.6	107.9
P82979	SAP domain-containing ribonucleoprotein OS=Homo sapiens OX=9606 GN=SARNP PE=1 SV=3	23.7	6.42	■	1944	High	0	35.922	296	27	417	6	1	8	6	1	7	15	7	7	39	█	█	█	6.10423e+06	993827	2.41805e+07	58.5	9.5	231.9
Q9Y617	Phosphoserine aminotransferase OS=Homo sapiens OX=9606 GN=PSAT1 PE=1 SV=2	40.4	7.66	■	623	High	0	27.764	198	156	116	6	6	5	6	6	5	17	9	9	25	█	█	█	5.25419e+06	6.62826e+06	6.21313e+06	87.1	109.9	103
O95819	Mitogen-activated protein kinase kinase kinase kinase 4 OS=Homo sapiens OX=9606 GN=MAP4K4 PE=1 SV=2	142	7.46	■	634	High	0	19.555	180	89	133	6	2	5	6	2	5	13	8	8	7	█	█	█	6.15714e+06	2.02583e+06	5.31311e+06	136.9	45	118.1
P10515	Dihydrolipoyllysine-residue acetyltransferase component of pyruvate dehydrogenase complex, mitochondrial OS=Homo sapiens OX=9606 GN=DLAT PE=1 SV=3	69	7.84	■	2465	High	0	35.974	281	157	288	7	4	10	6	4	9	21	10	10	17	█	█	█	1.45443e+07	5.50807e+06	1.25654e+07	133.8	50.7	115.6
Q99615	DnaJ homolog subfamily C member 7 OS=Homo sapiens OX=9606 GN=DNAJC7 PE=1 SV=2	56.4	6.96	■	529	High	0	34.955	344	273	314	7	5	5	6	5	5	17	7	7	15	█	█	█	9.13059e+06	6.02568e+06	9.54752e+06	110.9	73.2	115.9
Q5VU43	Myomegalin OS=Homo sapiens OX=9606 GN=PDE4DIP PE=1 SV=3	264.9	5.47	■	2216	High	0	23.503	283		23	6		1	6		1	7	6	5	3	█	█	█	1.5698e+06	101895		281.7	18.3
Q9H000	Probable E3 ubiquitin-protein ligase makorin-2 OS=Homo sapiens OX=9606 GN=MKRN2 PE=1 SV=2	46.9	7.61	■	515	High	0	19.828	225	185	153	7	7	4	6	5	4	18	6	6	13	█	█	█	1.06502e+07	1.91897e+07	1.45833e+07	71.9	129.6	98.5
P04234	T-cell surface glycoprotein CD3 delta chain OS=Homo sapiens OX=9606 GN=CD3D PE=1 SV=1	18.9	5.54	■	1825	High	0	23.589	249	159	164	6	3	4	6	3	4	13	6	6	32	█	█	█	1.54493e+07	1.55534e+07	1.44836e+07	101.9	102.6	95.5
Q15363	Transmembrane emp24 domain-containing protein 2 OS=Homo sapiens OX=9606 GN=TMED2 PE=1 SV=1	22.7	5.17	■	624	High	0	71.987	209	360	280	21	26	17	6	6	6	64	6	6	43	█	█	█	2.42318e+07	7.13337e+07	3.02944e+07	57.8	170	72.2
P26639	Threonine--tRNA ligase 1, cytoplasmic OS=Homo sapiens OX=9606 GN=TARS1 PE=1 SV=3	83.4	6.67	■	1924	High	0	30.078	171		255	6		7	6		7	13	9	9	14	█	█	█	2.72865e+06	1.8159e+06	4.06795e+06	95	63.3	141.7
Q6PJT7	Zinc finger CCCH domain-containing protein 14 OS=Homo sapiens OX=9606 GN=ZC3H14 PE=1 SV=1	82.8	7.31	■	1752	High	0	35.44	138		264	6		12	6		12	18	14	14	24	█	█	█	3.9906e+06	143463	8.51027e+06	94.7	3.4	201.9
Q96HY6	DDRGK domain-containing protein 1 OS=Homo sapiens OX=9606 GN=DDRGK1 PE=1 SV=2	35.6	5.12	■	1750	High	0	49.428	324	179	249	9	4	6	6	4	6	19	7	7	40	█	█	█	1.64044e+07	3.9251e+06	5.81173e+06	188.3	45	66.7
P28070	Proteasome subunit beta type-4 OS=Homo sapiens OX=9606 GN=PSMB4 PE=1 SV=4	29.2	5.97	■	2172	High	0	30.955	296	213	278	9	6	7	6	5	6	22	6	6	34	█	█	█	1.02523e+07	8.14574e+06	5.50465e+06	128.7	102.2	69.1
P60900	Proteasome subunit alpha type-6 OS=Homo sapiens OX=9606 GN=PSMA6 PE=1 SV=1	27.4	6.76	■	1908	High	0	36.286	277	286	315	7	6	8	6	6	7	21	7	7	32	█	█	█	1.81987e+07	1.2697e+07	1.31296e+07	124	86.5	89.5
Q969X5	Endoplasmic reticulum-Golgi intermediate compartment protein 1 OS=Homo sapiens OX=9606 GN=ERGIC1 PE=1 SV=1	32.6	7.06	■	2679	High	0	33.711	274	263	210	8	9	7	6	8	6	24	8	8	32	█	█	█	1.857e+07	2.27895e+07	1.49259e+07	99	121.5	79.6
Q68CZ6	HAUS augmin-like complex subunit 3 OS=Homo sapiens OX=9606 GN=HAUS3 PE=1 SV=1	69.6	5.55	■	2676	High	0	25.828	217		164	7		6	6		5	13	7	7	14	█	█	█	3.46592e+06	1.21476e+06	3.58661e+06	125.8	44.1	130.1
Q9GZY8	Mitochondrial fission factor OS=Homo sapiens OX=9606 GN=MFF PE=1 SV=1	38.4	8.95	■	2296	High	0	27.876	228	179	111	8	5	3	6	4	3	16	6	6	23	█	█	█	9.96747e+06	2.75602e+07	4.01297e+06	72	199	29
P62316	Small nuclear ribonucleoprotein Sm D2 OS=Homo sapiens OX=9606 GN=SNRPD2 PE=1 SV=1	13.5	9.91	■	872	High	0	28.143	167	178	308	9	6	14	6	4	6	29	6	6	45	█	█	█	1.55183e+07	1.51915e+07	5.28325e+07	55.7	54.6	189.7
P16402	Histone H1.3 OS=Homo sapiens OX=9606 GN=H1-3 PE=1 SV=2	22.3	11.02	■	2297	High	0	49.228	327	364	469	15	16	42	6	6	8	73	8	1	24	█	█	█	6.22866e+06	1.39633e+07	7.08625e+07	20.5	46	233.5
P61962	DDB1- and CUL4-associated factor 7 OS=Homo sapiens OX=9606 GN=DCAF7 PE=1 SV=1	38.9	5.52	■	723	High	0	24.525	205	185	179	7	7	7	6	6	6	21	7	7	23	█	█	█	6.92691e+06	8.52312e+06	6.49528e+06	94.7	116.5	88.8
Q9H4A3	Serine/threonine-protein kinase WNK1 OS=Homo sapiens OX=9606 GN=WNK1 PE=1 SV=2	250.6	6.34	■	2665	High	0	12.978	149			6			6			6	6	6	3	█	█	█	2.42033e+06	223564	392285	239.1	22.1	38.8
Q8WYJ6	Septin-1 OS=Homo sapiens OX=9606 GN=SEPTIN1 PE=1 SV=2	41.9	5.8	■	709	High	0	30.359	236	201	201	7	5	7	6	5	6	19	8	8	25	█	█	█	9.27621e+06	6.77881e+06	1.083e+07	103.5	75.6	120.8
P63173	60S ribosomal protein L38 OS=Homo sapiens OX=9606 GN=RPL38 PE=1 SV=2	8.2	10.1	■	2016	High	0	31.685	287	294	307	15	17	13	6	5	6	45	6	6	50	█	█	█	6.50265e+07	8.15818e+07	6.09335e+07	94	117.9	88.1
P31942	Heterogeneous nuclear ribonucleoprotein H3 OS=Homo sapiens OX=9606 GN=HNRNPH3 PE=1 SV=2	36.9	6.87	■	2123	High	0	71.172	334	291	588	9	8	22	6	6	10	39	10	10	45	█	█	█	1.70189e+07	4.54046e+07	9.02629e+07	33.4	89.2	177.3
P63092	Guanine nucleotide-binding protein G(s) subunit alpha isoforms short OS=Homo sapiens OX=9606 GN=GNAS PE=1 SV=1	45.6	5.82	■	1046	High	0	26.266	292	142	170	6	4	5	6	4	5	15	7	6	20	█	█	█	9.25185e+06	5.2272e+06	7.7187e+06	125	70.6	104.3
P51572	B-cell receptor-associated protein 31 OS=Homo sapiens OX=9606 GN=BCAP31 PE=1 SV=3	28	8.44	■	2276	High	0	28.299	186	91	99	19	8	6	6	4	3	33	6	6	27	█	█	█	4.36408e+07	1.0215e+07	8.17611e+06	211.1	49.4	39.5
P05089	Arginase-1 OS=Homo sapiens OX=9606 GN=ARG1 PE=1 SV=2	34.7	7.21	■	2102	High	0	44.513	262	361	214	9	10	5	6	8	5	24	9	9	35	█	█	█	1.07245e+07	1.19608e+07	5.34246e+06	114.8	128	57.2
Q09161	Nuclear cap-binding protein subunit 1 OS=Homo sapiens OX=9606 GN=NCBP1 PE=1 SV=1	91.8	6.43	■	2348	High	0	46.195	209	416	432	6	10	12	6	10	11	28	12	12	18	█	█	█	8.20835e+06	1.49346e+07	1.62438e+07	62.5	113.8	123.7
Q9UJV9	Probable ATP-dependent RNA helicase DDX41 OS=Homo sapiens OX=9606 GN=DDX41 PE=1 SV=2	69.8	6.84	■	433	High	0	35.656	134	27	419	6	2	12	6	2	11	20	11	11	20	█	█	█	3.95551e+06	3.72251e+06	8.63959e+06	72.7	68.4	158.8
Q9Y4A5	Transformation/transcription domain-associated protein OS=Homo sapiens OX=9606 GN=TRRAP PE=1 SV=3	437.3	8.19	■	774	High	0	23.286	176		180	6		7	6		7	13	9	9	3	█	█	█	3.61468e+06	8.55218e+06	7.63749e+06	54.8	129.6	115.7
Q9HCU5	Prolactin regulatory element-binding protein OS=Homo sapiens OX=9606 GN=PREB PE=1 SV=2	45.4	7.88	■	2353	High	0	32.603	256	140	164	6	4	7	6	4	6	17	6	6	25	█	█	█	9.89933e+06	3.78553e+06	3.58694e+06	171.9	65.8	62.3
Q12981	Vesicle transport protein SEC20 OS=Homo sapiens OX=9606 GN=BNIP1 PE=1 SV=3	26.1	8.95	■	2724	High	0	19.662	209	30		6	1		6	1		7	6	6	28	█	█	█	5.48328e+06	1.39874e+06	1.61034e+06	193.7	49.4	56.9
Q99661	Kinesin-like protein KIF2C OS=Homo sapiens OX=9606 GN=KIF2C PE=1 SV=2	81.3	7.83	■	2156	High	0	32.406	220	21	179	6	1	7	6	1	6	14	10	10	16	█	█	█	4.16004e+06	2.07816e+06	5.11878e+06	109.9	54.9	135.2
Q86WV6	Stimulator of interferon genes protein OS=Homo sapiens OX=9606 GN=STING1 PE=1 SV=1	42.2	7.05	■	2060	High	0	31.049	229	156	164	10	7	4	6	4	3	21	6	6	26	█	█	█	1.60565e+07	9.00781e+06	6.30135e+06	153.6	86.2	60.3
Q9H0X9	Oxysterol-binding protein-related protein 5 OS=Homo sapiens OX=9606 GN=OSBPL5 PE=1 SV=1	98.6	7.47	■	2160	High	0	15.522	184	17	42	8	1	2	6	1	2	11	6	4	8	█	█	█	1.86496e+06	143150	1.14947e+06	177.2	13.6	109.2
P50991	T-complex protein 1 subunit delta OS=Homo sapiens OX=9606 GN=CCT4 PE=1 SV=4	57.9	7.83	■	386	High	0	33.014	199	224	231	7	5	7	6	5	7	19	9	9	20	█	█	█	9.27167e+06	5.65959e+06	1.23529e+07	101.9	62.2	135.8
Q86Y56	Dynein assembly factor 5, axonemal OS=Homo sapiens OX=9606 GN=DNAAF5 PE=1 SV=4	93.5	6.42	■	2648	High	0	27.675	148	54	200	6	2	7	6	2	7	15	10	10	14	█	█	█	2.93136e+06	2.02864e+06	3.99342e+06	98.2	68	133.8
Q99877	Histone H2B type 1-N OS=Homo sapiens OX=9606 GN=H2BC15 PE=1 SV=3	13.9	10.32	■	596	High	0	65.23	314	300	440	31	22	254	5	5	7	307	7	2	48	█	█	█	5.61892e+07	3.90668e+07	1.68121e+09	9.5	6.6	283.9
Q13505	Metaxin-1 OS=Homo sapiens OX=9606 GN=MTX1 PE=1 SV=3	51.4	9.79	■	2306	High	0	21.46	180	39	117	5	1	5	5	1	4	11	5	5	15	█	█	█	2.62093e+06	2.14518e+06	1.42125e+06	127.1	104	68.9
O94766	Galactosylgalactosylxylosylprotein 3-beta-glucuronosyltransferase 3 OS=Homo sapiens OX=9606 GN=B3GAT3 PE=1 SV=2	37.1	8.27	■	3389	High	0	43.31	170	396	287	5	16	10	5	10	8	31	10	10	41	█	█	█	4.05294e+06	3.56048e+07	1.36362e+07	22.8	200.4	76.8
Q12849	G-rich sequence factor 1 OS=Homo sapiens OX=9606 GN=GRSF1 PE=1 SV=3	53.1	6.19	■	1263	High	0	39.212	165	163	217	6	5	9	5	5	7	20	10	10	31	█	█	█	5.39758e+06	1.00348e+07	7.09311e+06	71.9	133.6	94.5
P42357	Histidine ammonia-lyase OS=Homo sapiens OX=9606 GN=HAL PE=1 SV=1	72.7	6.95	■	2285	High	0	25.328	127	212		5	7		5	7		12	9	9	14	█	█	█	7.57486e+06	2.28302e+07	9.5891e+06	56.8	171.3	71.9
Q9C0K0	B-cell lymphoma/leukemia 11B OS=Homo sapiens OX=9606 GN=BCL11B PE=1 SV=1	95.5	6.55	■	1312	High	0	53.038	129		460	5		18	5		13	23	13	13	22	█	█	█	1.69791e+06	1.75787e+06	2.13646e+07	20.5	21.2	258.2
Q9NZT1	Calmodulin-like protein 5 OS=Homo sapiens OX=9606 GN=CALML5 PE=1 SV=2	15.9	4.44	■	2244	High	0	20.903	149	74	23	6	2	3	5	2	3	11	5	5	38	█	█	█	6.94848e+06	8.72702e+06	4.12979e+06	105.3	132.2	62.6
P32119	Peroxiredoxin-2 OS=Homo sapiens OX=9606 GN=PRDX2 PE=1 SV=5	21.9	5.97	■	3377	High	0	24.018	174	204	181	10	6	8	5	5	5	24	6	5	32	█	█	█	9.09891e+06	1.56017e+07	9.69071e+06	79.4	136.1	84.5
P14324	Farnesyl pyrophosphate synthase OS=Homo sapiens OX=9606 GN=FDPS PE=1 SV=4	48.2	6.15	■	3346	High	0	22.544	164	94	173	5	4	6	5	3	5	15	5	5	15	█	█	█	1.22989e+07	1.48421e+07	4.63813e+07	50.2	60.6	189.3
P62937	Peptidyl-prolyl cis-trans isomerase A OS=Homo sapiens OX=9606 GN=PPIA PE=1 SV=2	18	7.81	■	2258	High	0	27.535	150	154	205	8	8	15	5	4	6	31	6	6	36	█	█	█	9.44878e+06	1.67173e+07	4.81474e+07	38.1	67.5	194.4
Q70J99	Protein unc-13 homolog D OS=Homo sapiens OX=9606 GN=UNC13D PE=1 SV=1	123.2	6.65	■	1915	High	0	35.187	106	81	218	5	3	8	5	3	7	16	9	9	10	█	█	█	3.8786e+06	2.32886e+06	3.55106e+06	119.2	71.6	109.2
Q9NPL8	Complex I assembly factor TIMMDC1, mitochondrial OS=Homo sapiens OX=9606 GN=TIMMDC1 PE=1 SV=2	32.2	8.5	■	2260	High	0	33.445	291	99	101	6	3	3	5	3	3	12	5	5	21	█	█	█	7.92221e+06	2.00257e+06	3.30569e+06	179.6	45.4	75
P62807	Histone H2B type 1-C/E/F/G/I OS=Homo sapiens OX=9606 GN=H2BC4 PE=1 SV=4	13.9	10.32	■	596	High	0	65.23	314	300	440	31	22	254	5	5	7	307	7	2	48	█	█	█	5.61892e+07	3.90668e+07	1.68121e+09	9.5	6.6	283.9
P49815	Tuberin OS=Homo sapiens OX=9606 GN=TSC2 PE=1 SV=2	200.5	7.31	■	1911	High	0	14.027	161			5			5			5	5	5	4	█	█	█	1.5075e+06	95854.5	609590	204.4	13	82.6
P78347	General transcription factor II-I OS=Homo sapiens OX=9606 GN=GTF2I PE=1 SV=2	112.3	6.39	■	2270	High	0	55.075	96	261	448	5	8	13	5	8	13	26	15	15	19	█	█	█	4.74327e+06	8.49887e+06	1.36855e+07	52.8	94.7	152.5
P25686	DnaJ homolog subfamily B member 2 OS=Homo sapiens OX=9606 GN=DNAJB2 PE=1 SV=3	35.6	5.95	■	1310	High	0	19.568	251	99	81	6	4	4	5	3	2	14	5	4	18	█	█	█	1.38413e+06	1.3339e+06	1.04794e+06	110.3	106.3	83.5
Q3KQU3	MAP7 domain-containing protein 1 OS=Homo sapiens OX=9606 GN=MAP7D1 PE=1 SV=1	92.8	10.11	■	3365	High	0	19.186	152	88	138	6	2	6	5	2	6	14	7	7	10	█	█	█	3.2089e+06	3.19664e+06	2.9233e+06	103.2	102.8	94
Q9NPA0	ER membrane protein complex subunit 7 OS=Homo sapiens OX=9606 GN=EMC7 PE=1 SV=1	26.5	9.25	■	2229	High	0	19.137	182	22	60	7	2	4	5	2	3	13	5	5	29	█	█	█	1.22872e+07	3.84276e+06	5.38292e+06	171.3	53.6	75.1
P30519	Heme oxygenase 2 OS=Homo sapiens OX=9606 GN=HMOX2 PE=1 SV=2	36	5.41	■	3394	High	0	12.821	82		43	5		1	5		1	6	5	5	24	█	█	█	1.62551e+06	653853	957321	150.7	60.6	88.7
Q9NYK5	39S ribosomal protein L39, mitochondrial OS=Homo sapiens OX=9606 GN=MRPL39 PE=1 SV=3	38.7	7.65	■	2198	High	0	15.571	117	42	118	5	2	3	5	2	3	10	6	6	21	█	█	█	3.07864e+06	2.12585e+06	1.85728e+06	130.8	90.3	78.9
O43823	A-kinase anchor protein 8 OS=Homo sapiens OX=9606 GN=AKAP8 PE=1 SV=1	76.1	5.15	■	1925	High	0	37.837	187	160	260	7	6	6	5	4	6	19	7	7	16	█	█	█	5.30491e+06	8.27554e+06	6.05179e+06	81.1	126.5	92.5
O00182	Galectin-9 OS=Homo sapiens OX=9606 GN=LGALS9 PE=1 SV=2	39.5	9.17	■	1208	High	0	25.947	245	200	258	9	8	8	5	4	5	25	6	6	21	█	█	█	3.08314e+07	2.86078e+07	2.35953e+07	111.4	103.4	85.2
P06730	Eukaryotic translation initiation factor 4E OS=Homo sapiens OX=9606 GN=EIF4E PE=1 SV=2	25.1	6.15	■	2163	High	0	19.111	156	129	51	6	5	2	5	4	2	13	5	5	25	█	█	█	5.21968e+06	7.49908e+06	4.96457e+06	88.6	127.2	84.2
Q53QZ3	Rho GTPase-activating protein 15 OS=Homo sapiens OX=9606 GN=ARHGAP15 PE=1 SV=2	54.5	9.39	■	1203	High	0	26.848	210	43	231	5	2	6	5	2	6	13	8	7	19	█	█	█	6.19532e+06	2.51771e+06	6.83208e+06	119.6	48.6	131.9
P09496	Clathrin light chain A OS=Homo sapiens OX=9606 GN=CLTA PE=1 SV=1	27.1	4.51	■	3518	High	0	16.902	250	191	210	11	8	9	5	4	5	28	6	6	15	█	█	█	5.25414e+07	2.99163e+07	3.10624e+07	138.9	79.1	82.1
O94776	Metastasis-associated protein MTA2 OS=Homo sapiens OX=9606 GN=MTA2 PE=1 SV=1	75	9.66	■	2142	High	0	67.526	151	79	655	6	2	21	5	2	13	29	13	11	23	█	█	█	4.00269e+06	1.4544e+06	2.70809e+07	36.9	13.4	249.7
O75431	Metaxin-2 OS=Homo sapiens OX=9606 GN=MTX2 PE=1 SV=1	29.7	6.29	■	1996	High	0	24.991	147	125	201	7	4	10	5	4	7	21	7	7	38	█	█	█	1.90118e+07	1.30752e+07	1.15834e+07	130.6	89.8	79.6
Q13155	Aminoacyl tRNA synthase complex-interacting multifunctional protein 2 OS=Homo sapiens OX=9606 GN=AIMP2 PE=1 SV=2	35.3	8.22	■	2127	High	0	21.591	177		17	8		2	5		1	10	5	5	22	█	█	█	3.76826e+06	301373	370180	254.6	20.4	25
P33778	Histone H2B type 1-B OS=Homo sapiens OX=9606 GN=H2BC3 PE=1 SV=2	13.9	10.32	■	341	High	0	61.294	334	302	432	29	21	247	5	5	7	297	7	2	48	█	█	█	3.50224e+08	2.28552e+08	8.72508e+09	11.3	7.4	281.3
Q96EP5	DAZ-associated protein 1 OS=Homo sapiens OX=9606 GN=DAZAP1 PE=1 SV=1	43.4	8.56	■	1166	High	0	41.153	277	271	263	10	13	11	5	7	7	34	8	8	28	█	█	█	2.75463e+07	3.81569e+07	2.0839e+07	95.5	132.3	72.2
P07737	Profilin-1 OS=Homo sapiens OX=9606 GN=PFN1 PE=1 SV=2	15	8.27	■	2108	High	0	35.903	212	170	311	7	9	10	5	5	5	26	5	5	46	█	█	█	7.15411e+06	1.26157e+07	2.37161e+07	49.4	87	163.6
Q8IYS2	Uncharacterized protein KIAA2013 OS=Homo sapiens OX=9606 GN=KIAA2013 PE=1 SV=1	69.1	8.19	■	1154	High	0	21.545	108	162	91	6	7	6	5	6	5	19	8	8	13	█	█	█	1.09895e+07	1.33797e+07	5.01273e+06	112.2	136.6	51.2
Q9BZE1	39S ribosomal protein L37, mitochondrial OS=Homo sapiens OX=9606 GN=MRPL37 PE=1 SV=2	48.1	8.59	■	3561	High	0	19.724	179	159	73	5	6	3	5	6	3	14	6	6	17	█	█	█	4.9645e+06	5.66581e+06	1.32064e+07	62.5	71.3	166.2
Q9HB71	Calcyclin-binding protein OS=Homo sapiens OX=9606 GN=CACYBP PE=1 SV=2	26.2	8.25	■	2106	High	0	25.443	184	177	214	5	6	7	5	6	7	18	7	7	40	█	█	█	3.28358e+06	4.11552e+06	7.73379e+06	65.1	81.6	153.3
Q9NUD5	Zinc finger CCHC domain-containing protein 3 OS=Homo sapiens OX=9606 GN=ZCCHC3 PE=1 SV=2	43.5	8.53	■	2105	High	0	31.361	190	302	211	5	9	4	5	8	4	18	9	9	32	█	█	█	4.33335e+06	1.17091e+07	4.75995e+06	62.5	168.9	68.6
O00410	Importin-5 OS=Homo sapiens OX=9606 GN=IPO5 PE=1 SV=4	123.6	4.94	■	3584	High	0	20.137	150	92	107	5	3	4	5	3	4	12	6	6	7	█	█	█	2.95269e+06	1.52961e+06	2.18748e+06	132.8	68.8	98.4
Q9P258	Protein RCC2 OS=Homo sapiens OX=9606 GN=RCC2 PE=1 SV=2	56	8.78	■	2099	High	0	20.397	160	135	153	6	5	7	5	5	6	18	7	7	16	█	█	█	4.87791e+06	6.18655e+06	9.30665e+06	71.8	91.1	137.1
P61326	Protein mago nashi homolog OS=Homo sapiens OX=9606 GN=MAGOH PE=1 SV=1	17.2	6.11	■	1125	High	0	28.762	95	145	240	7	6	11	5	4	7	24	7	1	48	█	█	█	1.15131e+07	1.39361e+07	2.5168e+07	68.2	82.6	149.2
Q07021	Complement component 1 Q subcomponent-binding protein, mitochondrial OS=Homo sapiens OX=9606 GN=C1QBP PE=1 SV=1	31.3	4.84	■	2181	High	0	54.597	310	185	353	9	8	12	5	5	6	29	6	6	31	█	█	█	1.40151e+07	3.78592e+07	7.59499e+07	32.9	88.9	178.3
P05387	60S acidic ribosomal protein P2 OS=Homo sapiens OX=9606 GN=RPLP2 PE=1 SV=1	11.7	4.54	■	3399	High	0	47.245	236	311	305	6	9	7	5	4	5	22	5	5	70	█	█	█	9.7702e+06	3.5413e+07	3.2727e+07	37.6	136.4	126
Q9Y385	Ubiquitin-conjugating enzyme E2 J1 OS=Homo sapiens OX=9606 GN=UBE2J1 PE=1 SV=2	35.2	6.74	■	3483	High	0	22.597	230	72	33	5	2	2	5	2	2	9	5	5	20	█	█	█	2.56829e+06	882496	1.03484e+06	171.8	59	69.2
Q9NZL4	Hsp70-binding protein 1 OS=Homo sapiens OX=9606 GN=HSPBP1 PE=1 SV=2	39.3	5.21	■	1975	High	0	23.066	207	95	156	5	2	6	5	2	5	13	6	6	24	█	█	█	3.87586e+06	3.0849e+06	4.60234e+06	100.6	80	119.4
O95487	Protein transport protein Sec24B OS=Homo sapiens OX=9606 GN=SEC24B PE=1 SV=2	137.3	6.67	■	2221	High	0	21.478	201	198	133	5	6	3	5	6	3	14	6	6	5	█	█	█	1.30051e+06	1.87712e+06	1.31768e+06	86.8	125.3	87.9
P61981	14-3-3 protein gamma OS=Homo sapiens OX=9606 GN=YWHAG PE=1 SV=2	28.3	4.89	■	1930	High	0	27.403	238	244	218	14	8	10	5	5	5	32	6	3	28	█	█	█	2.45795e+06	3.25231e+06	4.02326e+06	75.8	100.2	124
P35610	Sterol O-acyltransferase 1 OS=Homo sapiens OX=9606 GN=SOAT1 PE=1 SV=3	64.7	8.94	■	3420	High	0	34.022	149	122	51	8	6	4	5	5	3	18	7	7	14	█	█	█	1.64564e+07	7.06648e+06	5.20284e+06	171.9	73.8	54.3
Q9NUQ2	1-acyl-sn-glycerol-3-phosphate acyltransferase epsilon OS=Homo sapiens OX=9606 GN=AGPAT5 PE=1 SV=3	42	9.1	■	1942	High	0	19.727	249	228	140	5	5	3	5	5	3	13	5	5	17	█	█	█	5.11163e+06	3.0448e+06	2.33102e+06	146.2	87.1	66.7
Q13247	Serine/arginine-rich splicing factor 6 OS=Homo sapiens OX=9606 GN=SRSF6 PE=1 SV=2	39.6	11.43	■	2201	High	0	33.199	217	189	320	7	5	16	5	4	7	28	8	4	23	█	█	█	9.38364e+06	1.0431e+07	5.13348e+07	39.6	44	216.5
O00767	Stearoyl-CoA desaturase OS=Homo sapiens OX=9606 GN=SCD PE=1 SV=2	41.5	9	■	3313	High	0	28.638	257	154	162	10	5	6	5	3	4	21	6	6	28	█	█	█	37527184	1.55505e+07	1.76922e+07	159.1	65.9	75
Q9H330	Transmembrane protein 245 OS=Homo sapiens OX=9606 GN=TMEM245 PE=1 SV=3	97.3	8.91	■	3430	High	0	17.719	200			6			5			6	5	5	7	█	█	█	2.88742e+06	770641	803804	194.1	51.8	54
Q9BYX7	Putative beta-actin-like protein 3 OS=Homo sapiens OX=9606 GN=POTEKP PE=5 SV=1	42	6.33	■	1228	High	0	53.729	312	234	235	53	11	27	5	3	4	91	5	1	18	█	█	█	384126		67251.9	255.3		44.7
Q13555	Calcium/calmodulin-dependent protein kinase type II subunit gamma OS=Homo sapiens OX=9606 GN=CAMK2G PE=1 SV=4	62.6	7.83	■	3432	High	0	22.725	172	46	108	6	1	4	5	1	4	11	6	6	14	█	█	█	7.06081e+06	1.74061e+06	4.4067e+06	160.4	39.5	100.1
Q14258	E3 ubiquitin/ISG15 ligase TRIM25 OS=Homo sapiens OX=9606 GN=TRIM25 PE=1 SV=2	70.9	8.09	■	3436	High	0	23.58	120	105	39	5	7	2	5	7	2	14	9	9	16	█	█	█	3.66457e+06	5.82704e+06	4.02746e+06	81.3	129.3	89.4
Q14999	Cullin-7 OS=Homo sapiens OX=9606 GN=CUL7 PE=1 SV=2	191	5.87	■	1224	High	0	21.685	226			6			5			6	5	2	4	█	█	█	758824			300
P07766	T-cell surface glycoprotein CD3 epsilon chain OS=Homo sapiens OX=9606 GN=CD3E PE=1 SV=2	23.1	6.76	■	2197	High	0	29.52	179	95	61	8	4	3	5	3	2	15	5	5	29	█	█	█	2.48114e+07	1.07589e+07	4.78157e+06	184.5	80	35.5
O95249	Golgi SNAP receptor complex member 1 OS=Homo sapiens OX=9606 GN=GOSR1 PE=1 SV=1	28.6	9.42	■	3441	High	0	48.25	194	463	303	6	18	11	5	10	9	35	11	11	47	█	█	█	7.55406e+06	3.32922e+07	1.2612e+07	42.4	186.8	70.8
P13073	Cytochrome c oxidase subunit 4 isoform 1, mitochondrial OS=Homo sapiens OX=9606 GN=COX4I1 PE=1 SV=1	19.6	9.51	■	2192	High	0	27.206	221	186	191	10	7	8	5	5	5	25	5	5	34	█	█	█	5.21724e+07	3.01553e+07	3.56684e+07	132.6	76.7	90.7
P52594	Arf-GAP domain and FG repeat-containing protein 1 OS=Homo sapiens OX=9606 GN=AGFG1 PE=1 SV=2	58.2	8.63	■	2190	High	0	22.033	139	29		5	1		5	1		6	6	6	16	█	█	█	2.90085e+06	219493	265431	257	19.4	23.5
P18621	60S ribosomal protein L17 OS=Homo sapiens OX=9606 GN=RPL17 PE=1 SV=3	21.4	10.17	■	2187	High	0	40.231	200	281	264	11	18	15	5	6	6	44	6	6	32	█	█	█	3.17358e+07	6.99568e+07	5.99806e+07	58.9	129.8	111.3
Q12907	Vesicular integral-membrane protein VIP36 OS=Homo sapiens OX=9606 GN=LMAN2 PE=1 SV=1	40.2	6.95	■	3461	High	0	60.988	146	402	245	6	16	13	5	10	7	35	11	11	47	█	█	█	1.51119e+08	9.77186e+07	9.15464e+07	133.2	86.1	80.7
Q9UNK0	Syntaxin-8 OS=Homo sapiens OX=9606 GN=STX8 PE=1 SV=2	26.9	4.98	■	2184	High	0	25.025	230	174	94	5	7	3	5	6	3	15	7	7	35	█	█	█	1.09681e+07	6.42657e+06	1.46645e+07	102.6	60.1	137.2
Q16611	Bcl-2 homologous antagonist/killer OS=Homo sapiens OX=9606 GN=BAK1 PE=1 SV=1	23.4	6.01	■	2334	High	0	24.781	175	119	109	6	3	2	5	2	2	11	5	5	22	█	█	█	7.65043e+06	7.59701e+06	6.64198e+06	104.9	104.1	91
O75569	Interferon-inducible double-stranded RNA-dependent protein kinase activator A OS=Homo sapiens OX=9606 GN=PRKRA PE=1 SV=1	34.4	8.41	■	2364	High	0	26.397	131	217	132	5	10	9	5	7	6	24	7	7	31	█	█	█	6.74543e+06	1.37586e+07	1.09305e+07	64.4	131.3	104.3
Q86W42	THO complex subunit 6 homolog OS=Homo sapiens OX=9606 GN=THOC6 PE=1 SV=1	37.5	7.43	■	1346	High	0	27.603	256		268	5		8	5		7	13	7	7	26	█	█	█	3.95442e+06	243079	5.67089e+06	120.2	7.4	172.4
Q13546	Receptor-interacting serine/threonine-protein kinase 1 OS=Homo sapiens OX=9606 GN=RIPK1 PE=1 SV=3	75.9	6.33	■	1747	High	0	23.185	166	74	97	5	3	2	5	3	2	10	6	6	11	█	█	█	2.44041e+06	1.70175e+06	1.55891e+06	128.4	89.5	82
Q8NI27	THO complex subunit 2 OS=Homo sapiens OX=9606 GN=THOC2 PE=1 SV=2	182.7	8.44	■	1748	High	0	49.384	171		593	5		16	5		15	21	15	15	10	█	█	█	8.09215e+06	1.04632e+06	1.62396e+07	95.7	12.4	192
P51617	Interleukin-1 receptor-associated kinase 1 OS=Homo sapiens OX=9606 GN=IRAK1 PE=1 SV=2	76.5	6.62	■	2920	High	0	12.415	146		54	5		1	5		1	6	5	5	7	█	█	█	2.16489e+06	1.13184e+06	1.04697e+06	149.5	78.2	72.3
P40429	60S ribosomal protein L13a OS=Homo sapiens OX=9606 GN=RPL13A PE=1 SV=2	23.6	10.93	■	1562	High	0	23.75	187	222	236	11	11	12	5	5	6	34	6	6	27	█	█	█	2.33225e+07	4.20865e+07	4.90489e+07	61.1	110.3	128.6
Q9HAU5	Regulator of nonsense transcripts 2 OS=Homo sapiens OX=9606 GN=UPF2 PE=1 SV=1	147.7	5.69	■	2562	High	0	28.863	121	254	216	6	9	7	5	8	7	22	12	12	10	█	█	█	2.90688e+06	8.11355e+06	5.63239e+06	52.4	146.2	101.5
Q5TAX3	Terminal uridylyltransferase 4 OS=Homo sapiens OX=9606 GN=TUT4 PE=1 SV=3	185	7.97	■	1550	High	0	19.168	133	162		5	6		5	6		11	7	7	4	█	█	█	5.61743e+06	4.9765e+06	2.8327e+06	125.5	111.2	63.3
P62993	Growth factor receptor-bound protein 2 OS=Homo sapiens OX=9606 GN=GRB2 PE=1 SV=1	25.2	6.32	■	2551	High	0	21.837	145	208	163	5	6	7	5	5	6	18	7	7	40	█	█	█	7.17553e+06	1.22997e+07	8.92668e+06	75.8	129.9	94.3
Q9HCS7	Pre-mRNA-splicing factor SYF1 OS=Homo sapiens OX=9606 GN=XAB2 PE=1 SV=2	99.9	6.23	■	2939	High	0	51.417	97		512	5		15	5		13	20	14	14	17	█	█	█	3.52395e+06	1.85078e+06	1.18893e+07	61.2	32.2	206.6
Q15021	Condensin complex subunit 1 OS=Homo sapiens OX=9606 GN=NCAPD2 PE=1 SV=3	157.1	6.61	■	2949	High	0	30.627	115	15	279	5	1	11	5	1	11	17	13	13	10	█	█	█	4.79092e+06	2.03711e+06	6.5947e+06	107.1	45.5	147.4
O95319	CUGBP Elav-like family member 2 OS=Homo sapiens OX=9606 GN=CELF2 PE=1 SV=1	54.3	8.76	■	2951	High	0	29.292	163	170	205	6	9	7	5	5	4	22	6	6	9	█	█	█	9.25414e+06	2.03519e+07	1.41189e+07	63.5	139.6	96.9
P62750	60S ribosomal protein L23a OS=Homo sapiens OX=9606 GN=RPL23A PE=1 SV=1	17.7	10.45	■	2955	High	0	33.304	185	296	286	9	12	13	5	7	7	34	8	8	44	█	█	█	4.43085e+07	9.3478e+07	6.76474e+07	64.7	136.5	98.8
Q13835	Plakophilin-1 OS=Homo sapiens OX=9606 GN=PKP1 PE=1 SV=2	82.8	9.13	■	1770	High	0	27.449	298	292	110	5	6	3	5	6	3	14	7	7	10	█	█	█	5.53571e+06	6.42331e+06	3.36232e+06	108.4	125.8	65.8
P34931	Heat shock 70 kDa protein 1-like OS=Homo sapiens OX=9606 GN=HSPA1L PE=1 SV=2	70.3	6.02	■	2964	High	0	35.552	291	236	278	10	10	11	5	5	4	31	5	2	11	█	█	█	435497	468762	297274	108.7	117	74.2
P02534	Keratin, type I microfibrillar 48 kDa, component 8C-1 (Contact-Cont) OS=Ovis aries PE=1 SV=2	46.6	4.81	■	2533	High	0	12.658	105	49	48	19	6	7	5	1	1	32	5	3	12	█	█	█	1.36237e+06		35056.3	292.5		7.5
Q9HD45	Transmembrane 9 superfamily member 3 OS=Homo sapiens OX=9606 GN=TM9SF3 PE=1 SV=2	67.8	7.21	■	2518	High	0	38.735	118	278	255	7	17	13	5	8	7	37	11	11	16	█	█	█	2.88304e+07	1.09116e+08	3.53044e+07	49.9	188.9	61.1
Q9BQA9	Cytochrome b-245 chaperone 1 OS=Homo sapiens OX=9606 GN=CYBC1 PE=1 SV=1	20.8	6.8	■	2501	High	0	15.932	181	117	54	7	4	3	5	4	3	14	5	5	28	█	█	█	7.5876e+06	3.56214e+06	1.87689e+06	174.7	82	43.2
Q96BQ5	Coiled-coil domain-containing protein 127 OS=Homo sapiens OX=9606 GN=CCDC127 PE=1 SV=1	30.8	9.2	■	1515	High	0	13.845	163	37	44	5	2	1	5	2	1	8	5	5	17	█	█	█	3.91656e+06	2.3784e+06	1.63899e+06	148.1	89.9	62
Q562R1	Beta-actin-like protein 2 OS=Homo sapiens OX=9606 GN=ACTBL2 PE=1 SV=2	42	5.59	■	2604	High	0	40.751	304	199	242	71	10	35	5	3	5	116	6	2	19	█	█	█	1.22006e+06			300
O60884	DnaJ homolog subfamily A member 2 OS=Homo sapiens OX=9606 GN=DNAJA2 PE=1 SV=1	45.7	6.48	■	2895	High	0	24.36	203	131	239	7	3	6	5	3	6	16	7	7	24	█	█	█	6.00656e+06	3.65932e+06	7.72641e+06	103.6	63.1	133.3
Q9C035	Tripartite motif-containing protein 5 OS=Homo sapiens OX=9606 GN=TRIM5 PE=1 SV=1	56.3	6.05	■	2893	High	0	25.953	115	275	72	5	9	3	5	8	3	17	8	8	18	█	█	█	7.87956e+06	2.2355e+07	9.26253e+06	59.8	169.8	70.4
Q16539	Mitogen-activated protein kinase 14 OS=Homo sapiens OX=9606 GN=MAPK14 PE=1 SV=3	41.3	5.78	■	2890	High	0	18.782	146	114	104	5	4	4	5	4	4	13	7	7	21	█	█	█	3.12098e+06	3.44831e+06	4.5989e+06	83.8	92.6	123.5
Q9Y4F3	Meiosis regulator and mRNA stability factor 1 OS=Homo sapiens OX=9606 GN=MARF1 PE=1 SV=6	192.7	7.87	■	2730	High	0	20.252	141	158	62	5	6	3	5	6	3	14	9	9	6	█	█	█	2.73157e+06	4.01419e+06	1.37886e+06	100.9	148.2	50.9
P46013	Proliferation marker protein Ki-67 OS=Homo sapiens OX=9606 GN=MKI67 PE=1 SV=2	358.5	9.45	■	1630	High	0	276.337	123	15	2860	5	1	89	5	1	72	95	72	72	30	█	█	█	9.99921e+06	8.35121e+06	1.18498e+08	21.9	18.3	259.8
Q9Y399	28S ribosomal protein S2, mitochondrial OS=Homo sapiens OX=9606 GN=MRPS2 PE=1 SV=1	33.2	9.26	■	2714	High	0	21.083	167	296	218	5	10	7	5	7	7	22	7	7	20	█	█	█	8.10741e+06	1.7e+07	7.2824e+06	75.1	157.5	67.5
Q9UPU7	TBC1 domain family member 2B OS=Homo sapiens OX=9606 GN=TBC1D2B PE=1 SV=2	109.8	6.16	■	2699	High	0	15.544	199			6			5			6	5	5	5	█	█	█	1.80117e+06	172736	249746	243	23.3	33.7
O95684	Centrosomal protein 43 OS=Homo sapiens OX=9606 GN=CEP43 PE=1 SV=1	43	4.81	■	2688	High	0	24.087	109		127	5		4	5		4	9	7	7	24	█	█	█	3.40623e+06	1.21239e+06	2.00235e+06	154.3	54.9	90.7
O94901	SUN domain-containing protein 1 OS=Homo sapiens OX=9606 GN=SUN1 PE=1 SV=3	90	7.08	■	2681	High	0	12.135	95			5			5			5	5	5	7	█	█	█	1.81652e+06	2.6904e+06	1.54009e+06	90.1	133.5	76.4
P17706	Tyrosine-protein phosphatase non-receptor type 2 OS=Homo sapiens OX=9606 GN=PTPN2 PE=1 SV=2	48.4	8.29	■	2759	High	0	17.407	178	24	30	6	1	2	5	1	2	9	5	5	16	█	█	█	2.94008e+06	903035	641403	196.7	60.4	42.9
P25311	Zinc-alpha-2-glycoprotein OS=Homo sapiens OX=9606 GN=AZGP1 PE=1 SV=2	34.2	6.05	■	1624	High	0	26.987	209	265	49	6	6	1	5	6	1	13	7	7	24	█	█	█	9.09595e+06	1.23333e+07	1.96713e+06	116.6	158.1	25.2
O60832	H/ACA ribonucleoprotein complex subunit DKC1 OS=Homo sapiens OX=9606 GN=DKC1 PE=1 SV=3	57.6	9.42	■	1511	High	0	56.98	141	240	588	5	7	21	5	7	13	33	14	14	35	█	█	█	3.97112e+06	5.76712e+06	3.67727e+07	25.6	37.2	237.2
P35250	Replication factor C subunit 2 OS=Homo sapiens OX=9606 GN=RFC2 PE=1 SV=3	39.1	6.44	■	2771	High	0	29.082	215	209	357	5	5	8	5	5	8	18	8	8	29	█	█	█	5.53878e+06	4.3341e+06	1.0888e+07	80	62.6	157.3
Q9H061	Transmembrane protein 126A OS=Homo sapiens OX=9606 GN=TMEM126A PE=1 SV=1	21.5	9.26	■	2668	High	0	13.27	149	34	77	5	1	2	5	1	2	8	5	5	23	█	█	█	5.58096e+06	1.26904e+06	3.61121e+06	160	36.4	103.6
P82912	28S ribosomal protein S11, mitochondrial OS=Homo sapiens OX=9606 GN=MRPS11 PE=1 SV=2	20.6	10.81	■	2822	High	0	15.498	144	112	79	8	4	4	5	3	3	16	5	5	29	█	█	█	2.08568e+06	4.53208e+06	1.65458e+06	75.6	164.4	60
Q8N6H7	ADP-ribosylation factor GTPase-activating protein 2 OS=Homo sapiens OX=9606 GN=ARFGAP2 PE=1 SV=1	56.7	7.99	■	2649	High	0	18.737	94	30	57	5	1	3	5	1	3	9	7	7	13	█	█	█	3.67074e+06	4.93108e+06	2.91356e+06	95.6	128.5	75.9
O60814	Histone H2B type 1-K OS=Homo sapiens OX=9606 GN=H2BC12 PE=1 SV=3	13.9	10.32	■	596	High	0	65.23	314	300	440	31	22	254	5	5	7	307	7	2	48	█	█	█	5.61892e+07	3.90668e+07	1.68121e+09	9.5	6.6	283.9
O96000	NADH dehydrogenase [ubiquinone] 1 beta subcomplex subunit 10 OS=Homo sapiens OX=9606 GN=NDUFB10 PE=1 SV=3	20.8	8.48	■	2846	High	0	27.978	169	53	100	7	3	5	5	2	4	15	5	5	37	█	█	█	1.02782e+07	5.48665e+06	9.86546e+06	120.3	64.2	115.5
Q9Y2T7	Y-box-binding protein 2 OS=Homo sapiens OX=9606 GN=YBX2 PE=1 SV=2	38.5	10.8	■	1714	High	0	43.101	239	312	248	11	15	13	5	6	4	39	6	2	20	█	█	█	301808	685812	106601	82.7	188	29.2
P61353	60S ribosomal protein L27 OS=Homo sapiens OX=9606 GN=RPL27 PE=1 SV=2	15.8	10.56	■	2043	High	0	30.847	194	229	173	10	12	9	5	5	4	31	5	5	43	█	█	█	6.17992e+07	1.01498e+08	8.16415e+07	75.7	124.3	100
Q14103	Heterogeneous nuclear ribonucleoprotein D0 OS=Homo sapiens OX=9606 GN=HNRNPD PE=1 SV=1	38.4	7.81	■	2606	High	0	47.319	177	259	423	8	12	31	5	6	8	51	8	7	25	█	█	█	9.30478e+06	1.85754e+07	1.28456e+08	17.9	35.6	246.5
O75907	Diacylglycerol O-acyltransferase 1 OS=Homo sapiens OX=9606 GN=DGAT1 PE=1 SV=2	55.2	9.32	■	2775	High	0	26.916	278			6			5			6	5	5	17	█	█	█	2.03003e+06	667296	215205	209.1	68.7	22.2
P61018	Ras-related protein Rab-4B OS=Homo sapiens OX=9606 GN=RAB4B PE=1 SV=1	23.6	6.06	■	1892	High	0	22.303	211	50	99	5	2	3	5	1	2	10	5	4	30	█	█	█	1.59422e+06	314857	831494	174.5	34.5	91
O75843	AP-1 complex subunit gamma-like 2 OS=Homo sapiens OX=9606 GN=AP1G2 PE=1 SV=1	87.1	6.55	■	2978	High	0	22.374	214	234	81	6	5	3	5	5	3	14	6	5	7	█	█	█	2.46925e+06	1.80629e+06	1.24209e+06	134.3	98.2	67.5
Q9UN37	Vacuolar protein sorting-associated protein 4A OS=Homo sapiens OX=9606 GN=VPS4A PE=1 SV=1	48.9	7.8	■	2476	High	0	17.463	171	103	161	6	3	5	5	3	5	14	6	4	14	█	█	█	6.19022e+06	2.96078e+06	5.41877e+06	127.5	61	111.6
O95870	Phosphatidylserine lipase ABHD16A OS=Homo sapiens OX=9606 GN=ABHD16A PE=1 SV=3	63.2	8.13	■	1852	High	0	18.321	174		4	6		1	5		1	7	5	5	9	█	█	█	2.3917e+06	544381	603846	202.7	46.1	51.2
P61966	AP-1 complex subunit sigma-1A OS=Homo sapiens OX=9606 GN=AP1S1 PE=1 SV=1	18.7	5.73	■	1856	High	0	23.061	250	92	168	5	3	3	5	3	3	11	5	4	31	█	█	█	4.84466e+06	2.69129e+06	2.47265e+06	145.2	80.7	74.1
Q6KCM7	Calcium-binding mitochondrial carrier protein SCaMC-2 OS=Homo sapiens OX=9606 GN=SLC25A25 PE=1 SV=1	52.6	8.35	■	2377	High	0	13.202	175		29	6		2	5		2	8	5	5	10	█	█	█	5.50957e+06	1.24126e+06	2.78412e+06	173.3	39.1	87.6
P62333	26S proteasome regulatory subunit 10B OS=Homo sapiens OX=9606 GN=PSMC6 PE=1 SV=1	44.1	7.49	■	1400	High	0	21.872	155	26	153	5	1	5	5	1	5	11	6	6	19	█	█	█	2.0042e+06	1.02866e+06	3.33292e+06	94.5	48.5	157.1
Q99714	3-hydroxyacyl-CoA dehydrogenase type-2 OS=Homo sapiens OX=9606 GN=HSD17B10 PE=1 SV=3	26.9	7.78	■	2369	High	0	27.687	123	111	260	5	3	11	5	3	8	19	8	8	49	█	█	█	2.42276e+06	7.7531e+06	9.8217e+06	36.3	116.3	147.3
Q9Y679	Lipid droplet-regulating VLDL assembly factor AUP1 OS=Homo sapiens OX=9606 GN=AUP1 PE=1 SV=2	45.8	8.65	■	1878	High	0	25.827	223	18	80	6	1	2	5	1	2	9	5	5	15	█	█	█	4.42458e+06	1.05749e+06	1.41012e+06	192.6	46	61.4
Q99880	Histone H2B type 1-L OS=Homo sapiens OX=9606 GN=H2BC13 PE=1 SV=3	13.9	10.32	■	596	High	0	65.23	314	300	440	31	22	254	5	5	7	307	7	2	48	█	█	█	5.61892e+07	3.90668e+07	1.68121e+09	9.5	6.6	283.9
P58876	Histone H2B type 1-D OS=Homo sapiens OX=9606 GN=H2BC5 PE=1 SV=2	13.9	10.32	■	596	High	0	65.23	314	300	440	31	22	254	5	5	7	307	7	2	48	█	█	█	5.61892e+07	3.90668e+07	1.68121e+09	9.5	6.6	283.9
P01130	Low-density lipoprotein receptor OS=Homo sapiens OX=9606 GN=LDLR PE=1 SV=1	95.3	5.05	■	3252	High	0	27.032	202	180	119	6	4	4	5	4	4	14	7	7	9	█	█	█	6.15821e+06	4.18225e+06	2.92487e+06	139.3	94.6	66.1
Q86V81	THO complex subunit 4 OS=Homo sapiens OX=9606 GN=ALYREF PE=1 SV=3	26.9	11.15	■	2342	High	0	74.729	280	147	415	7	6	18	5	4	7	31	7	7	36	█	█	█	1.79736e+07	1.30894e+07	7.79386e+07	49.5	36	214.5
P09669	Cytochrome c oxidase subunit 6C OS=Homo sapiens OX=9606 GN=COX6C PE=1 SV=2	8.8	10.39	■	2341	High	0	13.129	132	94	103	8	6	6	5	3	4	20	5	5	49	█	█	█	1.59123e+07	1.0965e+07	1.79068e+07	106.6	73.5	120
O75367	Core histone macro-H2A.1 OS=Homo sapiens OX=9606 GN=MACROH2A1 PE=1 SV=4	39.6	9.79	■	2336	High	0	103.959	131	35	849	6	2	46	5	2	14	54	14	14	51	█	█	█	5.10288e+06	2.96606e+06	2.43081e+08	6.1	3.5	290.4
P05455	Lupus La protein OS=Homo sapiens OX=9606 GN=SSB PE=1 SV=2	46.8	7.12	■	3269	High	0	34.6	187	326	315	5	12	10	5	8	9	27	11	11	27	█	█	█	7.37736e+06	1.82938e+07	1.27724e+07	57.6	142.8	99.7
Q9Y5B9	FACT complex subunit SPT16 OS=Homo sapiens OX=9606 GN=SUPT16H PE=1 SV=1	119.8	5.66	■	3279	High	0	97.644	173	76	1104	5	3	34	5	3	22	42	22	22	22	█	█	█	1.79259e+08	9.76145e+07	2.13649e+08	109.6	59.7	130.7
P48643	T-complex protein 1 subunit epsilon OS=Homo sapiens OX=9606 GN=CCT5 PE=1 SV=1	59.6	5.66	■	3284	High	0	34.012	128	239	281	6	7	12	5	6	9	25	11	11	21	█	█	█	9.1125e+06	8.83026e+06	1.24274e+07	90	87.2	122.8
Q12874	Splicing factor 3A subunit 3 OS=Homo sapiens OX=9606 GN=SF3A3 PE=1 SV=1	58.8	5.38	■	1887	High	0	50.895	184	113	521	5	3	18	5	3	13	26	13	13	35	█	█	█	3.69928e+06	2.43622e+06	2.74229e+07	33.1	21.8	245.2
Q9UKF6	Cleavage and polyadenylation specificity factor subunit 3 OS=Homo sapiens OX=9606 GN=CPSF3 PE=1 SV=1	77.4	5.6	■	2335	High	0	31.695	146	133	285	5	4	8	5	4	8	17	9	9	17	█	█	█	3.54e+06	5.51448e+06	8.32628e+06	61.1	95.2	143.7
Q3SXM5	Inactive hydroxysteroid dehydrogenase-like protein 1 OS=Homo sapiens OX=9606 GN=HSDL1 PE=1 SV=3	37	8.72	■	2398	High	0	19.369	226	37	125	5	1	3	5	1	3	9	5	5	15	█	█	█	2.02533e+06	720513	2.46078e+06	116.7	41.5	141.8
P23527	Histone H2B type 1-O OS=Homo sapiens OX=9606 GN=H2BC17 PE=1 SV=3	13.9	10.32	■	341	High	0	61.294	334	302	432	29	21	247	5	5	7	297	7	2	48	█	█	█	3.50224e+08	2.28552e+08	8.72508e+09	11.3	7.4	281.3
Q6IBS0	Twinfilin-2 OS=Homo sapiens OX=9606 GN=TWF2 PE=1 SV=2	39.5	6.84	■	2426	High	0	29.306	189		91	5		3	5		3	8	5	5	22	█	█	█	6776688	1.51423e+06	2.51259e+06	188.2	42	69.8
P62826	GTP-binding nuclear protein Ran OS=Homo sapiens OX=9606 GN=RAN PE=1 SV=3	24.4	7.49	■	3125	High	0	33.608	216	340	373	10	18	15	5	7	7	43	7	7	38	█	█	█	2.57574e+08	1.04417e+09	6.34693e+08	39.9	161.8	98.3
Q9H9T3	Elongator complex protein 3 OS=Homo sapiens OX=9606 GN=ELP3 PE=1 SV=2	62.2	8.88	■	1504	High	0	22.603	146	105	131	5	3	5	5	3	5	13	8	8	16	█	█	█	3.4246e+06	1.5344e+06	2.72299e+06	133.7	59.9	106.3
Q7KZN9	Cytochrome c oxidase assembly protein COX15 homolog OS=Homo sapiens OX=9606 GN=COX15 PE=1 SV=1	46	9.82	■	1492	High	0	16.578	156	21	8	7	1	1	5	1	1	9	5	5	14	█	█	█	3.97918e+06	806350	1.73594e+06	183	37.1	79.9
Q9Y608	Leucine-rich repeat flightless-interacting protein 2 OS=Homo sapiens OX=9606 GN=LRRFIP2 PE=1 SV=1	82.1	6.95	■	1489	High	0	17.363	165			5			5			5	5	5	8	█	█	█	3.867e+06	1.49746e+06		216.3	83.7
Q93079	Histone H2B type 1-H OS=Homo sapiens OX=9606 GN=H2BC9 PE=1 SV=3	13.9	10.32	■	596	High	0	65.23	314	300	440	31	22	254	5	5	7	307	7	2	48	█	█	█	5.61892e+07	3.90668e+07	1.68121e+09	9.5	6.6	283.9
P62081	40S ribosomal protein S7 OS=Homo sapiens OX=9606 GN=RPS7 PE=1 SV=1	22.1	10.1	■	1797	High	0	26.096	165	218	251	7	11	16	5	6	6	34	6	6	36	█	█	█	8.84892e+06	2.22925e+07	3.69691e+07	39	98.2	162.8
P62851	40S ribosomal protein S25 OS=Homo sapiens OX=9606 GN=RPS25 PE=1 SV=1	13.7	10.11	■	2451	High	0	19.752	221	262	276	9	11	11	5	5	5	31	5	5	30	█	█	█	6.16915e+07	1.22834e+08	8.72785e+07	68.1	135.6	96.3
Q8IXB1	DnaJ homolog subfamily C member 10 OS=Homo sapiens OX=9606 GN=DNAJC10 PE=1 SV=2	91	7.18	■	3034	High	0	16.876	175	137	105	5	4	4	5	4	4	13	6	6	8	█	█	█	2.67517e+06	2.50187e+06	3.30914e+06	94.6	88.4	117
Q96A72	Protein mago nashi homolog 2 OS=Homo sapiens OX=9606 GN=MAGOHB PE=1 SV=1	17.3	6.39	■	2450	High	0	29.042	141	148	255	6	7	10	5	4	7	23	7	1	48	█	█	█	2.42709e+06	3.50565e+06	6.86716e+06	56.9	82.2	161
P57053	Histone H2B type F-S OS=Homo sapiens OX=9606 GN=H2BS1 PE=1 SV=2	13.9	10.37	■	596	High	0	65.23	314	300	440	31	22	254	5	5	7	307	7	2	48	█	█	█	5.61892e+07	3.90668e+07	1.68121e+09	9.5	6.6	283.9
O95563	Mitochondrial pyruvate carrier 2 OS=Homo sapiens OX=9606 GN=MPC2 PE=1 SV=1	14.3	10.43	■	2447	High	0	20.931	207	125	165	10	4	6	5	4	5	20	5	5	33	█	█	█	16858179	6.91884e+06	8.68379e+06	155.8	63.9	80.3
O75489	NADH dehydrogenase [ubiquinone] iron-sulfur protein 3, mitochondrial OS=Homo sapiens OX=9606 GN=NDUFS3 PE=1 SV=1	30.2	7.5	■	1822	High	0	31.987	243	268	315	7	5	9	5	5	6	21	6	6	25	█	█	█	8.49194e+06	5.68993e+06	8.80937e+06	110.8	74.2	114.9
Q58FF6	Putative heat shock protein HSP 90-beta 4 OS=Homo sapiens OX=9606 GN=HSP90AB4P PE=5 SV=1	58.2	4.73	■	1824	High	0	23.442	201	214	273	7	5	7	5	4	5	19	5	1	9	█	█	█	283747	451328	880704	52.7	83.8	163.5
Q92643	GPI-anchor transamidase OS=Homo sapiens OX=9606 GN=PIGK PE=1 SV=2	45.2	6.16	■	1468	High	0	17.58	174	49	39	5	2	1	5	2	1	8	6	6	16	█	█	█	3.93354e+06	952082	897098	204.1	49.4	46.5
O95758	Polypyrimidine tract-binding protein 3 OS=Homo sapiens OX=9606 GN=PTBP3 PE=1 SV=2	59.7	9.04	■	3084	High	0	17.463	180	234	153	8	10	10	5	6	5	28	6	4	12	█	█	█	1.22439e+06	2.53294e+06	1.76312e+06	66.5	137.6	95.8
O15504	Nucleoporin NUP42 OS=Homo sapiens OX=9606 GN=NUP42 PE=1 SV=1	44.8	9.19	■	3118	High	0	33.452	159	323	153	5	10	6	5	8	6	21	10	10	34	█	█	█	4.80313e+06	1.15826e+07	5.6191e+06	65.5	157.9	76.6
O75146	Huntingtin-interacting protein 1-related protein OS=Homo sapiens OX=9606 GN=HIP1R PE=1 SV=2	119.3	6.67	■	1461	High	0	17.218	156	33		5	1		5	1		6	6	6	6	█	█	█	2.88598e+06	555840		251.6	48.4
Q92973	Transportin-1 OS=Homo sapiens OX=9606 GN=TNPO1 PE=1 SV=2	102.3	4.98	■	1456	High	0	24.466	143	174	292	5	4	8	5	4	7	17	8	8	9	█	█	█	2.26782e+06	3.36368e+06	5.54084e+06	60.9	90.3	148.8
P25098	Beta-adrenergic receptor kinase 1 OS=Homo sapiens OX=9606 GN=GRK2 PE=1 SV=2	79.5	7.28	■	1453	High	0	17.244	133	29	152	6	1	5	5	1	5	12	7	7	11	█	█	█	2.40583e+06	1.99969e+06	7.33787e+06	61.5	51.1	187.5
P26368	Splicing factor U2AF 65 kDa subunit OS=Homo sapiens OX=9606 GN=U2AF2 PE=1 SV=4	53.5	9.09	■	2441	High	0	34.819	178	174	281	6	5	12	5	5	7	23	7	7	25	█	█	█	4.24296e+06	6.96408e+06	2.51897e+07	35	57.4	207.6
P06899	Histone H2B type 1-J OS=Homo sapiens OX=9606 GN=H2BC11 PE=1 SV=3	13.9	10.32	■	341	High	0	61.294	334	302	432	29	21	247	5	5	7	297	7	2	48	█	█	█	3.50224e+08	2.28552e+08	8.72508e+09	11.3	7.4	281.3
P32189	Glycerol kinase OS=Homo sapiens OX=9606 GN=GK PE=1 SV=3	61.2	6.54	■	3599	High	0	14.422	146	56	41	6	2	1	5	2	1	9	5	5	9	█	█	█	2.40805e+06	1.22578e+06	1.04043e+06	154.6	78.7	66.8
O43432	Eukaryotic translation initiation factor 4 gamma 3 OS=Homo sapiens OX=9606 GN=EIF4G3 PE=1 SV=2	176.5	5.38	■	254	High	0	18.465	102	142	67	5	6	3	5	5	3	14	7	5	4	█	█	█	1.26038e+06	2.19851e+06	834623	88.1	153.6	58.3
P26640	Valine--tRNA ligase OS=Homo sapiens OX=9606 GN=VARS1 PE=1 SV=4	140.4	7.59	■	621	High	0	21.013	109	44	136	5	2	4	5	2	4	11	6	6	6	█	█	█	1.65075e+06	754739	2.8978e+06	93.4	42.7	163.9
A2VDJ0	Transmembrane protein 131-like OS=Homo sapiens OX=9606 GN=TMEM131L PE=1 SV=2	179.2	6.86	■	514	High	0	12.098	143			5			5			5	5	5	4	█	█	█	987541	1.03177e+06	3.17043e+06	57.1	59.6	183.3
Q9UBC2	Epidermal growth factor receptor substrate 15-like 1 OS=Homo sapiens OX=9606 GN=EPS15L1 PE=1 SV=1	94.2	5.11	■	516	High	0	19.817	192	148	44	5	4	1	5	4	1	10	6	6	8	█	█	█	2.59193e+06	3.29131e+06	2.39674e+06	93.9	119.3	86.8
Q86WA8	Lon protease homolog 2, peroxisomal OS=Homo sapiens OX=9606 GN=LONP2 PE=1 SV=1	94.6	7.3	■	882	High	0	14.179	141		10	5		1	5		1	6	6	6	9	█	█	█	4.86228e+06	2.61084e+06	3.35394e+06	134.7	72.3	92.9
P17980	26S proteasome regulatory subunit 6A OS=Homo sapiens OX=9606 GN=PSMC3 PE=1 SV=3	49.2	5.24	■	290	High	0	23.442	161	69	153	5	2	7	5	2	6	14	7	7	20	█	█	█	3.39224e+06	1.90626e+06	4.0443e+06	108.9	61.2	129.9
P09012	U1 small nuclear ribonucleoprotein A OS=Homo sapiens OX=9606 GN=SNRPA PE=1 SV=3	31.3	9.83	■	414	High	0	19.761	147	174	198	8	6	13	5	4	6	27	6	4	23	█	█	█	7.16719e+06	1.0568e+07	2.68953e+07	48.2	71	180.8
Q8NBU5	Outer mitochondrial transmembrane helix translocase OS=Homo sapiens OX=9606 GN=ATAD1 PE=1 SV=1	40.7	6.9	■	105	High	0	26.705	239	94	176	8	4	7	5	4	6	19	6	6	20	█	█	█	1.64223e+07	8.54798e+06	6.7963e+06	155.1	80.7	64.2
O60610	Protein diaphanous homolog 1 OS=Homo sapiens OX=9606 GN=DIAPH1 PE=1 SV=2	141.3	5.41	■	791	High	0	16.142	139		117	5		4	5		4	9	5	5	4	█	█	█	2.15257e+06	579889	2.49655e+06	123.5	33.3	143.2
Q14145	Kelch-like ECH-associated protein 1 OS=Homo sapiens OX=9606 GN=KEAP1 PE=1 SV=2	69.6	6.44	■	1041	High	0	15.586	190	38	42	5	1	1	5	1	1	7	5	5	8	█	█	█	3.58393e+06	1.61134e+06	1.1335e+06	169.9	76.4	53.7
P26373	60S ribosomal protein L13 OS=Homo sapiens OX=9606 GN=RPL13 PE=1 SV=4	24.2	11.65	■	107	High	0	27.314	291	315	334	10	10	10	5	6	6	30	6	6	27	█	█	█	5.38623e+07	1.04865e+08	9.03637e+07	64.9	126.3	108.8
Q8IX90	Spindle and kinetochore-associated protein 3 OS=Homo sapiens OX=9606 GN=SKA3 PE=1 SV=2	46.3	5.11	■	411	High	0	21.753	213		55	5		2	5		2	7	6	6	17	█	█	█	1.56044e+06	541540	1.12761e+06	145	50.3	104.7
Q04917	14-3-3 protein eta OS=Homo sapiens OX=9606 GN=YWHAH PE=1 SV=4	28.2	4.84	■	1094	High	0	25.253	172	150	160	14	7	10	5	4	5	31	7	4	33	█	█	█	1.49442e+06	1.51529e+06	1.8105e+06	93	94.3	112.7
Q8NAT1	Protein O-linked-mannose beta-1,4-N-acetylglucosaminyltransferase 2 OS=Homo sapiens OX=9606 GN=POMGNT2 PE=1 SV=1	66.6	8.57	■	611	High	0	13.65	143	34		5	2		5	2		7	5	5	8	█	█	█	2.59916e+06	629011	507840	208.7	50.5	40.8
P48556	26S proteasome non-ATPase regulatory subunit 8 OS=Homo sapiens OX=9606 GN=PSMD8 PE=1 SV=2	39.6	9.7	■	114	High	0	15.244	163	107	128	5	3	3	5	3	3	11	5	5	14	█	█	█	6.02129e+06	4.18265e+06	4.42394e+06	123.5	85.8	90.7
P51665	26S proteasome non-ATPase regulatory subunit 7 OS=Homo sapiens OX=9606 GN=PSMD7 PE=1 SV=2	37	6.77	■	1012	High	0	14.827	130		88	5		3	5		3	8	5	5	15	█	█	█	3.7836e+06	2.14114e+06	4.1552e+06	112.6	63.7	123.7
P18085	ADP-ribosylation factor 4 OS=Homo sapiens OX=9606 GN=ARF4 PE=1 SV=3	20.5	7.14	■	901	High	0	23.243	201	238	260	6	5	6	5	5	5	17	5	4	26	█	█	█	4.92826e+06	6.00974e+06	9.10928e+06	73.7	89.9	136.3
P18077	60S ribosomal protein L35a OS=Homo sapiens OX=9606 GN=RPL35A PE=1 SV=2	12.5	11.06	■	1005	High	0	10.42	168	161	170	12	13	11	5	4	4	36	5	5	38	█	█	█	3.9209e+07	6.93459e+07	4.63465e+07	75.9	134.3	89.8
O43815	Striatin OS=Homo sapiens OX=9606 GN=STRN PE=1 SV=4	86.1	5.27	■	51	High	0	48.289	114	473	306	5	12	9	5	12	9	26	12	12	26	█	█	█	3.98983e+06	1.15253e+07	6.50981e+06	54.3	157	88.7
P48594	Serpin B4 OS=Homo sapiens OX=9606 GN=SERPINB4 PE=1 SV=2	44.8	6.21	■	197	High	0	26.93	142	257	13	5	9	1	5	7	1	15	8	2	22	█	█	█	1.01569e+06	7.79336e+06	2.05192e+06	28.1	215.3	56.7
Q14331	Protein FRG1 OS=Homo sapiens OX=9606 GN=FRG1 PE=1 SV=1	29.2	9.01	■	203	High	0	18.873	104	132	141	6	5	4	5	4	4	15	5	5	23	█	█	█	2.84726e+06	2.68673e+06	5.00854e+06	81	76.5	142.5
Q2M2I8	AP2-associated protein kinase 1 OS=Homo sapiens OX=9606 GN=AAK1 PE=1 SV=3	103.8	6.6	■	234	High	0	14.517	165	31	36	7	1	2	5	1	2	10	5	4	6	█	█	█	1.29424e+06	251781	316189	208.5	40.6	50.9
Q16629	Serine/arginine-rich splicing factor 7 OS=Homo sapiens OX=9606 GN=SRSF7 PE=1 SV=1	27.4	11.82	■	757	High	0	28.423	241	215	266	7	9	11	5	5	5	27	5	4	21	█	█	█	2.05283e+07	3.33423e+07	1.21495e+08	35.1	57	207.8
P98194	Calcium-transporting ATPase type 2C member 1 OS=Homo sapiens OX=9606 GN=ATP2C1 PE=1 SV=3	100.5	6.74	■	229	High	0	43.414	228	427	185	5	10	6	5	9	6	21	9	9	14	█	█	█	3.33091e+07	3.6741e+07	2.85847e+07	101.3	111.7	86.9
O00505	Importin subunit alpha-4 OS=Homo sapiens OX=9606 GN=KPNA3 PE=1 SV=2	57.8	4.94	■	1068	High	0	30.729	113	222	321	5	7	8	5	7	7	20	8	6	20	█	█	█	2.85483e+06	7.4974e+06	9.61294e+06	42.9	112.7	144.4
P28074	Proteasome subunit beta type-5 OS=Homo sapiens OX=9606 GN=PSMB5 PE=1 SV=3	28.5	6.92	■	225	High	0	25.883	222	121	77	5	5	5	5	4	5	15	5	5	23	█	█	█	6.07066e+06	4.06537e+06	2.86299e+06	140.1	93.8	66.1
Q8ND56	Protein LSM14 homolog A OS=Homo sapiens OX=9606 GN=LSM14A PE=1 SV=3	50.5	9.52	■	637	High	0	33.329	229	255	146	6	7	5	5	6	4	18	6	6	14	█	█	█	7.35718e+06	1.35174e+07	8.29503e+06	75.7	139	85.3
Q99879	Histone H2B type 1-M OS=Homo sapiens OX=9606 GN=H2BC14 PE=1 SV=3	14	10.32	■	596	High	0	65.23	314	300	440	31	22	254	5	5	7	307	7	2	48	█	█	█	5.61892e+07	3.90668e+07	1.68121e+09	9.5	6.6	283.9
Q96NB2	Sideroflexin-2 OS=Homo sapiens OX=9606 GN=SFXN2 PE=1 SV=2	36.2	9.41	■	750	High	0	23.83	231		118	5		3	5		3	8	5	5	21	█	█	█	3.70383e+06	903611	1.07263e+06	195.6	47.7	56.7
O75964	ATP synthase subunit g, mitochondrial OS=Homo sapiens OX=9606 GN=ATP5MG PE=1 SV=3	11.4	9.64	■	211	High	0	23.575	273	175	264	9	5	9	5	4	5	23	5	5	48	█	█	█	3.96377e+07	1.40732e+07	2.86762e+07	144.3	51.2	104.4
Q9UBU9	Nuclear RNA export factor 1 OS=Homo sapiens OX=9606 GN=NXF1 PE=1 SV=1	70.1	8.51	■	209	High	0	64.546	148	449	439	5	14	14	5	11	10	33	13	13	24	█	█	█	3.25e+06	2.0559e+07	1.30672e+07	26.4	167.3	106.3
P25787	Proteasome subunit alpha type-2 OS=Homo sapiens OX=9606 GN=PSMA2 PE=1 SV=2	25.9	7.43	■	632	High	0	21.527	194	53	53	7	3	4	5	3	3	14	6	6	36	█	█	█	4.51962e+06	2.37938e+06	2.7305e+06	140.8	74.1	85.1
P33176	Kinesin-1 heavy chain OS=Homo sapiens OX=9606 GN=KIF5B PE=1 SV=1	109.6	6.51	■	500	High	0	15.961	151		52	5		2	5		2	7	5	3	6	█	█	█	1.62154e+06	859407	1.53248e+06	121.2	64.2	114.6
Q15629	Translocating chain-associated membrane protein 1 OS=Homo sapiens OX=9606 GN=TRAM1 PE=1 SV=3	43	9.63	■	503	High	0	21.789	197	83	66	9	2	2	5	2	2	13	5	5	14	█	█	█	9.85007e+06	5.41509e+06	1.66172e+06	174.6	96	29.5
Q9HBL7	Plasminogen receptor (KT) OS=Homo sapiens OX=9606 GN=PLGRKT PE=1 SV=1	17.2	9.58	■	781	High	0	20.278	191	141	81	9	7	4	5	5	3	20	5	5	34	█	█	█	1.33891e+07	1.27656e+07	1.03504e+07	110	104.9	85.1
Q13951	Core-binding factor subunit beta OS=Homo sapiens OX=9606 GN=CBFB PE=1 SV=2	21.5	6.6	■	853	High	0	24.698	191	179	251	5	4	6	5	4	5	15	5	5	24	█	█	█	1.0042e+07	8.80792e+06	1.90246e+07	79.5	69.8	150.7
P19387	DNA-directed RNA polymerase II subunit RPB3 OS=Homo sapiens OX=9606 GN=POLR2C PE=1 SV=2	31.4	4.92	■	275	High	0	29.734	145	71	374	5	2	8	5	2	8	15	8	8	40	█	█	█	2.8563e+06	2.20175e+06	7.0725e+06	70.6	54.5	174.9
Q9H3N1	Thioredoxin-related transmembrane protein 1 OS=Homo sapiens OX=9606 GN=TMX1 PE=1 SV=1	31.8	4.98	■	444	High	0	15.032	158	82	154	5	3	4	5	3	4	12	5	5	18	█	█	█	4.26204e+06	1.81087e+06	3.39056e+06	135.1	57.4	107.5
P08865	40S ribosomal protein SA OS=Homo sapiens OX=9606 GN=RPSA PE=1 SV=4	32.8	4.87	■	303	High	0	46.166	256	409	359	5	10	8	5	8	7	23	8	8	29	█	█	█	5.17738e+06	1.61488e+07	1.74009e+07	40.1	125.1	134.8
P82914	28S ribosomal protein S15, mitochondrial OS=Homo sapiens OX=9606 GN=MRPS15 PE=1 SV=1	29.8	10.48	■	307	High	0	20.634	187	264	195	5	10	5	5	6	5	20	6	6	23	█	█	█	8.11284e+06	1.11312e+07	5.43016e+06	98.6	135.3	66
Q16576	Histone-binding protein RBBP7 OS=Homo sapiens OX=9606 GN=RBBP7 PE=1 SV=1	47.8	5.05	■	235	High	0	32.957	256	139	247	7	4	13	5	3	7	24	8	2	19	█	█	█	339275	141420	1.08019e+06	65.2	27.2	207.6
Q5QNW6	Histone H2B type 2-F OS=Homo sapiens OX=9606 GN=H2BC18 PE=1 SV=3	13.9	10.32	■	596	High	0	65.23	314	300	440	31	22	254	5	5	7	307	7	2	48	█	█	█	5.61892e+07	3.90668e+07	1.68121e+09	9.5	6.6	283.9
Q9P2W9	Syntaxin-18 OS=Homo sapiens OX=9606 GN=STX18 PE=1 SV=1	38.7	5.49	■	1107	High	0	14.965	171			5			5			5	5	5	20	█	█	█	3.40087e+06	62073.4	198959	278.6	5.1	16.3
P61619	Protein transport protein Sec61 subunit alpha isoform 1 OS=Homo sapiens OX=9606 GN=SEC61A1 PE=1 SV=2	52.2	8.06	■	593	High	0	27.047	244	173	210	9	7	8	5	4	5	24	5	5	13	█	█	█	2.80301e+07	1.02626e+07	9.18122e+06	177.1	64.9	58
Q9P2K3	REST corepressor 3 OS=Homo sapiens OX=9606 GN=RCOR3 PE=1 SV=2	55.5	8.27	■	582	High	0	23.924	163	222	152	5	5	5	5	5	5	15	7	3	15	█	█	█	2.37824e+06	1.96282e+06	1.45801e+06	123	101.5	75.4
P62847	40S ribosomal protein S24 OS=Homo sapiens OX=9606 GN=RPS24 PE=1 SV=1	15.4	10.78	■	1013	High	0	47.632	274	319	298	13	15	16	5	5	5	44	5	5	35	█	█	█	2.2216e+07	5.26096e+07	3.87223e+07	58.7	139	102.3
Q9BZE4	Nucleolar GTP-binding protein 1 OS=Homo sapiens OX=9606 GN=GTPBP4 PE=1 SV=3	73.9	9.5	■	343	High	0	102.666	175	334	908	5	9	36	5	8	21	50	21	21	36	█	█	█	7.62099e+06	6.45899e+06	4.21859e+07	40.6	34.4	224.9
Q16778	Histone H2B type 2-E OS=Homo sapiens OX=9606 GN=H2BC21 PE=1 SV=3	13.9	10.32	■	341	High	0	61.294	334	302	432	29	21	247	5	5	7	297	7	2	48	█	█	█	3.50224e+08	2.28552e+08	8.72508e+09	11.3	7.4	281.3
P00403	Cytochrome c oxidase subunit 2 OS=Homo sapiens OX=9606 GN=MT-CO2 PE=1 SV=1	25.5	4.82	■	921	High	0	28.647	271	244	247	10	8	12	5	5	5	30	5	5	28	█	█	█	3.15687e+07	1.65208e+07	2.54703e+07	128.7	67.4	103.9
Q8IWX8	Calcium homeostasis endoplasmic reticulum protein OS=Homo sapiens OX=9606 GN=CHERP PE=1 SV=3	103.6	9.04	■	830	High	0	26.392	133	73	191	5	2	8	5	2	7	15	8	8	9	█	█	█	6.42714e+06	2.26931e+06	8.54647e+06	111.8	39.5	148.7
Q8NF91	Nesprin-1 OS=Homo sapiens OX=9606 GN=SYNE1 PE=1 SV=4	1010.5	5.53	■	721	High	0	12.654	176			5			5			5	5	4	1	█	█	█	749120			300
Q9Y5S9	RNA-binding protein 8A OS=Homo sapiens OX=9606 GN=RBM8A PE=1 SV=1	19.9	5.72	■	938	High	0	35.403	213	42	243	7	1	10	5	1	5	18	5	5	41	█	█	█	1.52158e+07	1.30884e+07	3.09961e+07	77	66.2	156.8
Q04837	Single-stranded DNA-binding protein, mitochondrial OS=Homo sapiens OX=9606 GN=SSBP1 PE=1 SV=1	17.2	9.6	■	393	High	0	34.421	272	246	299	9	9	12	5	5	5	30	5	5	39	█	█	█	3.46633e+07	3.01055e+07	3.26599e+07	106.7	92.7	100.6
Q92567	Protein FAM168A OS=Homo sapiens OX=9606 GN=FAM168A PE=1 SV=2	26.2	8.98	■	125	High	0	21.9	207	201	105	11	7	4	5	4	3	22	5	5	32	█	█	█	2.35666e+07	2.1525e+07	1.15679e+07	124.8	114	61.2
Q8TC07	TBC1 domain family member 15 OS=Homo sapiens OX=9606 GN=TBC1D15 PE=1 SV=2	79.4	5.67	■	801	High	0	28.636	187	101	175	5	3	7	5	3	7	15	9	9	14	█	█	█	3.03865e+06	2.07754e+06	2.86285e+06	114.2	78.1	107.6
P57737	Coronin-7 OS=Homo sapiens OX=9606 GN=CORO7 PE=1 SV=2	100.5	5.8	■	165	High	0	16.569	90	45	54	6	2	4	5	2	4	12	6	6	9	█	█	█	3.20403e+06	2.10893e+06	3.58414e+06	108	71.1	120.9
P09972	Fructose-bisphosphate aldolase C OS=Homo sapiens OX=9606 GN=ALDOC PE=1 SV=2	39.4	6.87	■	798	High	0	13.23	132	58	76	7	3	2	5	2	2	12	5	4	20	█	█	█	1.07016e+06	722130	448245	143.3	96.7	60
P42224	Signal transducer and activator of transcription 1-alpha/beta OS=Homo sapiens OX=9606 GN=STAT1 PE=1 SV=2	87.3	6.05	■	733	High	0	24.247	144	37	121	5	1	5	5	1	5	11	8	8	13	█	█	█	2.16417e+06	1.29449e+06	3.57574e+06	92.3	55.2	152.5
Q7Z3B4	Nucleoporin p54 OS=Homo sapiens OX=9606 GN=NUP54 PE=1 SV=2	55.4	7.02	■	1024	High	0	60.135	176	522	431	5	11	10	5	11	10	26	12	12	32	█	█	█	4.27298e+06	1.86356e+07	1.59132e+07	33	144	123
Q9H269	Vacuolar protein sorting-associated protein 16 homolog OS=Homo sapiens OX=9606 GN=VPS16 PE=1 SV=2	94.6	6.77	■	576	High	0	23.529	243	40	16	5	1	1	5	1	1	7	5	5	8	█	█	█	3.93914e+06	1.61066e+06	591228	192.4	78.7	28.9
P22735	Protein-glutamine gamma-glutamyltransferase K OS=Homo sapiens OX=9606 GN=TGM1 PE=1 SV=4	89.7	6.04	■	311	High	0	32.404	185	397		5	10		5	10		15	11	11	15	█	█	█	4.04293e+06	6.97154e+06	886400	101.9	175.7	22.3
O43251	RNA binding protein fox-1 homolog 2 OS=Homo sapiens OX=9606 GN=RBFOX2 PE=1 SV=3	41.3	7.27	■	731	High	0	26.168	226	182	72	7	8	2	5	5	2	17	6	6	18	█	█	█	6.75429e+06	7.15059e+06	3.55242e+06	116.1	122.9	61
Q9BWD1	Acetyl-CoA acetyltransferase, cytosolic OS=Homo sapiens OX=9606 GN=ACAT2 PE=1 SV=2	41.3	6.92	■	1731	High	0	12.652	86	63	102	4	2	4	4	2	4	10	5	5	15	█	█	█	1.95782e+06	1.88756e+06	1.83023e+06	103.5	99.8	96.7
Q9NZJ7	Mitochondrial carrier homolog 1 OS=Homo sapiens OX=9606 GN=MTCH1 PE=1 SV=1	41.5	9.32	■	1799	High	0	22.027	159	110	153	7	4	5	4	3	4	16	5	5	15	█	█	█	8.57065e+06	4.44589e+06	4.74041e+06	144.8	75.1	80.1
Q15782	Chitinase-3-like protein 2 OS=Homo sapiens OX=9606 GN=CHI3L2 PE=1 SV=1	43.5	7.53	■	1408	High	0	20.049	207	89	86	4	2	3	4	2	3	9	5	5	16	█	█	█	4.40954e+06	5.36083e+06	3.74157e+06	97.9	119	83.1
Q9NSB2	Keratin, type II cuticular Hb4 OS=Homo sapiens OX=9606 GN=KRT84 PE=2 SV=2	64.8	7.56	■	1725	High	0	11.873	155	98	100	23	19	9	4	2	2	51	4	1	6	█	█	█	6068957		1.40752e+06	243.5		56.5
P63162	Small nuclear ribonucleoprotein-associated protein N OS=Homo sapiens OX=9606 GN=SNRPN PE=1 SV=1	24.6	11.19	■	2161	High	0	17.568	215	194	248	9	6	13	4	3	4	28	4	4	16	█	█	█	1.75438e+07	1.453e+07	3.78253e+07	75.3	62.4	162.3
Q96LI5	CCR4-NOT transcription complex subunit 6-like OS=Homo sapiens OX=9606 GN=CNOT6L PE=1 SV=2	63	6.74	■	1720	High	0	12.688	157	76	24	4	3	1	4	3	1	8	4	3	7	█	█	█	2.02521e+06	2.30919e+06	3.51911e+06	77.4	88.2	134.4
O75821	Eukaryotic translation initiation factor 3 subunit G OS=Homo sapiens OX=9606 GN=EIF3G PE=1 SV=2	35.6	6.13	■	2502	High	0	12.907	78		63	5		3	4		2	8	5	5	24	█	█	█	484248	288705	688718	99.4	59.3	141.4
Q6P1N0	Coiled-coil and C2 domain-containing protein 1A OS=Homo sapiens OX=9606 GN=CC2D1A PE=1 SV=1	104	8.09	■	2356	High	0	10.428	113			4			4			4	4	4	4	█	█	█	1.07987e+06		292505	236.1		63.9
Q15287	RNA-binding protein with serine-rich domain 1 OS=Homo sapiens OX=9606 GN=RNPS1 PE=1 SV=1	34.2	11.84	■	3119	High	0	40.799	124	37	231	5	1	16	4	1	5	22	5	5	23	█	█	█	7.15742e+06	813204	2.06344e+07	75.1	8.5	216.4
P0C0S5	Histone H2A.Z OS=Homo sapiens OX=9606 GN=H2AZ1 PE=1 SV=2	13.5	10.58	■	84	High	0	29.889	166	150	379	13	9	113	4	3	5	135	5	3	54	█	█	█	7.25966e+06	4.17036e+06	1.98843e+08	10.4	5.9	283.7
Q5JTW2	Centrosomal protein of 78 kDa OS=Homo sapiens OX=9606 GN=CEP78 PE=1 SV=1	76.3	8.18	■	2517	High	0	14.943	77		41	4		2	4		2	6	5	5	8	█	█	█	3.08735e+06	1.43848e+06	1.90675e+06	144	67.1	88.9
P84085	ADP-ribosylation factor 5 OS=Homo sapiens OX=9606 GN=ARF5 PE=1 SV=2	20.5	6.79	■	3116	High	0	19.725	103	101	144	5	2	4	4	2	3	11	4	2	22	█	█	█	2.59473e+06	2.30582e+06	3.52637e+06	92.4	82.1	125.5
Q9Y676	28S ribosomal protein S18b, mitochondrial OS=Homo sapiens OX=9606 GN=MRPS18B PE=1 SV=1	29.4	9.38	■	3258	High	0	18.33	178	103	83	4	3	2	4	2	2	9	4	4	25	█	█	█	3.4884e+06	6.89931e+06	3.27189e+06	76.6	151.5	71.9
Q9NRL3	Striatin-4 OS=Homo sapiens OX=9606 GN=STRN4 PE=1 SV=2	80.5	5.4	■	160	High	0	24.058	105	201	71	4	6	4	4	6	4	14	6	6	12	█	█	█	4.45779e+06	7.96742e+06	5.86548e+06	73.1	130.7	96.2
Q8NE86	Calcium uniporter protein, mitochondrial OS=Homo sapiens OX=9606 GN=MCU PE=1 SV=1	39.8	8.65	■	1800	High	0	10.76	112		52	4		1	4		1	5	4	4	12	█	█	█	4.56622e+06	2.16849e+06	2.01895e+06	156.5	74.3	69.2
Q13610	Periodic tryptophan protein 1 homolog OS=Homo sapiens OX=9606 GN=PWP1 PE=1 SV=1	55.8	4.77	■	3112	High	0	12.393	44	38	45	4	4	1	4	3	1	9	4	4	12	█	█	█	1.31209e+06	2.62173e+06	3.17928e+06	55.3	110.6	134.1
Q8TAE8	Growth arrest and DNA damage-inducible proteins-interacting protein 1 OS=Homo sapiens OX=9606 GN=GADD45GIP1 PE=1 SV=1	25.4	10.02	■	2422	High	0	19.471	130	164	44	6	5	2	4	5	2	13	6	6	35	█	█	█	4.48528e+06	3.95577e+06	1.96159e+06	129.4	114.1	56.6
Q9Y3Y2	Chromatin target of PRMT1 protein OS=Homo sapiens OX=9606 GN=CHTOP PE=1 SV=2	26.4	12.23	■	3250	High	0	24.922	200	55	203	6	2	8	4	2	4	16	4	4	20	█	█	█	3.31556e+06	1.87933e+06	8.32677e+06	73.6	41.7	184.7
Q9Y3B7	39S ribosomal protein L11, mitochondrial OS=Homo sapiens OX=9606 GN=MRPL11 PE=1 SV=1	20.7	9.91	■	3204	High	0	22.703	132	140	240	4	4	7	4	4	7	15	7	7	45	█	█	█	4.70578e+06	5.09301e+06	4.93375e+06	95.8	103.7	100.5
Q9BVP2	Guanine nucleotide-binding protein-like 3 OS=Homo sapiens OX=9606 GN=GNL3 PE=1 SV=2	62	9.16	■	190	High	0	42.245	110	225	377	4	7	13	4	7	10	24	10	10	21	█	█	█	3.7659e+06	7.38396e+06	1.68056e+07	40.4	79.2	180.3
P25788	Proteasome subunit alpha type-3 OS=Homo sapiens OX=9606 GN=PSMA3 PE=1 SV=2	28.4	5.33	■	1757	High	0	31.227	194	226	229	4	6	5	4	6	5	15	7	7	33	█	█	█	1.03856e+07	8.19755e+06	6.31364e+06	125.1	98.8	76.1
Q5JSZ5	Protein PRRC2B OS=Homo sapiens OX=9606 GN=PRRC2B PE=1 SV=2	242.8	8.34	■	1340	High	0	10.568	121	27	28	5	1	2	4	1	1	8	4	3	2	█	█	█	479282	401048	410799	111.4	93.2	95.5
O75427	Leucine-rich repeat and calponin homology domain-containing protein 4 OS=Homo sapiens OX=9606 GN=LRCH4 PE=1 SV=2	73.4	8.22	■	1696	High	0	13.395	167	67	69	4	2	1	4	2	1	7	4	4	10	█	█	█	1.81345e+06	1.15602e+06	903032	140.5	89.6	70
O43292	Glycosylphosphatidylinositol anchor attachment 1 protein OS=Homo sapiens OX=9606 GN=GPAA1 PE=1 SV=3	67.6	8.06	■	2419	High	0	16.655	179	33	25	5	1	1	4	1	1	7	5	5	8	█	█	█	6.47385e+06	2.60902e+06	2.50352e+06	167.6	67.6	64.8
Q9NTJ5	Phosphatidylinositol-3-phosphatase SAC1 OS=Homo sapiens OX=9606 GN=SACM1L PE=1 SV=2	66.9	7.12	■	2409	High	0	23.719	161	134	145	5	4	7	4	4	6	16	7	7	12	█	█	█	3.68556e+06	2.82427e+06	3.35501e+06	112.1	85.9	102
P53350	Serine/threonine-protein kinase PLK1 OS=Homo sapiens OX=9606 GN=PLK1 PE=1 SV=1	68.2	8.91	■	2403	High	0	13.94	111		49	4		2	4		2	6	4	4	10	█	█	█	1.17047e+06	524865	1.57957e+06	107.2	48.1	144.7
Q8IX01	SURP and G-patch domain-containing protein 2 OS=Homo sapiens OX=9606 GN=SUGP2 PE=1 SV=2	120.1	7.28	■	542	High	0	62.053	147	151	589	5	6	15	4	6	15	26	16	16	20	█	█	█	2.30152e+06	2.86892e+06	1.25338e+07	39	48.6	212.4
P57088	Transmembrane protein 33 OS=Homo sapiens OX=9606 GN=TMEM33 PE=1 SV=2	28	9.7	■	844	High	0	19.384	222	197	211	8	6	7	4	4	5	21	5	5	19	█	█	█	2.78469e+07	1.23324e+07	1.1779e+07	160.8	71.2	68
Q96AG3	Solute carrier family 25 member 46 OS=Homo sapiens OX=9606 GN=SLC25A46 PE=1 SV=1	46.1	7.43	■	519	High	0	19.466	156	62	40	6	2	1	4	2	1	9	4	4	10	█	█	█	5.09561e+06	1.62604e+06	1.18131e+06	193.4	61.7	44.8
Q8NBX0	Saccharopine dehydrogenase-like oxidoreductase OS=Homo sapiens OX=9606 GN=SCCPDH PE=1 SV=1	47.1	9.14	■	553	High	0	14.76	83	7	102	4	1	3	4	1	3	8	5	5	15	█	█	█	1.60232e+06	1.41068e+06	2.5901e+06	85.8	75.5	138.7
P55036	26S proteasome non-ATPase regulatory subunit 4 OS=Homo sapiens OX=9606 GN=PSMD4 PE=1 SV=1	40.7	4.79	■	827	High	0	15.375	129		63	4		3	4		3	7	4	3	19	█	█	█	1.89573e+06		1.42639e+06	171.2		128.8
Q9UL03	Integrator complex subunit 6 OS=Homo sapiens OX=9606 GN=INTS6 PE=1 SV=1	100.3	8.62	■	2366	High	0	14.617	122		64	4		2	4		2	6	5	5	7	█	█	█	1.50598e+06	326108	507437	193.1	41.8	65.1
P49916	DNA ligase 3 OS=Homo sapiens OX=9606 GN=LIG3 PE=1 SV=2	112.8	9.01	■	2785	High	0	38.805	102		456	4		12	4		12	16	12	12	14	█	█	█	2.14113e+07	1.01549e+06	1.04582e+07	195.3	9.3	95.4
Q8NC51	Plasminogen activator inhibitor 1 RNA-binding protein OS=Homo sapiens OX=9606 GN=SERBP1 PE=1 SV=2	44.9	8.65	■	1324	High	0	14.518	49	80	100	6	5	6	4	4	5	17	6	6	16	█	█	█	3.0684e+06	6.39524e+06	5.34745e+06	62.2	129.5	108.3
P62314	Small nuclear ribonucleoprotein Sm D1 OS=Homo sapiens OX=9606 GN=SNRPD1 PE=1 SV=1	13.3	11.56	■	849	High	0	22.94	134	105	140	4	4	7	4	4	5	15	5	5	55	█	█	█	8.2501e+06	9.37373e+06	3.65972e+07	45.6	51.9	202.5
O60573	Eukaryotic translation initiation factor 4E type 2 OS=Homo sapiens OX=9606 GN=EIF4E2 PE=1 SV=1	28.3	8.88	■	562	High	0	22.43	66	121	71	4	5	3	4	5	3	12	7	7	35	█	█	█	6.77217e+06	5.25961e+06	2.21186e+06	142.6	110.8	46.6
Q969N2	GPI transamidase component PIG-T OS=Homo sapiens OX=9606 GN=PIGT PE=1 SV=1	65.7	8.38	■	3164	High	0	12.337	162	3	16	4	1	2	4	1	2	7	4	4	6	█	█	█	5.91024e+06	1.6527e+06	1.79403e+06	189.5	53	57.5
Q9BXP5	Serrate RNA effector molecule homolog OS=Homo sapiens OX=9606 GN=SRRT PE=1 SV=1	100.6	5.96	■	3158	High	0	35.674	103	41	365	4	1	10	4	1	10	15	11	10	16	█	█	█	2.2822e+06	2.56909e+06	1.32236e+07	37.9	42.6	219.5
Q99523	Sortilin OS=Homo sapiens OX=9606 GN=SORT1 PE=1 SV=3	92	5.74	■	525	High	0	10.115	112			4			4			4	4	4	6	█	█	█	930312	522388	346844	155.1	87.1	57.8
Q9BQE5	Apolipoprotein L2 OS=Homo sapiens OX=9606 GN=APOL2 PE=1 SV=1	37.1	6.74	■	1863	High	0	11.728	141	46	75	5	1	3	4	1	3	9	4	4	12	█	█	█	3.0424e+06	1.22972e+06	2.21084e+06	140.8	56.9	102.3
Q9H2D1	Mitochondrial folate transporter/carrier OS=Homo sapiens OX=9606 GN=SLC25A32 PE=1 SV=2	35.4	9.45	■	2530	High	0	14.348	180	38	69	4	1	2	4	1	2	7	4	4	15	█	█	█	3.01492e+06	1.07358e+06	1.1698e+06	172	61.3	66.7
Q03519	Antigen peptide transporter 2 OS=Homo sapiens OX=9606 GN=TAP2 PE=1 SV=1	75.6	8.02	■	330	High	0	12.82	113	28	22	5	1	1	4	1	1	7	4	4	7	█	█	█	3.60504e+06	1.20665e+06	941232	188	62.9	49.1
Q9H0A0	RNA cytidine acetyltransferase OS=Homo sapiens OX=9606 GN=NAT10 PE=1 SV=2	115.7	8.27	■	392	High	0	135.03	97	295	1120	4	10	38	4	10	26	52	26	26	30	█	█	█	1.43301e+08	1.41247e+07	6.07803e+07	197	19.4	83.6
Q9UKW4	Guanine nucleotide exchange factor VAV3 OS=Homo sapiens OX=9606 GN=VAV3 PE=1 SV=1	97.7	7.05	■	2873	High	0	24.035	160	49	270	4	2	7	4	2	6	13	7	6	9	█	█	█	4.51821e+06	2.01182e+06	3.2035e+06	139.3	62	98.7
O00299	Chloride intracellular channel protein 1 OS=Homo sapiens OX=9606 GN=CLIC1 PE=1 SV=4	26.9	5.17	■	1595	High	0	28.375	107	54	334	4	2	7	4	2	6	13	6	6	36	█	█	█	1.97285e+06	2.09468e+06	8.47916e+06	47.2	50.1	202.7
Q86U42	Polyadenylate-binding protein 2 OS=Homo sapiens OX=9606 GN=PABPN1 PE=1 SV=3	32.7	5.06	■	2885	High	0	26.857	256	209	242	5	4	9	4	4	5	18	5	5	29	█	█	█	6.15397e+06	3.83353e+06	1.81416e+07	65.6	40.9	193.5
Q8N4C6	Ninein OS=Homo sapiens OX=9606 GN=NIN PE=1 SV=4	243.1	5.03	■	2711	High	0	13.723	154			4			4			4	4	3	2	█	█	█	1.21637e+06			300
Q96A26	Protein FAM162A OS=Homo sapiens OX=9606 GN=FAM162A PE=1 SV=2	17.3	9.77	■	1601	High	0	34.935	145	118	218	8	3	10	4	3	5	21	5	5	31	█	█	█	2.32442e+07	6.03525e+06	2.9784e+07	118.1	30.7	151.3
Q8IU60	m7GpppN-mRNA hydrolase OS=Homo sapiens OX=9606 GN=DCP2 PE=1 SV=3	48.4	8	■	1500	High	0	18.615	129	164	134	5	7	6	4	5	5	18	6	6	15	█	█	█	5.49616e+06	1.20627e+07	5.12418e+06	72.7	159.5	67.8
O60264	SWI/SNF-related matrix-associated actin-dependent regulator of chromatin subfamily A member 5 OS=Homo sapiens OX=9606 GN=SMARCA5 PE=1 SV=1	121.8	8.09	■	310	High	0	157.834	166	87	1658	4	3	59	4	3	38	66	38	38	34	█	█	█	2.45087e+07	1.28041e+07	1.09116e+08	50.2	26.2	223.6
O60499	Syntaxin-10 OS=Homo sapiens OX=9606 GN=STX10 PE=1 SV=1	28.1	4.89	■	943	High	0	16.879	150	76	44	4	3	1	4	3	1	8	5	4	25	█	█	█	2.91797e+06	2.8274e+06	1.59933e+06	119.2	115.5	65.3
Q7L576	Cytoplasmic FMR1-interacting protein 1 OS=Homo sapiens OX=9606 GN=CYFIP1 PE=1 SV=1	145.1	6.9	■	2706	High	0	27.703	96	225	220	5	5	4	4	5	4	14	6	1	5	█	█	█	699854	599964	530188	114.7	98.4	86.9
O75251	NADH dehydrogenase [ubiquinone] iron-sulfur protein 7, mitochondrial OS=Homo sapiens OX=9606 GN=NDUFS7 PE=1 SV=3	23.5	9.99	■	2930	High	0	19.871	170	78	160	6	2	5	4	2	4	13	4	4	18	█	█	█	9.23527e+06	3.92482e+06	4.90533e+06	153.4	65.2	81.5
P52566	Rho GDP-dissociation inhibitor 2 OS=Homo sapiens OX=9606 GN=ARHGDIB PE=1 SV=3	23	5.21	■	1611	High	0	23.583	104	88	146	7	3	9	4	2	4	19	5	5	39	█	█	█	6.74034e+06	5.78088e+06	1.72911e+07	67.8	58.2	174
O60493	Sorting nexin-3 OS=Homo sapiens OX=9606 GN=SNX3 PE=1 SV=3	18.8	8.66	■	2695	High	0	11.365	133	29	117	4	1	4	4	1	4	9	4	4	23	█	█	█	1.62057e+06	922795	2.91898e+06	89	50.7	160.3
Q96T51	RUN and FYVE domain-containing protein 1 OS=Homo sapiens OX=9606 GN=RUFY1 PE=1 SV=2	79.8	5.74	■	398	High	0	24.035	115	107	216	4	3	8	4	3	7	15	9	9	13	█	█	█	3.05267e+06	2.98184e+06	6.90296e+06	70.8	69.1	160.1
P62899	60S ribosomal protein L31 OS=Homo sapiens OX=9606 GN=RPL31 PE=1 SV=1	14.5	10.54	■	1589	High	0	20.006	161	173	149	7	8	6	4	4	4	21	4	4	31	█	█	█	2.27519e+07	5.51961e+07	3.89189e+07	58.4	141.7	99.9
Q8IUE6	Histone H2A type 2-B OS=Homo sapiens OX=9606 GN=H2AC21 PE=1 SV=3	14	10.89	■	295	High	0	34.759	217	196	284	7	5	36	4	4	5	48	5	3	58	█	█	█	1.74758e+06	1.98118e+06	1.30548e+08	3.9	4.4	291.7
P24666	Low molecular weight phosphotyrosine protein phosphatase OS=Homo sapiens OX=9606 GN=ACP1 PE=1 SV=3	18	6.74	■	2727	High	0	19.258	211	113	149	4	2	4	4	2	3	10	4	4	32	█	█	█	7.82516e+06	8.7792e+06	7.94039e+06	95.6	107.3	97.1
Q86UW6	NEDD4-binding protein 2 OS=Homo sapiens OX=9606 GN=N4BP2 PE=1 SV=2	198.7	5.21	■	1586	High	0	10.611	118	122		4	3		4	3		7	4	4	2	█	█	█	2.01048e+06	1.83167e+06	567070	136.8	124.6	38.6
P83111	Serine beta-lactamase-like protein LACTB, mitochondrial OS=Homo sapiens OX=9606 GN=LACTB PE=1 SV=2	60.7	8.53	■	2788	High	0	19.777	179	29	26	4	1	2	4	1	2	7	5	5	12	█	█	█	3.00072e+06	2.09413e+06	1.2375e+06	142.2	99.2	58.6
Q9NVV0	Trimeric intracellular cation channel type B OS=Homo sapiens OX=9606 GN=TMEM38B PE=1 SV=1	32.5	9.06	■	2777	High	0	21.119	126	59	23	4	1	2	4	1	2	7	5	5	21	█	█	█	4.66498e+06	1.75073e+06	1.50544e+06	176.7	66.3	57
Q9UGP4	LIM domain-containing protein 1 OS=Homo sapiens OX=9606 GN=LIMD1 PE=1 SV=1	72.1	6.65	■	2774	High	0	14.403	144	42	22	4	1	1	4	1	1	6	4	4	10	█	█	█	2.12753e+06	509114	520983	202.1	48.4	49.5
O75494	Serine/arginine-rich splicing factor 10 OS=Homo sapiens OX=9606 GN=SRSF10 PE=1 SV=1	31.3	11.27	■	2772	High	0	34.371	108	138	242	4	5	12	4	3	5	21	5	5	23	█	█	█	1.28073e+07	3.91506e+07	7.88954e+07	29.4	89.8	180.9
P41091	Eukaryotic translation initiation factor 2 subunit 3 OS=Homo sapiens OX=9606 GN=EIF2S3 PE=1 SV=3	51.1	8.4	■	2006	High	0	44.413	128	169	262	4	6	9	4	6	8	19	9	9	31	█	█	█	2.31118e+06	8.16237e+06	9.60228e+06	34.5	122	143.5
Q96G23	Ceramide synthase 2 OS=Homo sapiens OX=9606 GN=CERS2 PE=1 SV=1	44.8	8.98	■	2794	High	0	20.364	153	91	141	6	2	3	4	2	3	11	4	4	14	█	█	█	7.8303e+06	3.5407e+06	3.7198e+06	155.7	70.4	73.9
Q9Y3E5	Peptidyl-tRNA hydrolase 2, mitochondrial OS=Homo sapiens OX=9606 GN=PTRH2 PE=1 SV=1	19.2	8.73	■	2795	High	0	25.774	152	137	182	6	4	5	4	3	4	15	4	4	40	█	█	█	6.45587e+06	3.39571e+06	3.7567e+06	142.3	74.9	82.8
Q8NHP6	Motile sperm domain-containing protein 2 OS=Homo sapiens OX=9606 GN=MOSPD2 PE=1 SV=1	59.7	5.96	■	363	High	0	16.405	148			4			4			4	4	4	11	█	█	█	2.15721e+06	626203	1.27492e+06	159.5	46.3	94.2
O43837	Isocitrate dehydrogenase [NAD] subunit beta, mitochondrial OS=Homo sapiens OX=9606 GN=IDH3B PE=1 SV=2	42.2	8.46	■	1538	High	0	21.288	163	179	111	4	5	3	4	5	3	12	6	6	18	█	█	█	2.77012e+06	2.6713e+06	5.33892e+06	77.1	74.3	148.6
P62917	60S ribosomal protein L8 OS=Homo sapiens OX=9606 GN=RPL8 PE=1 SV=2	28	11.03	■	920	High	0	22.487	175	199	189	8	8	10	4	4	4	26	4	4	16	█	█	█	3.20068e+07	4.33867e+07	3.47903e+07	87.1	118.1	94.7
Q9Y6M9	NADH dehydrogenase [ubiquinone] 1 beta subcomplex subunit 9 OS=Homo sapiens OX=9606 GN=NDUFB9 PE=1 SV=3	21.8	8.38	■	919	High	0	19.714	158	17	71	5	1	3	4	1	3	9	5	5	40	█	█	█	5862082	3.08674e+06	4.43373e+06	131.4	69.2	99.4
Q9BWH6	RNA polymerase II-associated protein 1 OS=Homo sapiens OX=9606 GN=RPAP1 PE=1 SV=3	152.7	6.38	■	2817	High	0	13.519	89	35		4	2		4	2		6	5	5	4	█	█	█	1.37494e+06	756981	693618	146	80.4	73.6
Q96EE3	Nucleoporin SEH1 OS=Homo sapiens OX=9606 GN=SEH1L PE=1 SV=3	39.6	8.09	■	1567	High	0	38	150	168	152	4	6	5	4	5	4	15	5	5	23	█	█	█	3.78784e+06	1.27744e+07	8.72305e+06	44.9	151.6	103.5
P49406	39S ribosomal protein L19, mitochondrial OS=Homo sapiens OX=9606 GN=MRPL19 PE=1 SV=2	33.5	9.5	■	2752	High	0	14.226	134	32	71	4	1	3	4	1	3	8	5	5	15	█	█	█	1.81095e+06	1.59149e+06	1.90993e+06	102.3	89.9	107.9
O43264	Centromere/kinetochore protein zw10 homolog OS=Homo sapiens OX=9606 GN=ZW10 PE=1 SV=3	88.8	6.27	■	1523	High	0	19.486	201	12	111	4	1	3	4	1	3	8	5	5	7	█	█	█	2.52483e+06	421840	1.56652e+06	167.8	28	104.1
P42677	40S ribosomal protein S27 OS=Homo sapiens OX=9606 GN=RPS27 PE=1 SV=3	9.5	9.45	■	1518	High	0	25.186	140	182	120	6	7	7	4	4	3	20	4	2	39	█	█	█	4.9203e+07	3.97517e+07	4.512e+07	110.1	88.9	101
Q9UID3	Vacuolar protein sorting-associated protein 51 homolog OS=Homo sapiens OX=9606 GN=VPS51 PE=1 SV=2	86	6.47	■	238	High	0	15.222	138	13		4	1		4	1		5	5	5	8	█	█	█	1.26459e+06	626879	335784	170.3	84.4	45.2
P08574	Cytochrome c1, heme protein, mitochondrial OS=Homo sapiens OX=9606 GN=CYC1 PE=1 SV=3	35.4	9	■	2942	High	0	24.657	113	79	58	7	2	3	4	2	2	12	4	4	18	█	█	█	1.52969e+07	7.42158e+06	1.30773e+07	128.2	62.2	109.6
P01008	Antithrombin-III OS=Homo sapiens OX=9606 GN=SERPINC1 PE=1 SV=1	52.6	6.71	■	1479	High	0	31.012	115	257	205	5	11	9	4	7	7	25	8	8	17	█	█	█	7.71433e+06	2.57799e+07	1.1974e+07	50.9	170.1	79
Q9BYD2	39S ribosomal protein L9, mitochondrial OS=Homo sapiens OX=9606 GN=MRPL9 PE=1 SV=2	30.2	10.08	■	1671	High	0	13.437	139	122	53	4	3	2	4	3	2	9	4	4	17	█	█	█	2.31515e+06	3.13158e+06	2.2279e+06	90.5	122.4	87.1
Q9UKV5	E3 ubiquitin-protein ligase AMFR OS=Homo sapiens OX=9606 GN=AMFR PE=1 SV=2	72.9	6.39	■	264	High	0	11.359	145			4			4			4	4	4	6	█	█	█	1.7298e+06	690013	744366	164	65.4	70.6
P01850	T cell receptor beta constant 1 OS=Homo sapiens OX=9606 GN=TRBC1 PE=1 SV=4	19.8	6.18	■	2580	High	0	26.043	190	38	103	9	5	5	4	2	3	19	4	4	34	█	█	█	6.32411e+07	7.13033e+06	3.31782e+06	257.5	29	13.5
P34932	Heat shock 70 kDa protein 4 OS=Homo sapiens OX=9606 GN=HSPA4 PE=1 SV=4	94.3	5.19	■	1673	High	0	21.719	102	23	148	4	1	5	4	1	5	10	7	7	11	█	█	█	1.40931e+06	4.25777e+06	2.70481e+06	50.5	152.6	96.9
P84098	60S ribosomal protein L19 OS=Homo sapiens OX=9606 GN=RPL19 PE=1 SV=1	23.5	11.47	■	1432	High	0	22.306	198	271	244	6	7	7	4	4	4	20	4	4	18	█	█	█	1.293e+07	2.78627e+07	1.83191e+07	65.6	141.4	93
P31939	Bifunctional purine biosynthesis protein ATIC OS=Homo sapiens OX=9606 GN=ATIC PE=1 SV=3	64.6	6.71	■	2568	High	0	36.335	84	13	358	4	1	13	4	1	12	18	12	12	25	█	█	█	2.24041e+06	1.84322e+06	8.85722e+06	51.9	42.7	205.3
O75175	CCR4-NOT transcription complex subunit 3 OS=Homo sapiens OX=9606 GN=CNOT3 PE=1 SV=1	81.8	6.2	■	973	High	0	16.765	127	107	26	4	5	1	4	4	1	10	5	5	8	█	█	█	3.4211e+06	4.74221e+06	2.07027e+06	100.3	139	60.7
Q96RQ1	Endoplasmic reticulum-Golgi intermediate compartment protein 2 OS=Homo sapiens OX=9606 GN=ERGIC2 PE=1 SV=2	42.5	6.77	■	2556	High	0	36.805	97	270	147	4	10	9	4	8	8	23	9	9	28	█	█	█	6.22002e+06	2.78638e+07	8.6548e+06	43.7	195.6	60.8
Q08945	FACT complex subunit SSRP1 OS=Homo sapiens OX=9606 GN=SSRP1 PE=1 SV=1	81	6.87	■	1807	High	0	86.436	122	159	811	4	5	41	4	5	19	50	19	19	30	█	█	█	4.84557e+06	4.6385e+06	9.18148e+07	14.4	13.7	271.9
Q9BX40	Protein LSM14 homolog B OS=Homo sapiens OX=9606 GN=LSM14B PE=1 SV=1	42	9.69	■	3056	High	0	28.981	112	126	146	4	4	4	4	4	4	12	7	7	26	█	█	█	2537336	3.9983e+06	3.48628e+06	76	119.7	104.4
Q12788	Transducin beta-like protein 3 OS=Homo sapiens OX=9606 GN=TBL3 PE=1 SV=2	89	6.9	■	2543	High	0	83.653	127	304	720	5	9	19	4	9	16	33	16	16	30	█	█	█	6.69823e+06	7.57075e+06	2.601e+07	49.9	56.4	193.7
P48729	Casein kinase I isoform alpha OS=Homo sapiens OX=9606 GN=CSNK1A1 PE=1 SV=2	38.9	9.57	■	2541	High	0	17.537	86	64	111	4	3	5	4	3	5	12	7	7	23	█	█	█	5.13759e+06	4.85739e+06	7.96737e+06	85.8	81.1	133.1
Q07020	60S ribosomal protein L18 OS=Homo sapiens OX=9606 GN=RPL18 PE=1 SV=2	21.6	11.72	■	1688	High	0	25.753	276	224	322	6	5	11	4	3	5	22	5	5	31	█	█	█	18988000	3.43801e+07	7.13615e+07	45.7	82.7	171.6
P49720	Proteasome subunit beta type-3 OS=Homo sapiens OX=9606 GN=PSMB3 PE=1 SV=2	22.9	6.55	■	473	High	0	20.465	204	71	61	6	3	3	4	2	3	12	5	5	34	█	█	█	5.95454e+06	3.79605e+06	3.45338e+06	135.3	86.2	78.5
P53602	Diphosphomevalonate decarboxylase OS=Homo sapiens OX=9606 GN=MVD PE=1 SV=1	43.4	7.23	■	3068	High	0	21.729	205	111	90	4	3	4	4	3	3	11	4	4	12	█	█	█	4.5448e+06	3.92822e+06	5.19289e+06	99.8	86.2	114
Q96S55	ATPase WRNIP1 OS=Homo sapiens OX=9606 GN=WRNIP1 PE=1 SV=2	72.1	6.1	■	1667	High	0	30.698	203	254	286	4	6	7	4	6	7	17	8	8	13	█	█	█	2.50646e+06	3.85994e+06	8.6235e+06	50.2	77.3	172.6
Q13049	E3 ubiquitin-protein ligase TRIM32 OS=Homo sapiens OX=9606 GN=TRIM32 PE=1 SV=2	71.9	6.98	■	2673	High	0	20.406	183	108	113	4	3	2	4	3	2	9	4	4	8	█	█	█	2.0406e+06	1.18548e+06	810991	151.6	88.1	60.3
Q13454	Tumor suppressor candidate 3 OS=Homo sapiens OX=9606 GN=TUSC3 PE=1 SV=1	39.7	9.91	■	1441	High	0	19.088	161	51	20	5	1	1	4	1	1	7	4	4	12	█	█	█	5.06456e+06	1.50047e+06	1.80731e+06	181.5	53.8	64.8
Q8NFH4	Nucleoporin Nup37 OS=Homo sapiens OX=9606 GN=NUP37 PE=1 SV=1	36.7	5.92	■	3011	High	0	23.183	122	249	209	4	7	6	4	6	5	17	6	6	20	█	█	█	1.85372e+08	4.00495e+08	2.16085e+08	69.3	149.8	80.8
Q9NXE4	Sphingomyelin phosphodiesterase 4 OS=Homo sapiens OX=9606 GN=SMPD4 PE=1 SV=3	97.7	8.27	■	293	High	0	46.568	130	472	385	4	21	16	4	15	11	41	15	15	18	█	█	█	3.35131e+06	2.0105e+07	1.84385e+07	24	144	132
Q7Z7H5	Transmembrane emp24 domain-containing protein 4 OS=Homo sapiens OX=9606 GN=TMED4 PE=1 SV=1	25.9	8.28	■	894	High	0	45.237	184	252	225	6	15	13	4	6	7	34	7	7	31	█	█	█	2.63181e+07	1.14625e+08	4.05304e+07	43.5	189.5	67
Q6UWP7	Lysocardiolipin acyltransferase 1 OS=Homo sapiens OX=9606 GN=LCLAT1 PE=1 SV=1	48.9	8.62	■	2953	High	0	12.704	107			4			4			4	4	4	13	█	█	█	2.06842e+06	426678	1.03637e+06	175.7	36.2	88
Q9UPN7	Serine/threonine-protein phosphatase 6 regulatory subunit 1 OS=Homo sapiens OX=9606 GN=PPP6R1 PE=1 SV=5	96.7	4.55	■	2954	High	0	15.976	154	105	67	4	2	2	4	2	2	8	5	5	5	█	█	█	877863	646166	1.7941e+06	79.4	58.4	162.2
Q92769	Histone deacetylase 2 OS=Homo sapiens OX=9606 GN=HDAC2 PE=1 SV=2	55.3	5.91	■	2646	High	0	27.873	138	152	232	6	8	12	4	5	7	26	7	3	18	█	█	█	1.43486e+06	1.45429e+06	4.13139e+06	61.3	62.1	176.5
O14979	Heterogeneous nuclear ribonucleoprotein D-like OS=Homo sapiens OX=9606 GN=HNRNPDL PE=1 SV=3	46.4	9.57	■	2643	High	0	35.162	216	235	402	7	9	20	4	5	9	36	9	8	24	█	█	█	1.34411e+07	2.82815e+07	1.41134e+08	22.1	46.4	231.5
Q9H3G5	Probable serine carboxypeptidase CPVL OS=Homo sapiens OX=9606 GN=CPVL PE=1 SV=2	54.1	5.62	■	1462	High	0	20.333	168	94	87	4	4	2	4	3	2	10	5	5	12	█	█	█	2.45793e+06	2.4259e+06	2.39012e+06	101.4	100.1	98.6
Q8NFH3	Nucleoporin Nup43 OS=Homo sapiens OX=9606 GN=NUP43 PE=1 SV=1	42.1	5.63	■	2976	High	0	33.467	259	293	242	4	7	6	4	4	4	17	4	4	15	█	█	█	3.34471e+06	1.20092e+07	8.45708e+06	42.1	151.3	106.6
P46782	40S ribosomal protein S5 OS=Homo sapiens OX=9606 GN=RPS5 PE=1 SV=4	22.9	9.72	■	2638	High	0	25.187	225	133	174	6	6	6	4	4	4	18	5	5	24	█	█	█	1.69679e+07	4.33546e+07	2.95386e+07	56.6	144.7	98.6
P68400	Casein kinase II subunit alpha OS=Homo sapiens OX=9606 GN=CSNK2A1 PE=1 SV=1	45.1	7.74	■	2637	High	0	26.754	161		234	4		6	4		5	10	6	6	22	█	█	█	1.93644e+06	568501	4.88185e+06	78.6	23.1	198.3
P28062	Proteasome subunit beta type-8 OS=Homo sapiens OX=9606 GN=PSMB8 PE=1 SV=3	30.3	7.43	■	2996	High	0	16.549	120	49	103	4	1	2	4	1	2	7	4	4	18	█	█	█	5.15523e+06	3.02764e+06	3.26661e+06	135.1	79.3	85.6
Q9Y672	Dolichyl pyrophosphate Man9GlcNAc2 alpha-1,3-glucosyltransferase OS=Homo sapiens OX=9606 GN=ALG6 PE=1 SV=2	58.1	8.46	■	2613	High	0	14.471	168	94	81	5	3	2	4	3	2	10	4	4	8	█	█	█	4.83619e+06	2.20888e+06	1.65418e+06	166.8	76.2	57
Q9Y5B8	Nucleoside diphosphate kinase 7 OS=Homo sapiens OX=9606 GN=NME7 PE=1 SV=1	42.5	6.47	■	271	High	0	19.683	101	15	149	6	1	4	4	1	4	11	6	6	19	█	█	█	2.99877e+06	916195	1.87267e+06	155.4	47.5	97.1
Q10472	Polypeptide N-acetylgalactosaminyltransferase 1 OS=Homo sapiens OX=9606 GN=GALNT1 PE=1 SV=1	64.2	7.72	■	1447	High	0	39.308	132	443	394	4	13	10	4	10	10	27	11	11	22	█	█	█	5.32404e+06	2.83309e+07	8.56447e+06	37.8	201.3	60.9
Q460N5	Protein mono-ADP-ribosyltransferase PARP14 OS=Homo sapiens OX=9606 GN=PARP14 PE=1 SV=3	202.7	7.18	■	446	High	0	12.261	96	13	9	4	1	1	4	1	1	6	5	5	3	█	█	█	1.20305e+06	1.79614e+06	958866	91.2	136.1	72.7
P32969	60S ribosomal protein L9 OS=Homo sapiens OX=9606 GN=RPL9 PE=1 SV=1	21.9	9.95	■	1664	High	0	33.159	135	251	269	5	5	7	4	5	5	17	6	6	41	█	█	█	1.00205e+07	2.30289e+07	2.33413e+07	53.3	122.5	124.2
P08708	40S ribosomal protein S17 OS=Homo sapiens OX=9606 GN=RPS17 PE=1 SV=2	15.5	9.85	■	3282	High	0	45.088	68	209	117	5	9	11	4	6	4	25	6	6	44	█	█	█	1.34389e+07	2.58967e+07	2.35979e+07	64.1	123.4	112.5
O15258	Protein RER1 OS=Homo sapiens OX=9606 GN=RER1 PE=1 SV=1	22.9	9.54	■	3237	High	0	19.446	129	93	37	4	3	2	4	3	2	9	4	4	30	█	█	█	3.39335e+06	3.38979e+06	1.92725e+06	116.9	116.7	66.4
P82663	28S ribosomal protein S25, mitochondrial OS=Homo sapiens OX=9606 GN=MRPS25 PE=1 SV=1	20.1	8.82	■	2343	High	0	19.988	133	193	71	4	6	4	4	5	4	14	5	5	36	█	█	█	2.93519e+06	7.25523e+06	5.15379e+06	57.4	141.8	100.8
P61026	Ras-related protein Rab-10 OS=Homo sapiens OX=9606 GN=RAB10 PE=1 SV=1	22.5	8.38	■	49	High	0	16.764	152	182	213	5	5	6	4	3	4	16	4	2	23	█	█	█	387511	487232	854496	67.2	84.5	148.2
P98170	E3 ubiquitin-protein ligase XIAP OS=Homo sapiens OX=9606 GN=XIAP PE=1 SV=2	56.6	6.65	■	1091	High	0	8.429	86			4			4			4	4	4	8	█	█	█	1.87978e+06	54952	570112	225.1	6.6	68.3
P27797	Calreticulin OS=Homo sapiens OX=9606 GN=CALR PE=1 SV=1	48.1	4.44	■	3489	High	0	19.243	87	32	151	4	2	7	4	2	4	13	5	5	18	█	█	█	4.1296e+06	2.32284e+06	6.98285e+06	92.2	51.9	155.9
Q99733	Nucleosome assembly protein 1-like 4 OS=Homo sapiens OX=9606 GN=NAP1L4 PE=1 SV=1	42.8	4.69	■	1938	High	0	17.439	108	19	45	4	1	3	4	1	3	8	4	3	12	█	█	█	1.09389e+06	874003	1.12833e+06	106	84.7	109.3
P28066	Proteasome subunit alpha type-5 OS=Homo sapiens OX=9606 GN=PSMA5 PE=1 SV=3	26.4	4.79	■	1191	High	0	26.954	216	240	260	4	5	6	4	4	6	15	6	6	27	█	█	█	6.3328e+06	7.72206e+06	6.62554e+06	91.9	112	96.1
Q8TB61	Adenosine 3'-phospho 5'-phosphosulfate transporter 1 OS=Homo sapiens OX=9606 GN=SLC35B2 PE=1 SV=1	47.5	9.16	■	1937	High	0	16.714	148	116	130	4	3	4	4	3	4	11	4	4	10	█	█	█	2.95296e+06	5.33562e+06	2.6343e+06	81.1	146.5	72.4
P15927	Replication protein A 32 kDa subunit OS=Homo sapiens OX=9606 GN=RPA2 PE=1 SV=1	29.2	6.15	■	3481	High	0	25.927	154	114	152	8	6	9	4	3	5	23	5	5	30	█	█	█	1.08991e+07	7.50551e+06	1.20541e+07	107.3	73.9	118.7
P54619	5'-AMP-activated protein kinase subunit gamma-1 OS=Homo sapiens OX=9606 GN=PRKAG1 PE=1 SV=1	37.6	6.92	■	2147	High	0	16.28	141	72	101	4	1	2	4	1	2	7	4	4	13	█	█	█	2.13962e+06	1.22301e+06	2.6436e+06	106.9	61.1	132
Q9Y266	Nuclear migration protein nudC OS=Homo sapiens OX=9606 GN=NUDC PE=1 SV=1	38.2	5.38	■	1081	High	0	20.238	156	119	176	4	4	5	4	4	5	13	6	6	19	█	█	█	1.92091e+07	1.63465e+06	3.75328e+06	234.3	19.9	45.8
Q07666	KH domain-containing, RNA-binding, signal transduction-associated protein 1 OS=Homo sapiens OX=9606 GN=KHDRBS1 PE=1 SV=1	48.2	8.66	■	2148	High	0	36.742	136	165	325	6	5	16	4	5	9	27	9	8	28	█	█	█	8.80086e+06	1.00457e+07	2.5625e+07	59.4	67.8	172.9
O43379	WD repeat-containing protein 62 OS=Homo sapiens OX=9606 GN=WDR62 PE=1 SV=4	165.8	5.91	■	2344	High	0	21.187	227	32	37	4	1	1	4	1	1	6	4	4	3	█	█	█	2.18899e+06	711607	712554	181.8	59.1	59.2
P22087	rRNA 2'-O-methyltransferase fibrillarin OS=Homo sapiens OX=9606 GN=FBL PE=1 SV=2	33.8	10.18	■	3460	High	0	74.408	132	214	590	4	6	25	4	6	12	35	12	12	50	█	█	█	6.32056e+06	7.90321e+06	1.0641e+08	15.7	19.7	264.6
Q96AG4	Leucine-rich repeat-containing protein 59 OS=Homo sapiens OX=9606 GN=LRRC59 PE=1 SV=1	34.9	9.57	■	1076	High	0	19.054	127	96	148	6	4	5	4	4	5	15	6	6	21	█	█	█	9.92561e+06	6.22655e+06	9.25308e+06	117.2	73.5	109.3
Q9H6S0	3'-5' RNA helicase YTHDC2 OS=Homo sapiens OX=9606 GN=YTHDC2 PE=1 SV=2	160.1	8.4	■	3498	High	0	29.202	150	268	46	4	6	3	4	6	3	13	10	10	7	█	█	█	2.01082e+06	8.37985e+06	3.77567e+06	42.6	177.5	80
O60476	Mannosyl-oligosaccharide 1,2-alpha-mannosidase IB OS=Homo sapiens OX=9606 GN=MAN1A2 PE=1 SV=1	73	7.61	■	1075	High	0	40.639	155	325	40	4	13	1	4	11	1	18	12	12	25	█	█	█	1.77802e+06	1.22162e+07	3.33366e+06	30.8	211.5	57.7
Q99570	Phosphoinositide 3-kinase regulatory subunit 4 OS=Homo sapiens OX=9606 GN=PIK3R4 PE=1 SV=3	153	7.17	■	1215	High	0	11.693	148	29	64	4	1	2	4	1	2	7	4	4	4	█	█	█	1.00533e+06	207094	470804	179.2	36.9	83.9
Q9UI09	NADH dehydrogenase [ubiquinone] 1 alpha subcomplex subunit 12 OS=Homo sapiens OX=9606 GN=NDUFA12 PE=1 SV=1	17.1	9.63	■	3447	High	0	18.431	140	87	132	4	3	3	4	3	3	10	4	4	38	█	█	█	5.82071e+06	2.30537e+06	3.10645e+06	155.5	61.6	83
Q13190	Syntaxin-5 OS=Homo sapiens OX=9606 GN=STX5 PE=1 SV=2	39.6	9.16	■	1220	High	0	29.579	156	267	131	5	9	5	4	8	4	19	8	8	29	█	█	█	3.6788e+06	7.17643e+06	3.76218e+06	75.5	147.3	77.2
P14678	Small nuclear ribonucleoprotein-associated proteins B and B' OS=Homo sapiens OX=9606 GN=SNRPB PE=1 SV=2	24.6	11.19	■	2161	High	0	17.568	215	194	248	9	6	13	4	3	4	28	4	4	16	█	█	█	1.75438e+07	1.453e+07	3.78253e+07	75.3	62.4	162.3
Q6ZMG9	Ceramide synthase 6 OS=Homo sapiens OX=9606 GN=CERS6 PE=1 SV=1	44.9	7.65	■	76	High	0	11.053	125	34	9	7	2	1	4	2	1	10	4	4	9	█	█	█	6.80188e+06	2.8465e+06	2.46896e+06	168.4	70.5	61.1
Q709C8	Vacuolar protein sorting-associated protein 13C OS=Homo sapiens OX=9606 GN=VPS13C PE=1 SV=1	422.1	6.83	■	2182	High	0	9.513	74		8	4		1	4		1	5	5	5	2	█	█	█	1106954	136035	2.2868e+06	94.1	11.6	194.4
Q6ZSR9	Uncharacterized protein FLJ45252 OS=Homo sapiens OX=9606 PE=2 SV=2	38	5.26	■	1057	High	0	12.688	118	11		4	1		4	1		5	4	4	18	█	█	█	666359	382459	212821	158.5	90.9	50.6
Q9NY12	H/ACA ribonucleoprotein complex subunit 1 OS=Homo sapiens OX=9606 GN=GAR1 PE=1 SV=1	22.3	10.92	■	82	High	0	14.401	133	151	163	4	4	4	4	4	4	12	4	4	17	█	█	█	3.33513e+06	5.39439e+06	2.24447e+07	32.1	51.9	216
P51571	Translocon-associated protein subunit delta OS=Homo sapiens OX=9606 GN=SSR4 PE=1 SV=1	19	6.15	■	1230	High	0	30.214	213	128	211	11	5	8	4	3	4	24	4	4	31	█	█	█	3.64417e+07	1.41416e+07	1.67099e+07	162.5	63	74.5
Q14669	E3 ubiquitin-protein ligase TRIP12 OS=Homo sapiens OX=9606 GN=TRIP12 PE=1 SV=1	220.3	8.48	■	2199	High	0	24.689	39		235	4		10	4		10	14	10	10	6	█	█	█	1.76898e+06	1.39455e+06	3.58987e+06	78.6	61.9	159.5
P01040	Cystatin-A OS=Homo sapiens OX=9606 GN=CSTA PE=1 SV=1	11	5.5	■	2204	High	0	25.416	236	182	72	8	5	3	4	3	2	16	4	4	59	█	█	█	1.11048e+07	1.3623e+07	4.83285e+06	112.7	138.3	49
Q71UI9	Histone H2A.V OS=Homo sapiens OX=9606 GN=H2AZ2 PE=1 SV=3	13.5	10.58	■	84	High	0	29.889	166	150	379	13	9	113	4	3	5	135	5	3	54	█	█	█	7.25966e+06	4.17036e+06	1.98843e+08	10.4	5.9	283.7
Q9H4I3	TraB domain-containing protein OS=Homo sapiens OX=9606 GN=TRABD PE=1 SV=1	42.3	8	■	2206	High	0	11.146	108		18	5		1	4		1	6	4	4	11	█	█	█	2.17489e+06	967323	612189	173.8	77.3	48.9
Q9NVI1	Fanconi anemia group I protein OS=Homo sapiens OX=9606 GN=FANCI PE=1 SV=4	149.2	6.74	■	69	High	0	24.865	113		246	8		8	4		8	16	9	8	7	█	█	█	1.53687e+06	487388	4.49024e+06	70.8	22.4	206.8
P61163	Alpha-centractin OS=Homo sapiens OX=9606 GN=ACTR1A PE=1 SV=1	42.6	6.64	■	1178	High	0	16.732	175	28	143	5	1	3	4	1	3	9	4	4	17	█	█	█	1.89392e+06	491713	2.19992e+06	123.9	32.2	143.9
Q9H9A5	CCR4-NOT transcription complex subunit 10 OS=Homo sapiens OX=9606 GN=CNOT10 PE=1 SV=1	82.3	7.78	■	2119	High	0	13.641	130	90	26	4	4	2	4	4	2	10	6	6	9	█	█	█	2.67696e+06	3.51201e+06	2.21013e+06	95.6	125.4	78.9
P27635	60S ribosomal protein L10 OS=Homo sapiens OX=9606 GN=RPL10 PE=1 SV=4	24.6	10.08	■	1175	High	0	32.187	204	186	188	10	11	11	4	4	4	32	4	4	21	█	█	█	4.6989e+07	6.88278e+07	5.48025e+07	82.6	121	96.4
Q66GS9	Centrosomal protein of 135 kDa OS=Homo sapiens OX=9606 GN=CEP135 PE=1 SV=2	133.4	6.21	■	2009	High	0	11.391	43		42	7		1	4		1	8	5	4	4	█	█	█	1.74581e+06	2.25792e+06	2.05542e+06	86.4	111.8	101.8
P25789	Proteasome subunit alpha type-4 OS=Homo sapiens OX=9606 GN=PSMA4 PE=1 SV=1	29.5	7.72	■	3593	High	0	11.508	157	132	50	5	4	2	4	3	2	11	4	4	13	█	█	█	1.13797e+07	9.07276e+06	1.02295e+07	111.3	88.7	100
Q13033	Striatin-3 OS=Homo sapiens OX=9606 GN=STRN3 PE=1 SV=3	87.2	5.36	■	1109	High	0	25.916	160	115	174	4	3	7	4	3	7	14	8	8	13	█	█	█	4621303	6.85447e+06	5.32843e+06	82.5	122.4	95.1
P14735	Insulin-degrading enzyme OS=Homo sapiens OX=9606 GN=IDE PE=1 SV=4	117.9	6.61	■	1118	High	0	12.32	83	78	28	4	2	1	4	2	1	7	5	5	5	█	█	█	751053	799946	284514	122.8	130.7	46.5
Q6UN15	Pre-mRNA 3'-end-processing factor FIP1 OS=Homo sapiens OX=9606 GN=FIP1L1 PE=1 SV=1	66.5	5.59	■	1997	High	0	38.554	93	67	293	4	2	8	4	2	7	14	8	8	17	█	█	█	1.60332e+06	2.80042e+06	9.77958e+06	33.9	59.2	206.9
O43169	Cytochrome b5 type B OS=Homo sapiens OX=9606 GN=CYB5B PE=1 SV=3	16.7	4.97	■	2034	High	0	45.109	214	208	193	9	9	9	4	4	4	27	4	4	53	█	█	█	1.9795e+07	1.23698e+07	1.33511e+07	130.5	81.5	88
Q6FI13	Histone H2A type 2-A OS=Homo sapiens OX=9606 GN=H2AC18 PE=1 SV=3	14.1	10.9	■	33	High	0	53.636	230	210	347	18	13	136	4	4	6	167	6	3	58	█	█	█	2.17805e+08	1.57756e+08	6.37707e+09	9.7	7	283.3
P59998	Actin-related protein 2/3 complex subunit 4 OS=Homo sapiens OX=9606 GN=ARPC4 PE=1 SV=3	19.7	8.43	■	726	High	0	14.566	193	52	54	5	2	2	4	2	2	9	4	4	23	█	█	█	8411780	1.15392e+06	5.06224e+06	172.5	23.7	103.8
P62753	40S ribosomal protein S6 OS=Homo sapiens OX=9606 GN=RPS6 PE=1 SV=1	28.7	10.84	■	1133	High	0	32.041	239	224	285	10	11	13	4	4	4	34	4	4	17	█	█	█	3.09505e+07	6.95694e+07	5.48352e+07	59.8	134.3	105.9
Q9UHD9	Ubiquilin-2 OS=Homo sapiens OX=9606 GN=UBQLN2 PE=1 SV=2	65.7	5.22	■	1134	High	0	19.331	158	66	90	4	3	2	4	3	2	9	5	3	12	█	█	█	3.87505e+06	1.79631e+06	1.80487e+06	155.5	72.1	72.4
Q9ULV3	Cip1-interacting zinc finger protein OS=Homo sapiens OX=9606 GN=CIZ1 PE=1 SV=2	100	6.11	■	3566	High	0	15.047	164		17	4		1	4		1	5	5	5	8	█	█	█	1.84672e+06	226980	759703	195.5	24	80.4
Q13185	Chromobox protein homolog 3 OS=Homo sapiens OX=9606 GN=CBX3 PE=1 SV=4	20.8	5.33	■	11	High	0	51.298	102	60	330	5	2	15	4	2	6	22	6	5	33	█	█	█	3.963e+06	2.33176e+06	8.06009e+07	13.7	8.1	278.3
Q13148	TAR DNA-binding protein 43 OS=Homo sapiens OX=9606 GN=TARDBP PE=1 SV=1	44.7	6.19	■	3559	High	0	27.832	194	176	270	5	5	7	4	4	5	17	5	5	18	█	█	█	8.16597e+06	8.18338e+06	1.70947e+07	73.3	73.4	153.3
P31323	cAMP-dependent protein kinase type II-beta regulatory subunit OS=Homo sapiens OX=9606 GN=PRKAR2B PE=1 SV=3	46.3	4.92	■	2075	High	0	20.174	108	27	23	4	1	2	4	1	2	7	5	3	18	█	█	█	388897			300
Q9BQ95	Evolutionarily conserved signaling intermediate in Toll pathway, mitochondrial OS=Homo sapiens OX=9606 GN=ECSIT PE=1 SV=1	49.1	6.29	■	3547	High	0	13.09	98	18	52	4	1	3	4	1	3	8	5	5	16	█	█	█	1.23633e+06	529068	755595	147.1	63	89.9
Q8IUH4	Palmitoyltransferase ZDHHC13 OS=Homo sapiens OX=9606 GN=ZDHHC13 PE=1 SV=3	70.8	8.07	■	3546	High	0	33.863	189	260	236	4	12	4	4	7	4	20	7	6	14	█	█	█	3.23909e+06	1.22477e+07	4.1536e+06	49.5	187.1	63.4
P62995	Transformer-2 protein homolog beta OS=Homo sapiens OX=9606 GN=TRA2B PE=1 SV=1	33.6	11.25	■	3541	High	0	30.522	172	217	355	6	5	18	4	4	7	29	7	6	27	█	█	█	1.19935e+07	2.21673e+07	6.43062e+07	36.5	67.5	195.9
P51970	NADH dehydrogenase [ubiquinone] 1 alpha subcomplex subunit 8 OS=Homo sapiens OX=9606 GN=NDUFA8 PE=1 SV=3	20.1	7.65	■	32	High	0	16.049	100	98	104	6	3	4	4	3	3	13	4	4	22	█	█	█	5.9573e+06	4.7609e+06	7.23646e+06	99.5	79.5	120.9
Q16777	Histone H2A type 2-C OS=Homo sapiens OX=9606 GN=H2AC20 PE=1 SV=4	14	10.9	■	33	High	0	53.636	230	210	347	18	13	136	4	4	6	167	6	3	58	█	█	█	2.17805e+08	1.57756e+08	6.37707e+09	9.7	7	283.3
P15153	Ras-related C3 botulinum toxin substrate 2 OS=Homo sapiens OX=9606 GN=RAC2 PE=1 SV=1	21.4	7.61	■	1964	High	0	16.092	125	142	121	6	4	6	4	3	4	16	4	3	15	█	█	█	1.17813e+07	1.46815e+07	1.5627e+07	84	104.6	111.4
Q70UQ0	Inhibitor of nuclear factor kappa-B kinase-interacting protein OS=Homo sapiens OX=9606 GN=IKBIP PE=1 SV=1	39.3	9.17	■	1160	High	0	17.908	234			4			4			4	4	4	12	█	█	█	3.20161e+06		603541	252.4		47.6
Q13829	BTB/POZ domain-containing adapter for CUL3-mediated RhoA degradation protein 2 OS=Homo sapiens OX=9606 GN=TNFAIP1 PE=1 SV=1	36.2	8.03	■	3522	High	0	9.679	139		24	9		1	4		1	10	4	1	11	█	█	█	584540			300
Q16512	Serine/threonine-protein kinase N1 OS=Homo sapiens OX=9606 GN=PKN1 PE=1 SV=2	103.9	6.37	■	1162	High	0	12.735	197	44	87	4	2	2	4	2	2	8	4	4	4	█	█	█	2.38796e+06	2.5186e+06	1.2955e+06	115.5	121.8	62.7
P61803	Dolichyl-diphosphooligosaccharide--protein glycosyltransferase subunit DAD1 OS=Homo sapiens OX=9606 GN=DAD1 PE=1 SV=3	12.5	7.08	■	1956	High	0	22.17	210	103	105	6	3	6	4	3	4	15	4	4	35	█	█	█	1.76349e+07	7.25719e+06	8.47927e+06	158.5	65.2	76.2
P46783	40S ribosomal protein S10 OS=Homo sapiens OX=9606 GN=RPS10 PE=1 SV=1	18.9	10.15	■	678	High	0	28.668	215	262	261	9	16	10	4	4	5	35	5	5	29	█	█	█	1.90076e+07	3.66248e+07	3.0539e+07	66.2	127.5	106.3
Q99729	Heterogeneous nuclear ribonucleoprotein A/B OS=Homo sapiens OX=9606 GN=HNRNPAB PE=1 SV=2	36.2	8.21	■	41	High	0	43.357	188	241	361	6	8	18	4	5	8	32	8	8	23	█	█	█	6.49028e+06	1.64412e+07	5.97746e+07	23.5	59.6	216.8
Q16637	Survival motor neuron protein OS=Homo sapiens OX=9606 GN=SMN1 PE=1 SV=1	31.8	6.55	■	1169	High	0	15.071	149			4			4			4	4	4	20	█	█	█	4.45021e+06	3.01739e+06	1.87153e+06	143	96.9	60.1
P11182	Lipoamide acyltransferase component of branched-chain alpha-keto acid dehydrogenase complex, mitochondrial OS=Homo sapiens OX=9606 GN=DBT PE=1 SV=3	53.5	8.51	■	737	High	0	13.723	127			4			4			4	4	4	9	█	█	█	1.92297e+06			300
O95429	BAG family molecular chaperone regulator 4 OS=Homo sapiens OX=9606 GN=BAG4 PE=1 SV=1	49.6	5.12	■	3501	High	0	16.218	150	141	99	4	4	2	4	3	2	10	4	4	11	█	█	█	4.06879e+06	2.49662e+06	962159	162.2	99.5	38.3
Q13094	Lymphocyte cytosolic protein 2 OS=Homo sapiens OX=9606 GN=LCP2 PE=1 SV=1	60.2	6.27	■	1894	High	0	12.042	125		76	4		2	4		2	6	4	4	8	█	█	█	639707	50749.1	373369	180.4	14.3	105.3
Q99829	Copine-1 OS=Homo sapiens OX=9606 GN=CPNE1 PE=1 SV=1	59	5.83	■	773	High	0	20.804	136	120	125	4	6	4	4	5	4	14	7	7	15	█	█	█	3.76852e+06	4.02924e+06	4.02336e+06	95.6	102.3	102.1
Q9H6D7	HAUS augmin-like complex subunit 4 OS=Homo sapiens OX=9606 GN=HAUS4 PE=1 SV=1	42.4	5.68	■	2781	High	0	23.282	145	19	142	4	1	6	4	1	5	11	8	8	23	█	█	█	2.27322e+06	1.50076e+06	3.43838e+06	94.6	62.4	143
P06753	Tropomyosin alpha-3 chain OS=Homo sapiens OX=9606 GN=TPM3 PE=1 SV=2	32.9	4.72	■	3351	High	0	15.361	193	90	129	5	3	3	4	3	3	11	4	3	12	█	█	█	8.7953e+06	4.06823e+06	4.48763e+06	152.1	70.3	77.6
P23771	Trans-acting T-cell-specific transcription factor GATA-3 OS=Homo sapiens OX=9606 GN=GATA3 PE=1 SV=1	47.9	9.42	■	2261	High	0	18.592	164	145	185	4	4	5	4	4	5	13	5	5	13	█	█	█	3.78068e+06	6.34647e+06	3.2647e+06	84.7	142.2	73.1
Q5BKZ1	DBIRD complex subunit ZNF326 OS=Homo sapiens OX=9606 GN=ZNF326 PE=1 SV=2	65.6	5.15	■	1037	High	0	26.522	158	205	383	5	6	14	4	5	8	25	8	8	16	█	█	█	3.9501e+06	2.82141e+06	2.18946e+07	41.3	29.5	229.1
O75027	ATP-binding cassette sub-family B member 7, mitochondrial OS=Homo sapiens OX=9606 GN=ABCB7 PE=1 SV=2	82.6	9.33	■	1288	High	0	13.128	120			4			4			4	4	4	6	█	█	█	2.18955e+06	317549	806084	198.3	28.8	73
P43307	Translocon-associated protein subunit alpha OS=Homo sapiens OX=9606 GN=SSR1 PE=1 SV=3	32.2	4.49	■	1848	High	0	25.034	188	107	146	7	5	6	4	3	3	18	4	4	21	█	█	█	3.90922e+07	1.39844e+07	1.7694e+07	165.7	59.3	75
Q15286	Ras-related protein Rab-35 OS=Homo sapiens OX=9606 GN=RAB35 PE=1 SV=1	23	8.29	■	3380	High	0	14.745	102	135	118	5	5	4	4	3	2	14	4	2	23	█	█	█	2.068e+07	8.83856e+06	9.06621e+06	160.8	68.7	70.5
P53992	Protein transport protein Sec24C OS=Homo sapiens OX=9606 GN=SEC24C PE=1 SV=3	118.2	7.06	■	2253	High	0	18.138	115	115	95	4	4	3	4	4	3	11	6	6	7	█	█	█	1.58759e+06	3.987e+06	2.1733e+06	61.5	154.4	84.2
Q8N1K5	Protein THEMIS OS=Homo sapiens OX=9606 GN=THEMIS PE=1 SV=3	73.4	5.9	■	1827	High	0	23.707	157	33	180	4	1	3	4	1	3	8	6	6	10	█	█	█	2.89829e+06	1.23542e+06	3.00606e+06	121.8	51.9	126.3
Q13151	Heterogeneous nuclear ribonucleoprotein A0 OS=Homo sapiens OX=9606 GN=HNRNPA0 PE=1 SV=1	30.8	9.29	■	577	High	0	36.956	183	263	300	4	7	17	4	5	5	28	5	4	24	█	█	█	1.16188e+07	2.13253e+07	6.5972e+07	35.2	64.7	200.1
Q5VV42	Threonylcarbamoyladenosine tRNA methylthiotransferase OS=Homo sapiens OX=9606 GN=CDKAL1 PE=1 SV=1	65.1	7.46	■	2234	High	0	18.191	72	43	71	4	2	3	4	2	3	9	6	6	12	█	█	█	3.90835e+06	1.8854e+06	2.02293e+06	150	72.4	77.6
P04899	Guanine nucleotide-binding protein G(i) subunit alpha-2 OS=Homo sapiens OX=9606 GN=GNAI2 PE=1 SV=3	40.4	5.54	■	797	High	0	25.091	174	110	68	4	3	3	4	3	3	10	6	5	20	█	█	█	2.29216e+06	2.75661e+06	5.19595e+06	67.1	80.7	152.2
Q96J01	THO complex subunit 3 OS=Homo sapiens OX=9606 GN=THOC3 PE=1 SV=1	38.7	6.09	■	3320	High	0	25.702	122	17	228	4	1	7	4	1	5	12	5	5	16	█	█	█	3.51023e+06	971133	6.1701e+06	98.9	27.4	173.8
P09960	Leukotriene A-4 hydrolase OS=Homo sapiens OX=9606 GN=LTA4H PE=1 SV=2	69.2	6.18	■	3298	High	0	15.036	90		44	4		2	4		2	6	5	5	10	█	█	█	1.66654e+06	151793	570312	209.3	19.1	71.6
Q13242	Serine/arginine-rich splicing factor 9 OS=Homo sapiens OX=9606 GN=SRSF9 PE=1 SV=1	25.5	8.65	■	1875	High	0	29.843	152	208	347	5	6	23	4	5	8	34	8	8	37	█	█	█	8.02297e+06	1.26964e+07	6.11522e+07	29.4	46.5	224.1
Q92896	Golgi apparatus protein 1 OS=Homo sapiens OX=9606 GN=GLG1 PE=1 SV=2	134.5	6.9	■	1842	High	0	21.955	162	138	15	4	4	1	4	4	1	9	6	6	5	█	█	█	2.44438e+06	4.64359e+06	1.44554e+06	85.9	163.2	50.8
O43920	NADH dehydrogenase [ubiquinone] iron-sulfur protein 5 OS=Homo sapiens OX=9606 GN=NDUFS5 PE=1 SV=3	12.5	9.14	■	2293	High	0	13.345	133	33	109	4	1	3	4	1	3	8	4	4	34	█	█	█	6.18267e+06	1.5637e+06	3.15389e+06	170.2	43	86.8
Q8TEH3	DENN domain-containing protein 1A OS=Homo sapiens OX=9606 GN=DENND1A PE=1 SV=2	110.5	6.96	■	129	High	0	11.749	141			4			4			4	4	4	4	█	█	█	1.75539e+06	437649	125248	227.2	56.6	16.2
Q15025	TNFAIP3-interacting protein 1 OS=Homo sapiens OX=9606 GN=TNIP1 PE=1 SV=2	71.8	6.62	■	1876	High	0	23.73	205	214	141	4	4	3	4	4	3	11	5	5	9	█	█	█	4.03473e+06	3.31308e+06	1.76288e+06	132.9	109.1	58
Q53GL7	Protein mono-ADP-ribosyltransferase PARP10 OS=Homo sapiens OX=9606 GN=PARP10 PE=1 SV=2	109.9	4.97	■	3360	High	0	18.595	161	91	49	4	3	2	4	3	2	9	5	5	6	█	█	█	2.41249e+06	2.05015e+06	1.09116e+06	130.3	110.7	58.9
Q00535	Cyclin-dependent-like kinase 5 OS=Homo sapiens OX=9606 GN=CDK5 PE=1 SV=3	33.3	7.66	■	603	High	0	17.343	143	203	192	6	6	8	4	4	6	20	6	5	26	█	█	█	1.43263e+06	2.82023e+06	4.10933e+06	51.4	101.2	147.4
Q9BRJ6	Uncharacterized protein C7orf50 OS=Homo sapiens OX=9606 GN=C7orf50 PE=1 SV=1	22.1	9.64	■	630	High	0	22.749	161	120	156	4	4	5	4	3	4	13	4	4	36	█	█	█	2.47687e+06	3.36488e+06	2.84167e+06	85.6	116.3	98.2
Q92522	Histone H1.10 OS=Homo sapiens OX=9606 GN=H1-10 PE=1 SV=1	22.5	10.76	■	629	High	0	37.635	261	214	216	5	7	7	4	5	4	19	6	6	31	█	█	█	1.28715e+07	3.41299e+07	2.51442e+07	53.5	141.9	104.6
P49754	Vacuolar protein sorting-associated protein 41 homolog OS=Homo sapiens OX=9606 GN=VPS41 PE=1 SV=3	98.5	5.85	■	2269	High	0	10.123	115			4			4			4	4	4	4	█	█	█	2.64037e+06	778067	1.10078e+06	175.3	51.7	73.1
Q9H078	Caseinolytic peptidase B protein homolog OS=Homo sapiens OX=9606 GN=CLPB PE=1 SV=1	78.7	9.01	■	633	High	0	27.051	164	25	130	4	1	5	4	1	5	10	7	7	13	█	█	█	2.89834e+06	1.57015e+07	1.73547e+07	24.2	131	144.8
P48651	Phosphatidylserine synthase 1 OS=Homo sapiens OX=9606 GN=PTDSS1 PE=1 SV=1	55.5	8.43	■	2328	High	0	16.972	166	13	77	7	1	2	4	1	2	10	4	4	10	█	█	█	2.89181e+06	1.16075e+06	1.23379e+06	164.1	65.9	70
Q9HCY8	Protein S100-A14 OS=Homo sapiens OX=9606 GN=S100A14 PE=1 SV=1	11.7	5.24	■	1969	High	0	14.367	188	169		3	2		3	2		5	3	3	32	█	█	█	1.34976e+06	2.48115e+06	770761	88	161.8	50.2
Q12772	Sterol regulatory element-binding protein 2 OS=Homo sapiens OX=9606 GN=SREBF2 PE=1 SV=2	123.6	8.4	■	598	High	0	13.115	113		23	3		1	3		1	4	4	4	4	█	█	█	2.69884e+07	1.54882e+06	6.42902e+06	231.6	13.3	55.2
Q8IW35	Centrosomal protein of 97 kDa OS=Homo sapiens OX=9606 GN=CEP97 PE=1 SV=1	96.9	5.02	■	824	High	0	7.29	109		21	3		1	3		1	4	3	3	3	█	█	█	1.10448e+06	374217	1.0578e+06	130.6	44.3	125.1
Q13188	Serine/threonine-protein kinase 3 OS=Homo sapiens OX=9606 GN=STK3 PE=1 SV=2	56.3	5.24	■	1846	High	0	8.481	70			3			3			3	3	3	8	█	█	█	879639	471169	541893	139.4	74.7	85.9
Q9BYN8	28S ribosomal protein S26, mitochondrial OS=Homo sapiens OX=9606 GN=MRPS26 PE=1 SV=1	24.2	10.39	■	1952	High	0	9.551	119	86	53	4	3	2	3	2	2	9	3	3	15	█	█	█	4.18564e+06	6.63718e+06	7.17946e+06	69.8	110.6	119.6
O43663	Protein regulator of cytokinesis 1 OS=Homo sapiens OX=9606 GN=PRC1 PE=1 SV=2	71.6	6.68	■	1972	High	0	5.754	76		21	3		1	3		1	4	3	2	5	█	█	█	259690	227700	407728	87	76.3	136.7
Q13769	THO complex subunit 5 homolog OS=Homo sapiens OX=9606 GN=THOC5 PE=1 SV=2	78.5	6.87	■	697	High	0	26.22	90		254	3		7	3		6	10	6	6	9	█	█	█	3.14144e+06	362856	5.82835e+06	101	11.7	187.4
P51149	Ras-related protein Rab-7a OS=Homo sapiens OX=9606 GN=RAB7A PE=1 SV=1	23.5	6.7	■	1795	High	0	10.468	94	25	105	3	1	4	3	1	3	8	3	3	18	█	█	█	1.34554e+06	2.17522e+06	3.20726e+06	60	97	143
Q9P0J0	NADH dehydrogenase [ubiquinone] 1 alpha subcomplex subunit 13 OS=Homo sapiens OX=9606 GN=NDUFA13 PE=1 SV=3	16.7	8.43	■	2287	High	0	15.534	109	61	167	4	3	6	3	3	4	13	4	4	31	█	█	█	1.00784e+07	5.58505e+06	1.00725e+07	117.5	65.1	117.4
Q6NUQ4	Transmembrane protein 214 OS=Homo sapiens OX=9606 GN=TMEM214 PE=1 SV=2	77.1	9.14	■	2707	High	0	24.707	69	210	249	3	8	7	3	7	6	18	8	8	12	█	█	█	1.72018e+06	1.33299e+07	6.57419e+06	23.9	184.9	91.2
Q9BY50	Signal peptidase complex catalytic subunit SEC11C OS=Homo sapiens OX=9606 GN=SEC11C PE=1 SV=3	21.5	9.2	■	2083	High	0	12.391	154	127	108	7	3	4	3	3	3	14	3	3	20	█	█	█	7.4131e+06	3.64734e+06	3.13577e+06	156.7	77.1	66.3
Q9BT25	HAUS augmin-like complex subunit 8 OS=Homo sapiens OX=9606 GN=HAUS8 PE=1 SV=3	44.8	7.06	■	1605	High	0	12.608	62		127	3		4	3		4	7	4	4	13	█	█	█	1.60153e+06	174466	1.45906e+06	148.5	16.2	135.3
P08236	Beta-glucuronidase OS=Homo sapiens OX=9606 GN=GUSB PE=1 SV=2	74.7	7.02	■	1957	High	0	6.215	68	1		3	1		3	1		4	3	3	5	█	█	█	1.2288e+06	882667	1.13676e+06	113.5	81.5	105
P04083	Annexin A1 OS=Homo sapiens OX=9606 GN=ANXA1 PE=1 SV=2	38.7	7.02	■	2684	High	0	27.478	101	258	263	3	6	5	3	6	5	14	6	6	23	█	█	█	1.74582e+06	2.70904e+06	2.01303e+06	81	125.7	93.4
P22314	Ubiquitin-like modifier-activating enzyme 1 OS=Homo sapiens OX=9606 GN=UBA1 PE=1 SV=3	117.8	5.76	■	2289	High	0	48.772	83	31	512	3	2	16	3	2	15	21	15	15	17	█	█	█	1.77749e+06	4.02874e+06	9.76678e+06	34.2	77.6	188.1
Q9Y2W6	Tudor and KH domain-containing protein OS=Homo sapiens OX=9606 GN=TDRKH PE=1 SV=2	62	5.02	■	2292	High	0	11.798	108			3			3			3	3	3	6	█	█	█	662818	367607	452889	134.1	74.3	91.6
Q96AA3	Protein RFT1 homolog OS=Homo sapiens OX=9606 GN=RFT1 PE=1 SV=1	60.3	8.85	■	2088	High	0	10.518	117	30	3	4	1	1	3	1	1	6	3	3	5	█	█	█	1973756	980815	347718	179.3	89.1	31.6
Q5J8M3	ER membrane protein complex subunit 4 OS=Homo sapiens OX=9606 GN=EMC4 PE=1 SV=2	20.1	8.62	■	1962	High	0	15.857	166	59	152	5	2	3	3	2	3	10	3	3	22	█	█	█	4.23895e+06	1.72034e+06	2.23385e+06	155.2	63	81.8
Q16186	Proteasomal ubiquitin receptor ADRM1 OS=Homo sapiens OX=9606 GN=ADRM1 PE=1 SV=2	42.1	5.07	■	2701	High	0	7.747	85	24	28	4	1	1	3	1	1	6	3	3	10	█	█	█	1.81984e+06	617628	1.29651e+06	146.2	49.6	104.2
Q969M1	Mitochondrial import receptor subunit TOM40B OS=Homo sapiens OX=9606 GN=TOMM40L PE=1 SV=1	33.9	7.24	■	550	High	0	11.707	140	22		3	1		3	1		4	3	3	11	█	█	█	3.18331e+06	924541	952455	188.7	54.8	56.5
Q8NDV7	Trinucleotide repeat-containing gene 6A protein OS=Homo sapiens OX=9606 GN=TNRC6A PE=1 SV=2	210.2	7.01	■	735	High	0	28.688	101	261		3	9		3	9		12	9	8	6	█	█	█	5.58987e+06	5.05475e+06	2.46067e+06	128	115.7	56.3
Q9BVG9	Phosphatidylserine synthase 2 OS=Homo sapiens OX=9606 GN=PTDSS2 PE=1 SV=1	56.2	6.25	■	1602	High	0	10.097	115			3			3			3	3	3	8	█	█	█	1.57118e+06	338118	395133	204.5	44	51.4
Q10469	Alpha-1,6-mannosyl-glycoprotein 2-beta-N-acetylglucosaminyltransferase OS=Homo sapiens OX=9606 GN=MGAT2 PE=1 SV=1	51.5	8.76	■	2367	High	0	19.087	116	205	72	3	6	2	3	5	2	11	6	6	16	█	█	█	1.88192e+06	5.77391e+06	1.47208e+06	61.9	189.8	48.4
Q6UB35	Monofunctional C1-tetrahydrofolate synthase, mitochondrial OS=Homo sapiens OX=9606 GN=MTHFD1L PE=1 SV=1	105.7	8.06	■	1978	High	0	20.283	57	61	210	3	2	7	3	2	7	12	7	7	8	█	█	█	1.11856e+06	2.1784e+06	3.31778e+06	50.7	98.8	150.5
O60826	Coiled-coil domain-containing protein 22 OS=Homo sapiens OX=9606 GN=CCDC22 PE=1 SV=1	70.7	6.74	■	2716	High	0	8.406	31	14	13	3	1	1	3	1	1	5	4	4	9	█	█	█	1.40344e+06	1.04424e+06	856894	127.4	94.8	77.8
Q96CS3	FAS-associated factor 2 OS=Homo sapiens OX=9606 GN=FAF2 PE=1 SV=2	52.6	5.62	■	2005	High	0	14.175	85	45	70	3	1	2	3	1	2	6	3	3	9	█	█	█	6.83203e+06	1.33768e+06	2.09627e+06	199.7	39.1	61.3
Q14141	Septin-6 OS=Homo sapiens OX=9606 GN=SEPTIN6 PE=1 SV=4	49.7	6.67	■	1813	High	0	21.15	122	117	138	4	3	4	3	3	4	11	6	5	20	█	█	█	4.9607e+06	4.33174e+06	6.84342e+06	92.2	80.5	127.2
Q9UKR5	Ergosterol biosynthetic protein 28 homolog OS=Homo sapiens OX=9606 GN=ERG28 PE=1 SV=1	15.9	9.83	■	564	High	0	7.934	130	88	113	6	3	3	3	2	3	12	3	3	16	█	█	█	12208989	5.60515e+06	7.24567e+06	146.2	67.1	86.7
O00264	Membrane-associated progesterone receptor component 1 OS=Homo sapiens OX=9606 GN=PGRMC1 PE=1 SV=3	21.7	4.7	■	1999	High	0	10.946	117	45	93	3	2	3	3	2	3	8	3	3	15	█	█	█	3.84626e+06	2.60965e+06	4.09994e+06	109.3	74.2	116.5
Q92879	CUGBP Elav-like family member 1 OS=Homo sapiens OX=9606 GN=CELF1 PE=1 SV=2	52	8.46	■	570	High	0	17.718	75	120	87	3	6	5	3	5	3	14	5	5	9	█	█	█	3.30267e+06	7.99477e+06	5.16633e+06	60.2	145.7	94.1
P38117	Electron transfer flavoprotein subunit beta OS=Homo sapiens OX=9606 GN=ETFB PE=1 SV=3	27.8	8.1	■	2330	High	0	19.705	70	14	255	3	1	6	3	1	6	10	6	6	25	█	█	█	1.71611e+06	1.54681e+06	4.5528e+06	65.9	59.4	174.8
Q56VL3	OCIA domain-containing protein 2 OS=Homo sapiens OX=9606 GN=OCIAD2 PE=1 SV=1	16.9	9.03	■	2020	High	0	17.117	160	76	104	11	3	5	3	2	2	19	3	3	23	█	█	█	2.3086e+07	7.22863e+06	1.21574e+07	163.1	51.1	85.9
Q5T8D3	Acyl-CoA-binding domain-containing protein 5 OS=Homo sapiens OX=9606 GN=ACBD5 PE=1 SV=1	60.1	5.33	■	2351	High	0	6.789	55			3			3			3	3	3	4	█	█	█	1.89025e+06	156415	429373	229	19	52
Q9BPX5	Actin-related protein 2/3 complex subunit 5-like protein OS=Homo sapiens OX=9606 GN=ARPC5L PE=1 SV=1	16.9	6.6	■	718	High	0	8.695	72		40	3		2	3		2	5	3	3	29	█	█	█	3.10386e+06	199504	1.34518e+06	200.3	12.9	86.8
O14949	Cytochrome b-c1 complex subunit 8 OS=Homo sapiens OX=9606 GN=UQCRQ PE=1 SV=4	9.9	10.08	■	2040	High	0	8.106	84		80	4		4	3		3	8	3	3	34	█	█	█	3.15892e+06	1.29854e+06	3.05647e+06	126.1	51.8	122
Q9NZ43	Vesicle transport protein USE1 OS=Homo sapiens OX=9606 GN=USE1 PE=1 SV=2	29.4	9.07	■	2323	High	0	5.999	81	22		4	1		3	1		5	3	3	12	█	█	█	1.10508e+06	554962	400913	160.9	80.8	58.4
P15252	Rubber elongation factor protein (Contact-Cont) OS=Hevea brasiliensis PE=1 SV=2	14.7	5.19	■	917	High	0	7.326	66	26		3	1		3	1		4	3	3	26	█	█	█	2.68737e+06	1.8287e+06	762897	152.7	103.9	43.4
Q96GQ5	RUS family member 1 OS=Homo sapiens OX=9606 GN=RUSF1 PE=1 SV=2	51	6.93	■	2046	High	0	9.761	105			3			3			3	3	3	7	█	█	█	1.97505e+06	1.05451e+06	1.51688e+06	130.3	69.6	100.1
P11233	Ras-related protein Ral-A OS=Homo sapiens OX=9606 GN=RALA PE=1 SV=1	23.6	7.11	■	725	High	0	8.611	51			3			3			3	3	3	19	█	█	█	1.09628e+06			300
Q9NZM3	Intersectin-2 OS=Homo sapiens OX=9606 GN=ITSN2 PE=1 SV=3	193.3	8.12	■	2071	High	0	6.038	44			3			3			3	3	3	2	█	█	█	1.22163e+06	660191		194.8	105.2
Q9BVT8	Transmembrane and ubiquitin-like domain-containing protein 1 OS=Homo sapiens OX=9606 GN=TMUB1 PE=1 SV=1	26.2	5.72	■	1569	High	0	12.134	88	24	21	3	1	1	3	1	1	5	3	3	21	█	█	█	3.21755e+06	797451	831407	199.2	49.4	51.5
Q71DI3	Histone H3.2 OS=Homo sapiens OX=9606 GN=H3C15 PE=1 SV=3	15.4	11.27	■	2749	High	0	18.81	130	116	216	13	9	40	3	3	7	62	7	1	54	█	█	█			535750			300
P62913	60S ribosomal protein L11 OS=Homo sapiens OX=9606 GN=RPL11 PE=1 SV=2	20.2	9.6	■	1985	High	0	22.603	207	243	253	7	10	11	3	4	4	28	4	4	24	█	█	█	4.05024e+07	6.28969e+07	5.09571e+07	78.7	122.2	99
P57075	Ubiquitin-associated and SH3 domain-containing protein A OS=Homo sapiens OX=9606 GN=UBASH3A PE=1 SV=1	74.1	7.66	■	1577	High	0	9.488	92	33	86	3	1	3	3	1	3	7	4	4	7	█	█	█	236707	337884	243747	86.8	123.9	89.4
Q8IXM6	Nurim OS=Homo sapiens OX=9606 GN=NRM PE=1 SV=1	29.4	8.63	■	373	High	0	12.116	83	24	42	4	1	2	3	1	2	7	3	3	18	█	█	█	1.8273e+06	1.07558e+06	2.27844e+06	105.8	62.3	131.9
P82675	28S ribosomal protein S5, mitochondrial OS=Homo sapiens OX=9606 GN=MRPS5 PE=1 SV=2	48	9.92	■	374	High	0	14.927	44	85	107	3	4	3	3	4	3	10	6	6	16	█	█	█	3.59982e+06	7.49784e+06	3.81556e+06	72.4	150.8	76.8
Q5VSL9	Striatin-interacting protein 1 OS=Homo sapiens OX=9606 GN=STRIP1 PE=1 SV=1	95.5	6.29	■	2740	High	0	13.602	80	154	118	3	4	3	3	4	3	10	5	5	6	█	█	█	1.42321e+06	2.46901e+06	512358	96.9	168.2	34.9
P49790	Nuclear pore complex protein Nup153 OS=Homo sapiens OX=9606 GN=NUP153 PE=1 SV=2	153.8	8.73	■	2739	High	0	81.231	91	331	925	3	9	20	3	9	20	32	21	21	19	█	█	█	4.42017e+06	9.91309e+06	2.53613e+07	33.4	74.9	191.7
P30048	Thioredoxin-dependent peroxide reductase, mitochondrial OS=Homo sapiens OX=9606 GN=PRDX3 PE=1 SV=3	27.7	7.78	■	1585	High	0	8.666	94	47	63	3	1	2	3	1	2	6	3	3	13	█	█	█	1.5088e+06	1.17509e+06	1.21171e+06	116.2	90.5	93.3
P36957	Dihydrolipoyllysine-residue succinyltransferase component of 2-oxoglutarate dehydrogenase complex, mitochondrial OS=Homo sapiens OX=9606 GN=DLST PE=1 SV=4	48.7	8.95	■	699	High	0	19.708	111	3	112	3	1	1	3	1	1	5	4	4	10	█	█	█	1.8293e+06	1.35439e+06	2.21905e+06	101.6	75.2	123.2
O15126	Secretory carrier-associated membrane protein 1 OS=Homo sapiens OX=9606 GN=SCAMP1 PE=1 SV=2	37.9	7.42	■	2729	High	0	10.557	73	77		3	3		3	3		6	3	3	14	█	█	█	5.68112e+06	4.91753e+06	4.70835e+06	111.3	96.4	92.3
P48444	Coatomer subunit delta OS=Homo sapiens OX=9606 GN=ARCN1 PE=1 SV=1	57.2	6.21	■	1979	High	0	15.943	144	56	150	3	2	4	3	2	4	9	5	5	10	█	█	█	1.95652e+06	1.45397e+06	2.21724e+06	104.3	77.5	118.2
Q9H8K7	ATPase PAAT OS=Homo sapiens OX=9606 GN=PAAT PE=1 SV=2	49.2	6.25	■	2319	High	0	10.804	120	35	24	3	1	1	3	1	1	5	3	3	10	█	█	█	1.38108e+06	871520	454430	153.1	96.6	50.4
O75787	Renin receptor OS=Homo sapiens OX=9606 GN=ATP6AP2 PE=1 SV=2	39	6.1	■	2301	High	0	8.467	73	20	15	3	1	1	3	1	1	5	4	4	11	█	█	█	1.07884e+06	395213	670056	150.9	55.3	93.8
P47974	mRNA decay activator protein ZFP36L2 OS=Homo sapiens OX=9606 GN=ZFP36L2 PE=1 SV=3	51	8.16	■	1592	High	0	13.314	131	97	139	4	3	3	3	3	3	10	3	3	9	█	█	█	1.39116e+06	2.12524e+06	1.05428e+06	91.3	139.5	69.2
P62266	40S ribosomal protein S23 OS=Homo sapiens OX=9606 GN=RPS23 PE=1 SV=3	15.8	10.49	■	1986	High	0	14.419	104	129	119	4	5	5	3	4	3	14	4	4	24	█	█	█	2.24111e+07	3.91659e+07	2.76531e+07	75.3	131.7	93
Q96RT1	Erbin OS=Homo sapiens OX=9606 GN=ERBIN PE=1 SV=2	158.2	5.5	■	855	High	0	8.346	105		32	3		1	3		1	4	3	3	2	█	█	█	680436	336758	461051	138.1	68.3	93.6
Q9BW27	Nuclear pore complex protein Nup85 OS=Homo sapiens OX=9606 GN=NUP85 PE=1 SV=1	75	5.55	■	418	High	0	56.204	52	380	431	3	14	13	3	10	11	30	13	13	24	█	█	█	7.72099e+06	2.15039e+07	1.52051e+07	52.1	145.2	102.7
Q92828	Coronin-2A OS=Homo sapiens OX=9606 GN=CORO2A PE=1 SV=2	59.7	8.05	■	738	High	0	7.833	87			3			3			3	3	3	6	█	█	█	1.40172e+06		165791	268.3		31.7
P62854	40S ribosomal protein S26 OS=Homo sapiens OX=9606 GN=RPS26 PE=1 SV=3	13	11	■	2546	High	0	22.291	115	109	149	8	11	9	3	2	3	28	3	3	34	█	█	█	2.79965e+07	4.91511e+07	4.02702e+07	71.5	125.6	102.9
P42766	60S ribosomal protein L35 OS=Homo sapiens OX=9606 GN=RPL35 PE=1 SV=2	14.5	11.05	■	755	High	0	11.085	119	153	156	5	5	5	3	3	3	15	3	3	21	█	█	█	1.73308e+07	3.38317e+07	4.41376e+07	54.6	106.5	138.9
Q14498	RNA-binding protein 39 OS=Homo sapiens OX=9606 GN=RBM39 PE=1 SV=2	59.3	10.1	■	2449	High	0	27.012	103	101	272	3	2	9	3	2	7	14	7	7	19	█	█	█	1.10676e+06	1.51218e+06	1.43906e+07	19.5	26.7	253.8
P62888	60S ribosomal protein L30 OS=Homo sapiens OX=9606 GN=RPL30 PE=1 SV=2	12.8	9.63	■	2159	High	0	30.433	174	202	150	9	9	12	3	3	3	30	3	3	17	█	█	█	1.5691e+07	2.50165e+07	2.10762e+07	76.2	121.5	102.3
P63241	Eukaryotic translation initiation factor 5A-1 OS=Homo sapiens OX=9606 GN=EIF5A PE=1 SV=2	16.8	5.24	■	2249	High	0	19.456	99	113	210	3	4	6	3	3	5	13	5	5	36	█	█	█	3.52739e+06	3.03182e+06	1.24779e+07	55.6	47.8	196.6
O95433	Activator of 90 kDa heat shock protein ATPase homolog 1 OS=Homo sapiens OX=9606 GN=AHSA1 PE=1 SV=1	38.3	5.53	■	2248	High	0	12.457	117	37	83	3	1	4	3	1	4	8	5	5	17	█	█	█	1.7033e+06	1.40534e+06	2.40421e+06	92.7	76.5	130.8
Q14566	DNA replication licensing factor MCM6 OS=Homo sapiens OX=9606 GN=MCM6 PE=1 SV=1	92.8	5.41	■	1692	High	0	47.472	71		490	3		14	3		14	17	14	14	19	█	█	█	4.68517e+06	2.83084e+06	1.5992e+07	59.8	36.1	204.1
P48730	Casein kinase I isoform delta OS=Homo sapiens OX=9606 GN=CSNK1D PE=1 SV=2	47.3	9.74	■	1873	High	0	8.64	55	40	27	3	2	3	3	2	2	8	3	1	9	█	█	█
P27482	Calmodulin-like protein 3 OS=Homo sapiens OX=9606 GN=CALML3 PE=1 SV=2	16.9	4.42	■	476	High	0	7.679	93	83	22	5	2	1	3	2	1	8	3	1	18	█	█	█	253281	448769		108.2	191.8
P49674	Casein kinase I isoform epsilon OS=Homo sapiens OX=9606 GN=CSNK1E PE=1 SV=1	47.3	9.66	■	2170	High	0	12.024	60	40	66	3	2	4	3	2	3	9	4	2	12	█	█	█	2534760	1.75729e+06	2.56829e+06	110.8	76.8	112.3
Q9Y5Y2	Cytosolic Fe-S cluster assembly factor NUBP2 OS=Homo sapiens OX=9606 GN=NUBP2 PE=1 SV=1	28.8	5.83	■	513	High	0	14.441	111	52	92	4	2	2	3	2	2	8	3	3	18	█	█	█	2.01852e+06	1.71688e+06	2.53779e+06	96.5	82.1	121.4
P55735	Protein SEC13 homolog OS=Homo sapiens OX=9606 GN=SEC13 PE=1 SV=3	35.5	5.48	■	2174	High	0	29.611	92	158	140	4	5	7	3	3	3	16	5	5	19	█	█	█	7.44244e+06	1.77709e+07	1.09491e+07	61.7	147.4	90.8
Q9NR56	Muscleblind-like protein 1 OS=Homo sapiens OX=9606 GN=MBNL1 PE=1 SV=2	41.8	8.9	■	2460	High	0	9.283	71	94	51	3	2	2	3	2	2	7	3	2	6	█	█	█	3.12638e+06	6.22489e+06	2.74907e+06	77.5	154.3	68.2
O14925	Mitochondrial import inner membrane translocase subunit Tim23 OS=Homo sapiens OX=9606 GN=TIMM23 PE=1 SV=1	21.9	8.6	■	2527	High	0	20.299	209	88	117	7	2	2	3	2	2	11	3	3	18	█	█	█	8241272	2.66122e+06	4.01845e+06	165.7	53.5	80.8
P06702	Protein S100-A9 OS=Homo sapiens OX=9606 GN=S100A9 PE=1 SV=1	13.2	6.13	■	1679	High	0	18.615	115	121	26	5	6	2	3	3	2	13	4	4	44	█	█	█	7.54277e+06	2.06823e+07	1.95237e+06	75	205.6	19.4
P53618	Coatomer subunit beta OS=Homo sapiens OX=9606 GN=COPB1 PE=1 SV=3	107.1	6.05	■	1700	High	0	14.136	91	44	103	3	1	3	3	1	3	7	4	4	5	█	█	█	2810224	1.97877e+06	3.217e+06	105.3	74.1	120.5
Q9P209	Centrosomal protein of 72 kDa OS=Homo sapiens OX=9606 GN=CEP72 PE=1 SV=2	71.7	6.52	■	767	High	0	9.282	87			3			3			3	3	3	5	█	█	█	1.12595e+06	365103	1.08265e+06	131.2	42.6	126.2
P31151	Protein S100-A7 OS=Homo sapiens OX=9606 GN=S100A7 PE=1 SV=4	11.5	6.77	■	859	High	0	11.964	97	114	51	4	4	1	3	3	1	9	3	3	23	█	█	█	3205561	6.46029e+06	518393	94.4	190.3	15.3
P02545	Prelamin-A/C OS=Homo sapiens OX=9606 GN=LMNA PE=1 SV=1	74.1	7.02	■	1903	High	0	13.623	103	47	94	5	4	5	3	3	2	14	5	3	6	█	█	█	615010	1.18984e+06	251338	89.7	173.6	36.7
Q8NDX1	PH and SEC7 domain-containing protein 4 OS=Homo sapiens OX=9606 GN=PSD4 PE=1 SV=2	116.2	5.48	■	2512	High	0	9.485	51		7	3		1	3		1	4	4	4	4	█	█	█	1.00328e+06	414821	677652	143.6	59.4	97
P83731	60S ribosomal protein L24 OS=Homo sapiens OX=9606 GN=RPL24 PE=1 SV=1	17.8	11.25	■	2461	High	0	25.288	183	183	178	8	11	10	3	3	3	29	3	3	19	█	█	█	2.55364e+07	6.01478e+07	4.57526e+07	58.3	137.3	104.4
Q5TEC6	Histone HIST2H3PS2 OS=Homo sapiens OX=9606 GN=H3-2 PE=1 SV=1	15.4	11.27	■	788	High	0	9.9	95	94	148	9	8	36	3	3	4	53	4	1	22	█	█	█	7476156	5.63812e+06	2.18881e+08	9.7	7.3	283
Q9Y375	Complex I intermediate-associated protein 30, mitochondrial OS=Homo sapiens OX=9606 GN=NDUFAF1 PE=1 SV=2	37.7	7.64	■	2507	High	0	6.797	55		12	3		1	3		1	4	3	3	9	█	█	█	1.04715e+06	262354	796522	149.2	37.4	113.5
Q9P032	NADH dehydrogenase [ubiquinone] 1 alpha subcomplex assembly factor 4 OS=Homo sapiens OX=9606 GN=NDUFAF4 PE=1 SV=1	20.3	8.82	■	2205	High	0	6.924	97	27	65	3	1	2	3	1	2	6	3	3	16	█	█	█	2.58642e+06	1.14307e+06	1.90555e+06	137.7	60.9	101.4
Q15070	Mitochondrial inner membrane protein OXA1L OS=Homo sapiens OX=9606 GN=OXA1L PE=1 SV=3	48.5	9.45	■	2488	High	0	9.262	42		59	3		3	3		3	6	3	3	8	█	█	█	1.67031e+06	676582	1.70354e+06	123.7	50.1	126.2
Q96PV6	Leukocyte receptor cluster member 8 OS=Homo sapiens OX=9606 GN=LENG8 PE=1 SV=3	88.1	9.11	■	1736	High	0	14.222	178	85	78	3	2	2	3	2	2	7	3	3	5	█	█	█	1.05135e+06	1.33011e+06	717803	101.8	128.8	69.5
Q9BSK2	Solute carrier family 25 member 33 OS=Homo sapiens OX=9606 GN=SLC25A33 PE=1 SV=1	35.4	9.6	■	2213	High	0	11.564	112	102	132	4	2	3	3	2	3	9	3	3	9	█	█	█	3.99102e+07	6.69436e+07	2.83685e+07	88.5	148.5	62.9
O14662	Syntaxin-16 OS=Homo sapiens OX=9606 GN=STX16 PE=1 SV=3	37	6.11	■	498	High	0	7.636	102		41	3		2	3		2	5	3	3	10	█	█	█	713844	623694	485065	117.5	102.7	79.8
Q9NVV4	Poly(A) RNA polymerase, mitochondrial OS=Homo sapiens OX=9606 GN=MTPAP PE=1 SV=1	66.1	9.04	■	1890	High	0	12.606	56	76	113	3	2	4	3	2	4	9	4	4	8	█	█	█	2.19818e+06	3.10189e+06	3.13399e+06	78.2	110.3	111.5
P42768	Wiskott-Aldrich syndrome protein OS=Homo sapiens OX=9606 GN=WAS PE=1 SV=4	52.9	6.64	■	496	High	0	10.433	98	67	30	3	3	1	3	3	1	7	3	3	7	█	█	█	901531	752085	459960	128	106.8	65.3
P55769	NHP2-like protein 1 OS=Homo sapiens OX=9606 GN=SNU13 PE=1 SV=3	14.2	8.46	■	1705	High	0	19.95	111	15	184	3	2	9	3	2	4	14	4	4	30	█	█	█	2.07604e+06	3.02329e+06	5.03376e+07	11.2	16.4	272.4
P05198	Eukaryotic translation initiation factor 2 subunit 1 OS=Homo sapiens OX=9606 GN=EIF2S1 PE=1 SV=3	36.1	5.08	■	2111	High	0	36.361	133	253	353	3	10	10	3	8	9	23	11	11	35	█	█	█	5.95728e+06	1.11226e+07	1.38331e+07	57.8	107.9	134.2
P46779	60S ribosomal protein L28 OS=Homo sapiens OX=9606 GN=RPL28 PE=1 SV=3	15.7	12.02	■	1678	High	0	23.072	154	168	149	8	11	7	3	4	3	26	4	4	24	█	█	█	2.24666e+07	3.68707e+07	2.89673e+07	76.3	125.3	98.4
Q9ULX6	A-kinase anchor protein 8-like OS=Homo sapiens OX=9606 GN=AKAP8L PE=1 SV=4	71.6	5.05	■	2255	High	0	24.894	74	147	212	3	4	9	3	3	6	16	6	6	13	█	█	█	1.99902e+06	2.92791e+06	4.34821e+06	64.7	94.7	140.6
P09693	T-cell surface glycoprotein CD3 gamma chain OS=Homo sapiens OX=9606 GN=CD3G PE=1 SV=1	20.5	8.4	■	2657	High	0	10.61	79	34		3	1		3	1		4	3	3	18	█	█	█	1974083	924379	330413	183.4	85.9	30.7
Q13422	DNA-binding protein Ikaros OS=Homo sapiens OX=9606 GN=IKZF1 PE=1 SV=1	57.5	6.58	■	2654	High	0	24.977	107	19	198	3	1	4	3	1	4	8	5	5	12	█	█	█	2.57351e+06	876221	9.12266e+06	61.4	20.9	217.7
O00743	Serine/threonine-protein phosphatase 6 catalytic subunit OS=Homo sapiens OX=9606 GN=PPP6C PE=1 SV=1	35.1	5.69	■	2264	High	0	10.087	60	57	52	3	3	1	3	3	1	7	4	4	17	█	█	█	2.27493e+06	2.00348e+06	1.98188e+06	109	96	95
P36402	Transcription factor 7 OS=Homo sapiens OX=9606 GN=TCF7 PE=1 SV=3	41.6	6.81	■	425	High	0	26.263	162	155	188	5	7	7	3	5	6	19	6	3	22	█	█	█	2.47514e+06	2.47648e+06	2.54392e+06	99.1	99.1	101.8
Q96AK3	DNA dC->dU-editing enzyme APOBEC-3D OS=Homo sapiens OX=9606 GN=APOBEC3D PE=1 SV=1	46.6	8.4	■	2121	High	0	18.545	53	171	4	3	4	1	3	4	1	8	5	4	16	█	█	█	1.58975e+06	4.2427e+06	1.26459e+06	67.2	179.3	53.5
Q5TA45	Integrator complex subunit 11 OS=Homo sapiens OX=9606 GN=INTS11 PE=1 SV=2	67.6	8.06	■	881	High	0	12.036	99		87	3		3	3		3	6	4	4	7	█	█	█	1.85983e+06	166172	1.67992e+06	150.6	13.5	136
Q9GZP9	Derlin-2 OS=Homo sapiens OX=9606 GN=DERL2 PE=1 SV=1	27.5	7.28	■	2424	High	0	7.577	102			7			3			7	3	3	10	█	█	█	2.66772e+06	612718	192782	230.4	52.9	16.7
Q9HCN4	GPN-loop GTPase 1 OS=Homo sapiens OX=9606 GN=GPN1 PE=1 SV=1	41.7	4.92	■	1769	High	0	17.305	135	82		3	2		3	2		5	3	3	12	█	█	█	4.74898e+06	2.07733e+06	2.65639e+06	150.2	65.7	84
Q8N4V1	ER membrane protein complex subunit 5 OS=Homo sapiens OX=9606 GN=MMGT1 PE=1 SV=1	14.7	9.16	■	1639	High	0	13.511	146		29	5		1	3		1	6	3	3	31	█	█	█	2.60149e+06	296710	398377	236.7	27	36.3
Q15323	Keratin, type I cuticular Ha1 OS=Homo sapiens OX=9606 GN=KRT31 PE=1 SV=3	47.2	4.88	■	674	High	0	13.146	129	90	48	17	7	7	3	2	1	31	4	2	10	█	█	█	1.00144e+06	568313		191.4	108.6
P60468	Protein transport protein Sec61 subunit beta OS=Homo sapiens OX=9606 GN=SEC61B PE=1 SV=2	10	11.56	■	1768	High	0	12.965	157	51	118	5	1	2	3	1	2	8	3	3	38	█	█	█	28168724	8.97266e+06	1.11668e+07	174.9	55.7	69.3
P31947	14-3-3 protein sigma OS=Homo sapiens OX=9606 GN=SFN PE=1 SV=1	27.8	4.74	■	432	High	0	18.59	125	190	106	12	7	7	3	4	2	26	4	1	15	█	█	█		504122			300
Q9NX00	Transmembrane protein 160 OS=Homo sapiens OX=9606 GN=TMEM160 PE=1 SV=1	19.6	8.03	■	875	High	0	8.772	147	79	116	4	2	3	3	2	3	9	3	3	16	█	█	█	4.82751e+06	2.24826e+06	2.64436e+06	149	69.4	81.6
Q15436	Protein transport protein Sec23A OS=Homo sapiens OX=9606 GN=SEC23A PE=1 SV=2	86.1	7.08	■	1943	High	0	14.719	117	154	110	4	6	4	3	5	4	14	5	3	8	█	█	█	1.00429e+06	1.49338e+06	975393	86.7	129	84.3
P10155	60 kDa SS-A/Ro ribonucleoprotein OS=Homo sapiens OX=9606 GN=RO60 PE=1 SV=2	60.6	8.03	■	464	High	0	8.84	103	62	42	3	2	1	3	2	1	6	3	3	6	█	█	█	1.06111e+06	1.20944e+06	890301	100.7	114.8	84.5
O00400	Acetyl-coenzyme A transporter 1 OS=Homo sapiens OX=9606 GN=SLC33A1 PE=1 SV=1	60.9	7.33	■	1940	High	0	12.886	133	98	27	3	2	1	3	2	1	6	3	3	7	█	█	█	2.26414e+06	1.24309e+06	735148	160.1	87.9	52
Q96JH7	Deubiquitinating protein VCPIP1 OS=Homo sapiens OX=9606 GN=VCPIP1 PE=1 SV=2	134.2	7.2	■	870	High	0	12.274	153			3			3			3	3	3	3	█	█	█	1.2512e+06	637362	649462	147.9	75.3	76.8
P28072	Proteasome subunit beta type-6 OS=Homo sapiens OX=9606 GN=PSMB6 PE=1 SV=4	25.3	4.92	■	841	High	0	12.811	153	143	125	4	3	3	3	3	3	10	3	3	13	█	█	█	5.2059e+06	3.88911e+06	3.19857e+06	127	94.9	78.1
P20930	Filaggrin OS=Homo sapiens OX=9606 GN=FLG PE=1 SV=3	434.9	9.25	■	2435	High	0	20.964	114	117	53	3	5	1	3	3	1	9	5	5	2	█	█	█	4.02062e+06	1.02405e+07	1.21369e+06	77.9	198.5	23.5
O75822	Eukaryotic translation initiation factor 3 subunit J OS=Homo sapiens OX=9606 GN=EIF3J PE=1 SV=2	29	4.83	■	842	High	0	8.727	75	30	46	3	1	2	3	1	2	6	3	3	12	█	█	█	1.52823e+06	856746	774947	145.1	81.3	73.6
P04818	Thymidylate synthase OS=Homo sapiens OX=9606 GN=TYMS PE=1 SV=3	35.7	7.01	■	2138	High	0	22.161	72	41	211	3	2	6	3	2	6	11	7	7	27	█	█	█	8.61391e+06	2.27624e+06	4.10857e+06	172.3	45.5	82.2
Q9BV38	WD repeat-containing protein 18 OS=Homo sapiens OX=9606 GN=WDR18 PE=1 SV=2	47.4	6.7	■	2139	High	0	20.4	120	91	228	3	2	6	3	2	6	11	6	6	15	█	█	█	1.14367e+06	950778	3.43224e+06	62.1	51.6	186.3
Q14728	Major facilitator superfamily domain-containing protein 10 OS=Homo sapiens OX=9606 GN=MFSD10 PE=1 SV=1	48.3	9.6	■	663	High	0	7.729	75	37	25	3	1	1	3	1	1	5	3	3	7	█	█	█	663261	120133	187068	205	37.1	57.8
P46778	60S ribosomal protein L21 OS=Homo sapiens OX=9606 GN=RPL21 PE=1 SV=2	18.6	10.49	■	2262	High	0	16.651	101	133	146	5	6	4	3	3	3	15	3	3	21	█	█	█	1.89582e+07	5.14391e+07	3.02257e+07	56.5	153.4	90.1
P60660	Myosin light polypeptide 6 OS=Homo sapiens OX=9606 GN=MYL6 PE=1 SV=2	16.9	4.65	■	2591	High	0	16.874	172	22	77	3	1	2	3	1	2	6	4	4	24	█	█	█	3.72603e+06	833455	2.60848e+06	155.9	34.9	109.2
P37108	Signal recognition particle 14 kDa protein OS=Homo sapiens OX=9606 GN=SRP14 PE=1 SV=2	14.6	10.04	■	2146	High	0	28.384	152	267	252	4	9	11	3	6	5	24	6	6	40	█	█	█	5.11861e+06	1.0751e+07	1.99377e+07	42.9	90.1	167
Q93100	Phosphorylase b kinase regulatory subunit beta OS=Homo sapiens OX=9606 GN=PHKB PE=1 SV=3	124.8	6.95	■	843	High	0	14.884	64	86	51	3	5	3	3	5	3	11	6	6	6	█	█	█	6.64832e+06	8.19634e+06	4.41829e+06	103.5	127.6	68.8
Q8N8R3	Mitochondrial basic amino acids transporter OS=Homo sapiens OX=9606 GN=SLC25A29 PE=1 SV=2	32	8.75	■	1928	High	0	7.038	102			3			3			3	3	3	9	█	█	█	1.92633e+06	447156	1.00277e+06	171.2	39.7	89.1
Q9BQ39	ATP-dependent RNA helicase DDX50 OS=Homo sapiens OX=9606 GN=DDX50 PE=1 SV=1	82.5	9.17	■	2439	High	0	40.775	92	288	445	3	7	12	3	7	11	22	12	10	18	█	█	█	1.76399e+06	4.37859e+06	8.34037e+06	36.5	90.7	172.8
P08575	Receptor-type tyrosine-protein phosphatase C OS=Homo sapiens OX=9606 GN=PTPRC PE=1 SV=3	147.4	6.15	■	748	High	0	9.499	67	33		3	2		3	2		5	3	3	2	█	█	█	548969	1.30958e+06	1.26368e+06	52.7	125.8	121.4
P24534	Elongation factor 1-beta OS=Homo sapiens OX=9606 GN=EEF1B2 PE=1 SV=3	24.7	4.67	■	2130	High	0	20.142	166	51	198	3	1	4	3	1	4	8	4	4	24	█	█	█	2.31762e+06	2.48642e+06	6.41605e+06	62	66.5	171.6
Q9UMX0	Ubiquilin-1 OS=Homo sapiens OX=9606 GN=UBQLN1 PE=1 SV=2	62.5	5.11	■	463	High	0	20.624	87	77	128	3	4	4	3	4	4	11	5	3	16	█	█	█	1.24616e+06	1.49753e+06	2.63892e+06	69.5	83.5	147.1
Q6UW68	Transmembrane protein 205 OS=Homo sapiens OX=9606 GN=TMEM205 PE=1 SV=1	21.2	8.62	■	359	High	0	24.023	204	141	98	6	4	4	3	3	2	14	3	3	22	█	█	█	7.80941e+06	4.23236e+06	2.32859e+06	163	88.4	48.6
Q9BRZ2	E3 ubiquitin-protein ligase TRIM56 OS=Homo sapiens OX=9606 GN=TRIM56 PE=1 SV=3	81.4	7.74	■	356	High	0	36.289	87	333	72	3	10	3	3	10	3	16	11	11	19	█	█	█	9.7586e+06	2.09282e+07	2.1578e+07	56	120.1	123.9
P29401	Transketolase OS=Homo sapiens OX=9606 GN=TKT PE=1 SV=3	67.8	7.66	■	1360	High	0	15.563	105	91	93	3	3	4	3	3	4	10	4	4	10	█	█	█	1.40834e+06	2.62976e+06	1.54203e+06	75.7	141.4	82.9
Q6Y1H2	Very-long-chain (3R)-3-hydroxyacyl-CoA dehydratase 2 OS=Homo sapiens OX=9606 GN=HACD2 PE=1 SV=1	28.4	9.55	■	1358	High	0	15.948	87	44		4	1		3	1		5	3	3	15	█	█	█	6.24331e+06	9.5626e+06	3.93594e+06	94.9	145.3	59.8
P40763	Signal transducer and activator of transcription 3 OS=Homo sapiens OX=9606 GN=STAT3 PE=1 SV=2	88	6.3	■	194	High	0	30.954	81	45	231	3	3	11	3	3	11	17	12	12	20	█	█	█	2.74374e+06	3.1622e+06	7.37808e+06	62	71.4	166.6
O43660	Pleiotropic regulator 1 OS=Homo sapiens OX=9606 GN=PLRG1 PE=1 SV=1	57.2	9.17	■	3194	High	0	47.412	83	81	367	3	4	14	3	4	12	21	12	12	33	█	█	█	2.29129e+06	2.81413e+06	1.20997e+07	40	49.1	211
Q04759	Protein kinase C theta type OS=Homo sapiens OX=9606 GN=PRKCQ PE=1 SV=3	81.8	7.61	■	1353	High	0	9.615	127	108		3	3		3	3		6	3	3	3	█	█	█	1.74191e+06	1.88961e+06	872138	116	125.9	58.1
Q8IY67	Ribonucleoprotein PTB-binding 1 OS=Homo sapiens OX=9606 GN=RAVER1 PE=1 SV=1	63.8	8.48	■	173	High	0	11.001	96	36	78	3	2	4	3	2	4	9	4	4	11	█	█	█	1.7061e+06	1.12009e+06	2.04462e+06	105.1	69	125.9
O15371	Eukaryotic translation initiation factor 3 subunit D OS=Homo sapiens OX=9606 GN=EIF3D PE=1 SV=1	63.9	6.05	■	1014	High	0	22.428	139	135	236	3	3	4	3	3	4	10	4	4	9	█	█	█	2.5125e+06	2.59256e+06	3.526e+06	87.3	90.1	122.6
Q9Y421	Protein FAM32A OS=Homo sapiens OX=9606 GN=FAM32A PE=1 SV=2	13.2	9.99	■	1338	High	0	7.1	62	50	21	3	2	1	3	2	1	6	3	3	28	█	█	█	834999	737336	694004	110.5	97.6	91.9
P40926	Malate dehydrogenase, mitochondrial OS=Homo sapiens OX=9606 GN=MDH2 PE=1 SV=3	35.5	8.68	■	1337	High	0	13.597	95	135	50	3	5	2	3	5	2	10	5	5	17	█	█	█	3.10797e+06	2.75611e+06	3.08875e+06	104.1	92.4	103.5
Q9Y2C4	Nuclease EXOG, mitochondrial OS=Homo sapiens OX=9606 GN=EXOG PE=1 SV=2	41.1	8.27	■	3182	High	0	11.317	77	26	26	4	1	2	3	1	2	7	3	3	11	█	█	█	2.39541e+06	891697	1.35908e+06	154.7	57.6	87.8
Q13445	Transmembrane emp24 domain-containing protein 1 OS=Homo sapiens OX=9606 GN=TMED1 PE=1 SV=1	25.2	4.48	■	172	High	0	20.876	78	163	106	5	7	4	3	4	3	16	4	4	15	█	█	█	3.83984e+06	1.57532e+07	4.14754e+06	48.5	199.1	52.4
Q5XKP0	MICOS complex subunit MIC13 OS=Homo sapiens OX=9606 GN=MICOS13 PE=1 SV=1	13.1	9.42	■	3240	High	0	11.25	66	121	39	5	6	3	3	4	2	14	4	4	46	█	█	█	1.2738e+07	1.08096e+07	5.64772e+06	130.9	111.1	58
Q9NX05	Constitutive coactivator of PPAR-gamma-like protein 2 OS=Homo sapiens OX=9606 GN=FAM120C PE=1 SV=3	120.5	9.03	■	3241	High	0	23.285	95	200	81	3	7	3	3	7	3	13	8	8	9	█	█	█	2.98973e+06	5.69136e+06	2.52828e+06	80	152.3	67.7
O00303	Eukaryotic translation initiation factor 3 subunit F OS=Homo sapiens OX=9606 GN=EIF3F PE=1 SV=1	37.5	5.45	■	3254	High	0	23.074	115	155	190	3	5	6	3	5	5	14	5	5	17	█	█	█	1.83365e+06	2.7038e+06	4.11063e+06	63.6	93.8	142.6
Q13287	N-myc-interactor OS=Homo sapiens OX=9606 GN=NMI PE=1 SV=2	35	5.34	■	3271	High	0	11.169	100	78	55	3	3	2	3	3	2	8	3	3	11	█	█	█	1.23178e+07	6.07059e+06	6.87769e+06	146.3	72.1	81.7
Q01469	Fatty acid-binding protein 5 OS=Homo sapiens OX=9606 GN=FABP5 PE=1 SV=3	15.2	7.01	■	3287	High	0	8.571	132		114	3		2	3		2	5	3	3	19	█	█	█	1.30727e+07	7.22142e+06	4.40136e+06	158.8	87.7	53.5
Q86TB9	Protein PAT1 homolog 1 OS=Homo sapiens OX=9606 GN=PATL1 PE=1 SV=2	86.8	6.67	■	3292	High	0	20.233	128	153	174	3	4	4	3	4	4	11	6	6	7	█	█	█	2.65223e+06	2.79868e+06	4.39795e+06	80.8	85.2	134
O15533	Tapasin OS=Homo sapiens OX=9606 GN=TAPBP PE=1 SV=1	47.6	7.15	■	3296	High	0	13.528	110	62	19	5	2	2	3	2	2	9	3	3	7	█	█	█	9.53899e+06	2.83892e+06	3.08743e+06	185	55.1	59.9
Q8TBP6	Solute carrier family 25 member 40 OS=Homo sapiens OX=9606 GN=SLC25A40 PE=1 SV=1	38.1	9.35	■	3297	High	0	7.07	85		43	3		2	3		1	5	3	3	9	█	█	█	1.55862e+06	428775	515486	186.8	51.4	61.8
Q92526	T-complex protein 1 subunit zeta-2 OS=Homo sapiens OX=9606 GN=CCT6B PE=1 SV=5	57.8	7.24	■	3301	High	0	24.426	114	182	265	3	4	7	3	4	6	14	6	1	11	█	█	█
Q4ZIN3	Membralin OS=Homo sapiens OX=9606 GN=TMEM259 PE=1 SV=1	67.8	5.3	■	922	High	0	9.021	85			3			3			3	3	3	6	█	█	█	679915		148565	246.2		53.8
P17152	Transmembrane protein 11, mitochondrial OS=Homo sapiens OX=9606 GN=TMEM11 PE=1 SV=1	21.5	7.36	■	196	High	0	9.772	81	92	101	3	2	3	3	2	3	8	3	3	17	█	█	█	6.21984e+06	4.23349e+06	3.4097e+06	134.6	91.6	73.8
P61006	Ras-related protein Rab-8A OS=Homo sapiens OX=9606 GN=RAB8A PE=1 SV=1	23.7	9.07	■	1003	High	0	15.715	96	154	174	4	7	7	3	4	4	18	5	1	24	█	█	█	558522	938308	1.64932e+06	53.3	89.5	157.3
Q9C0E8	Endoplasmic reticulum junction formation protein lunapark OS=Homo sapiens OX=9606 GN=LNPK PE=1 SV=2	47.7	5.11	■	3161	High	0	9.225	122			3			3			3	3	3	7	█	█	█	1.01257e+06	475874	241491	175.6	82.5	41.9
Q96DZ1	Endoplasmic reticulum lectin 1 OS=Homo sapiens OX=9606 GN=ERLEC1 PE=1 SV=1	54.8	6.28	■	263	High	0	8.978	71			3			3			3	3	3	8	█	█	█	1.03161e+06	242181	269234	200.6	47.1	52.3
O96011	Peroxisomal membrane protein 11B OS=Homo sapiens OX=9606 GN=PEX11B PE=1 SV=1	28.4	9.85	■	3037	High	0	14.613	139		110	4		2	3		2	6	3	3	13	█	█	█	3.02459e+06	742822	1.26128e+06	180.4	44.3	75.2
Q96GA3	Protein LTV1 homolog OS=Homo sapiens OX=9606 GN=LTV1 PE=1 SV=1	54.8	4.91	■	262	High	0	14.982	79	82	106	3	3	4	3	3	4	10	5	5	11	█	█	█	2.91434e+06	3.84794e+06	2.83368e+06	91.1	120.3	88.6
Q96ME7	Zinc finger protein 512 OS=Homo sapiens OX=9606 GN=ZNF512 PE=1 SV=2	64.6	9.76	■	259	High	0	26.761	90	142	249	3	5	9	3	5	6	17	7	7	16	█	█	█	1.42957e+06	2.55098e+06	1.36045e+07	24.4	43.5	232.1
P23284	Peptidyl-prolyl cis-trans isomerase B OS=Homo sapiens OX=9606 GN=PPIB PE=1 SV=2	23.7	9.41	■	3049	High	0	37.666	119	132	410	3	4	20	3	4	9	27	9	9	40	█	█	█	4.05062e+07	1.63708e+07	4.30257e+07	121.6	49.2	129.2
Q08170	Serine/arginine-rich splicing factor 4 OS=Homo sapiens OX=9606 GN=SRSF4 PE=1 SV=2	56.6	11.52	■	3050	High	0	21.945	152	125	177	5	4	12	3	3	5	21	5	1	11	█	█	█		89939.2	323631		65.2	234.8
Q15125	3-beta-hydroxysteroid-Delta(8),Delta(7)-isomerase OS=Homo sapiens OX=9606 GN=EBP PE=1 SV=3	26.3	7.9	■	3053	High	0	16.114	92	102	101	5	5	5	3	3	3	15	3	3	17	█	█	█	3.45401e+07	1.12501e+07	9.94006e+06	185.9	60.6	53.5
Q9P289	Serine/threonine-protein kinase 26 OS=Homo sapiens OX=9606 GN=STK26 PE=1 SV=2	46.5	5.29	■	3061	High	0	25.769	123	44	249	3	2	7	3	2	7	12	7	7	20	█	█	█	2.64795e+06	2.67758e+06	3.51885e+06	89.8	90.8	119.4
Q15036	Sorting nexin-17 OS=Homo sapiens OX=9606 GN=SNX17 PE=1 SV=1	52.9	7.46	■	985	High	0	14.638	145		17	3		1	3		1	4	4	4	10	█	█	█	1.65395e+06	1.00536e+06	1.71501e+06	113.4	68.9	117.6
P42345	Serine/threonine-protein kinase mTOR OS=Homo sapiens OX=9606 GN=MTOR PE=1 SV=1	288.7	7.17	■	1419	High	0	10.888	78	114	44	3	4	1	3	4	1	8	4	4	2	█	█	█	948478	1.22998e+06	1.01442e+06	89.1	115.6	95.3
Q9UHX1	Poly(U)-binding-splicing factor PUF60 OS=Homo sapiens OX=9606 GN=PUF60 PE=1 SV=1	59.8	5.29	■	3075	High	0	17.654	55		165	3		5	3		5	8	6	6	14	█	█	█	1.34968e+06	555689	4.23457e+06	65.9	27.2	206.9
O76024	Wolframin OS=Homo sapiens OX=9606 GN=WFS1 PE=1 SV=2	100.2	8.05	■	3081	High	0	7.142	82			3			3			3	3	3	3	█	█	█	1.20435e+06	277444	157289	220.4	50.8	28.8
Q9Y3B3	Transmembrane emp24 domain-containing protein 7 OS=Homo sapiens OX=9606 GN=TMED7 PE=1 SV=2	25.2	6.89	■	3089	High	0	22.222	113	149	127	5	9	7	3	5	4	21	5	5	25	█	█	█	2.04468e+07	9.59212e+07	3.2424e+07	41.2	193.4	65.4
P03915	NADH-ubiquinone oxidoreductase chain 5 OS=Homo sapiens OX=9606 GN=MT-ND5 PE=1 SV=2	67	9.03	■	1404	High	0	10.537	67			3			3			3	3	3	8	█	█	█	898176	188519	247975	201.9	42.4	55.7
Q15904	V-type proton ATPase subunit S1 OS=Homo sapiens OX=9606 GN=ATP6AP1 PE=1 SV=2	52	6.14	■	986	High	0	11.702	92	47	20	3	1	1	3	1	1	5	3	3	7	█	█	█	1.68566e+06	174459	1.2548e+06	162.3	16.8	120.9
Q92615	La-related protein 4B OS=Homo sapiens OX=9606 GN=LARP4B PE=1 SV=3	80.5	6.92	■	3117	High	0	23.248	88	296	149	4	8	5	3	8	5	17	8	8	12	█	█	█	4.52413e+06	7.09644e+06	3.71313e+06	88.5	138.8	72.6
Q9UH99	SUN domain-containing protein 2 OS=Homo sapiens OX=9606 GN=SUN2 PE=1 SV=3	80.3	6.73	■	3137	High	0	22.573	57	13	199	3	2	8	3	2	7	13	7	7	14	█	█	█	1.62107e+06	1.97161e+06	3.69825e+06	66.7	81.1	152.2
O15173	Membrane-associated progesterone receptor component 2 OS=Homo sapiens OX=9606 GN=PGRMC2 PE=1 SV=1	23.8	4.88	■	3139	High	0	15.051	134	125	144	4	3	3	3	3	3	10	3	3	18	█	█	█	3.27253e+06	1.93426e+06	2.25282e+06	131.6	77.8	90.6
Q8IXQ6	Protein mono-ADP-ribosyltransferase PARP9 OS=Homo sapiens OX=9606 GN=PARP9 PE=1 SV=2	96.3	7.91	■	3141	High	0	14.971	120	107		4	4		3	4		8	5	5	6	█	█	█	1.35408e+06	1.21505e+06	815441	120	107.7	72.3
P30050	60S ribosomal protein L12 OS=Homo sapiens OX=9606 GN=RPL12 PE=1 SV=1	17.8	9.42	■	205	High	0	33.797	186	130	173	9	7	10	3	3	3	26	3	3	24	█	█	█	3.05213e+07	5.51468e+07	4.42026e+07	70.5	127.4	102.1
Q8WVV4	Protein POF1B OS=Homo sapiens OX=9606 GN=POF1B PE=1 SV=3	68	6.32	■	3156	High	0	14.246	99	189	26	3	4	1	3	4	1	8	4	4	7	█	█	█	1.53328e+06	2.44087e+06	410362	104.9	167	28.1
Q9Y3A6	Transmembrane emp24 domain-containing protein 5 OS=Homo sapiens OX=9606 GN=TMED5 PE=1 SV=1	26	4.84	■	1295	High	0	17.53	188	219	108	4	7	3	3	4	3	14	4	4	17	█	█	█	5.16932e+06	1.57397e+07	4.35864e+06	61.4	186.9	51.7
P54920	Alpha-soluble NSF attachment protein OS=Homo sapiens OX=9606 GN=NAPA PE=1 SV=3	33.2	5.36	■	1292	High	0	26.728	124	213	62	3	7	3	3	5	3	13	7	7	28	█	█	█	4.34099e+06	4.84291e+06	3.37755e+06	103.7	115.7	80.7
P07384	Calpain-1 catalytic subunit OS=Homo sapiens OX=9606 GN=CAPN1 PE=1 SV=1	81.8	5.67	■	3322	High	0	20.956	50	219	125	3	5	4	3	5	4	12	6	6	8	█	█	█	2.29255e+06	4.90098e+06	2.07586e+06	74.2	158.6	67.2
Q13177	Serine/threonine-protein kinase PAK 2 OS=Homo sapiens OX=9606 GN=PAK2 PE=1 SV=3	58	5.96	■	3328	High	0	20.462	69		230	3		7	3		6	10	6	6	13	█	█	█	1.60572e+06	1.43126e+06	5.46794e+06	56.6	50.5	192.9
Q9UM00	Calcium load-activated calcium channel OS=Homo sapiens OX=9606 GN=TMCO1 PE=1 SV=2	27.1	10.26	■	1092	High	0	21.003	169	55	62	8	4	4	3	2	2	16	3	3	15	█	█	█	1.34625e+07	5.71834e+06	5.47615e+06	163.8	69.6	66.6
Q9UBS4	DnaJ homolog subfamily B member 11 OS=Homo sapiens OX=9606 GN=DNAJB11 PE=1 SV=1	40.5	6.18	■	48	High	0	20.858	129	119	170	3	2	4	3	2	4	9	4	4	17	█	█	█	2.54127e+06	2.19787e+06	2.87777e+06	100.1	86.6	113.3
Q8TDN6	Ribosome biogenesis protein BRX1 homolog OS=Homo sapiens OX=9606 GN=BRIX1 PE=1 SV=2	41.4	9.92	■	1176	High	0	31.454	88	135	295	3	4	11	3	4	9	18	10	10	30	█	█	█	1.72561e+06	3.74528e+06	1.40281e+07	26.5	57.6	215.8
Q15800	Methylsterol monooxygenase 1 OS=Homo sapiens OX=9606 GN=MSMO1 PE=1 SV=1	35.2	7.23	■	1170	High	0	11.718	130	29	41	3	1	2	3	1	2	6	3	3	11	█	█	█	1.85692e+06	1.26813e+06	1.41196e+06	122.8	83.9	93.4
P10606	Cytochrome c oxidase subunit 5B, mitochondrial OS=Homo sapiens OX=9606 GN=COX5B PE=1 SV=2	13.7	8.81	■	1165	High	0	12.775	85	51	153	3	2	4	3	2	4	9	4	4	25	█	█	█	1.70009e+06	1.81124e+06	6.66547e+06	50.1	53.4	196.5
Q08380	Galectin-3-binding protein OS=Homo sapiens OX=9606 GN=LGALS3BP PE=1 SV=1	65.3	5.27	■	3523	High	0	43.098	79	389	312	4	11	12	3	10	9	27	11	11	22	█	█	█	3.42775e+06	1.66227e+07	8.66584e+06	35.8	173.7	90.5
P46776	60S ribosomal protein L27a OS=Homo sapiens OX=9606 GN=RPL27A PE=1 SV=2	16.6	11	■	3530	High	0	13.206	105	145	142	5	7	7	3	3	3	19	3	3	20	█	█	█	2.75529e+07	5.19828e+07	4.46671e+07	66.6	125.6	107.9
Q15056	Eukaryotic translation initiation factor 4H OS=Homo sapiens OX=9606 GN=EIF4H PE=1 SV=5	27.4	7.23	■	3532	High	0	9.17	76		35	3		1	3		1	4	3	3	15	█	█	█	645712	434664	226000	148.3	99.8	51.9
P61009	Signal peptidase complex subunit 3 OS=Homo sapiens OX=9606 GN=SPCS3 PE=1 SV=1	20.3	8.62	■	1098	High	0	14.14	148	144	170	5	4	3	3	3	3	12	3	3	18	█	█	█	2.51429e+07	1.04366e+07	1.00066e+07	165.5	68.7	65.9
Q5H8A4	GPI ethanolamine phosphate transferase 2 OS=Homo sapiens OX=9606 GN=PIGG PE=1 SV=1	108.1	7.15	■	3552	High	0	11.112	132	19		3	1		3	1		4	3	3	4	█	█	█	572567	236893	250666	162	67	70.9
Q96DV4	39S ribosomal protein L38, mitochondrial OS=Homo sapiens OX=9606 GN=MRPL38 PE=1 SV=2	44.6	7.53	■	1143	High	0	13.624	122	134	84	3	3	3	3	3	3	9	4	4	10	█	█	█	2.96176e+06	2.2736e+06	1.73319e+06	127.5	97.9	74.6
Q9NZN8	CCR4-NOT transcription complex subunit 2 OS=Homo sapiens OX=9606 GN=CNOT2 PE=1 SV=1	59.7	7.66	■	3571	High	0	9.707	103	85	40	3	3	1	3	3	1	7	3	3	8	█	█	█	1.61885e+06	2.35918e+06	1.0094e+06	97.4	141.9	60.7
Q9HD33	39S ribosomal protein L47, mitochondrial OS=Homo sapiens OX=9606 GN=MRPL47 PE=1 SV=2	29.4	10.37	■	3573	High	0	14.432	129	85	81	3	2	3	3	2	3	8	5	5	20	█	█	█	2.29561e+06	5.79107e+06	3.1347e+06	61.4	154.8	83.8
Q00577	Transcriptional activator protein Pur-alpha OS=Homo sapiens OX=9606 GN=PURA PE=1 SV=2	34.9	6.44	■	9	High	0	23.752	91	192	159	5	9	8	3	6	4	22	6	4	30	█	█	█	2.03475e+06	7.08006e+06	3.52244e+06	48.3	168.1	83.6
Q9Y5Q8	General transcription factor 3C polypeptide 5 OS=Homo sapiens OX=9606 GN=GTF3C5 PE=1 SV=2	59.5	6.9	■	3577	High	0	19.593	94	44	184	3	3	6	3	3	6	12	6	6	15	█	█	█	5980513	1.50332e+06	2.97443e+06	171.6	43.1	85.3
Q8IWA4	Mitofusin-1 OS=Homo sapiens OX=9606 GN=MFN1 PE=1 SV=3	84.1	6.33	■	1123	High	0	11.799	163	14	42	3	1	1	3	1	1	5	3	3	4	█	█	█	1.73533e+06	316125	443064	208.7	38	53.3
Q9Y5K5	Ubiquitin carboxyl-terminal hydrolase isozyme L5 OS=Homo sapiens OX=9606 GN=UCHL5 PE=1 SV=3	37.6	5.33	■	1122	High	0	13.666	99	33	135	3	2	5	3	2	5	10	5	5	17	█	█	█	2319029	2.37132e+06	3.77424e+06	82.2	84	133.8
Q9NNW5	WD repeat-containing protein 6 OS=Homo sapiens OX=9606 GN=WDR6 PE=1 SV=1	121.6	6.87	■	3582	High	0	11.715	85	24	26	3	1	1	3	1	1	5	4	4	3	█	█	█	733299	360511	517372	136.5	67.1	96.3
Q9Y5Q9	General transcription factor 3C polypeptide 3 OS=Homo sapiens OX=9606 GN=GTF3C3 PE=1 SV=1	101.2	5.07	■	3590	High	0	21.487	114	93	215	3	3	6	3	3	6	12	6	6	8	█	█	█	1.59801e+06	1.75479e+06	3.51208e+06	69.8	76.7	153.5
Q5W0V3	Protein FAM160B1 OS=Homo sapiens OX=9606 GN=FAM160B1 PE=1 SV=1	86.5	5.29	■	3594	High	0	8.372	99		16	3		1	3		1	4	3	3	4	█	█	█	408238	72201.8	348432	147.8	26.1	126.1
O00330	Pyruvate dehydrogenase protein X component, mitochondrial OS=Homo sapiens OX=9606 GN=PDHX PE=1 SV=3	54.1	8.66	■	2	High	0	6.896	99		41	3		1	3		1	4	3	3	6	█	█	█	971810	237954	795313	145.4	35.6	119
O60831	PRA1 family protein 2 OS=Homo sapiens OX=9606 GN=PRAF2 PE=1 SV=1	19.2	9.19	■	1187	High	0	8.285	88	21	69	4	2	2	3	1	2	8	3	3	20	█	█	█	7.18112e+06	5.50522e+06	3.40406e+06	133.9	102.6	63.5
Q9NWZ8	Gem-associated protein 8 OS=Homo sapiens OX=9606 GN=GEMIN8 PE=1 SV=1	28.6	6.8	■	1440	High	0	7.363	54			3			3			3	3	3	12	█	█	█	3225780	260626	667073	233	18.8	48.2
P0C2W1	F-box/SPRY domain-containing protein 1 OS=Homo sapiens OX=9606 GN=FBXO45 PE=1 SV=1	30.6	7.83	■	3488	High	0	6.894	79		8	3		1	3		1	4	3	3	10	█	█	█	1.32344e+06	523673	964300	141.2	55.9	102.9
P42285	Exosome RNA helicase MTR4 OS=Homo sapiens OX=9606 GN=MTREX PE=1 SV=3	117.7	6.52	■	1082	High	0	29.956	159	78	335	3	3	10	3	3	10	16	10	10	12	█	█	█	3.24023e+06	4.78898e+06	6.71338e+06	65.9	97.5	136.6
P53701	Holocytochrome c-type synthase OS=Homo sapiens OX=9606 GN=HCCS PE=1 SV=1	30.6	6.68	■	127	High	0	9.541	66	13	8	4	1	1	3	1	1	6	3	3	13	█	█	█	1.48875e+06	651729	583461	164	71.8	64.3
P84243	Histone H3.3 OS=Homo sapiens OX=9606 GN=H3-3A PE=1 SV=2	15.3	11.27	■	122	High	0	16.831	130	116	215	13	9	40	3	3	7	62	7	1	54	█	█	█	9.11548e+07	6.81627e+07	2.40836e+09	10.7	8	281.4
Q8TCS8	Polyribonucleotide nucleotidyltransferase 1, mitochondrial OS=Homo sapiens OX=9606 GN=PNPT1 PE=1 SV=2	85.9	7.77	■	1033	High	0	7.57	49	27	41	3	1	3	3	1	3	7	4	4	5	█	█	█	1.14822e+06	960184	1.31893e+06	100.5	84	115.4
Q15517	Corneodesmosin OS=Homo sapiens OX=9606 GN=CDSN PE=1 SV=3	51.5	8.35	■	3359	High	0	11.965	92	99	61	5	4	4	3	2	2	13	3	3	10	█	█	█	5.24483e+06	5.42273e+06	2.22192e+06	122.1	126.2	51.7
Q9NXS2	Glutaminyl-peptide cyclotransferase-like protein OS=Homo sapiens OX=9606 GN=QPCTL PE=1 SV=2	42.9	9.82	■	103	High	0	13.775	119	53	153	3	2	3	3	2	3	8	3	3	8	█	█	█	1.83725e+06	1.39431e+06	2.14433e+06	102.5	77.8	119.7
Q96AE7	Tetratricopeptide repeat protein 17 OS=Homo sapiens OX=9606 GN=TTC17 PE=1 SV=1	129.5	6.58	■	1255	High	0	7.635	57			3			3			3	3	3	3	█	█	█	617927	198708		227	73
P62829	60S ribosomal protein L23 OS=Homo sapiens OX=9606 GN=RPL23 PE=1 SV=1	14.9	10.51	■	1250	High	0	30.888	184	182	174	15	13	13	3	3	3	41	3	3	24	█	█	█	70536077	7.14086e+07	8.49793e+07	93.3	94.4	112.3
P62879	Guanine nucleotide-binding protein G(I)/G(S)/G(T) subunit beta-2 OS=Homo sapiens OX=9606 GN=GNB2 PE=1 SV=3	37.3	6	■	3411	High	0	16.117	121	75	149	3	4	4	3	4	4	11	5	1	14	█	█	█	467659	543566	545163	90.1	104.8	105.1
O75190	DnaJ homolog subfamily B member 6 OS=Homo sapiens OX=9606 GN=DNAJB6 PE=1 SV=2	36.1	9.16	■	1243	High	0	40.616	153	209	229	8	9	9	3	5	4	26	6	5	22	█	█	█	3.05552e+07	3.42393e+07	2.41474e+07	103.1	115.5	81.4
Q15796	Mothers against decapentaplegic homolog 2 OS=Homo sapiens OX=9606 GN=SMAD2 PE=1 SV=1	52.3	6.58	■	1053	High	0	9.925	105	42	30	4	2	1	3	2	1	7	3	3	8	█	█	█	3.72466e+06	799711	1.21799e+06	194.6	41.8	63.6
Q96HW7	Integrator complex subunit 4 OS=Homo sapiens OX=9606 GN=INTS4 PE=1 SV=2	108.1	6.44	■	3423	High	0	14.4	84		127	3		5	3		5	8	6	6	8	█	█	█	1.08565e+06		1.46192e+06	127.8		172.2
P56385	ATP synthase subunit e, mitochondrial OS=Homo sapiens OX=9606 GN=ATP5ME PE=1 SV=2	7.9	9.35	■	3433	High	0	14.337	137		123	3		5	3		4	8	4	4	61	█	█	█	5.08281e+06	715314	7.75927e+06	112.5	15.8	171.7
P62841	40S ribosomal protein S15 OS=Homo sapiens OX=9606 GN=RPS15 PE=1 SV=2	17	10.39	■	1232	High	0	30.742	61	130	90	6	11	7	3	4	3	24	4	4	43	█	█	█	1.18094e+07	1.91059e+07	1.30916e+07	80.5	130.2	89.2
Q9Y2R5	28S ribosomal protein S17, mitochondrial OS=Homo sapiens OX=9606 GN=MRPS17 PE=1 SV=1	14.5	9.85	■	1055	High	0	10.603	86	115	106	4	3	3	3	3	3	10	3	3	22	█	█	█	3.64836e+06	8.2536e+06	4.73932e+06	65.8	148.8	85.4
Q9NP66	High mobility group protein 20A OS=Homo sapiens OX=9606 GN=HMG20A PE=1 SV=1	40.1	6.49	■	1058	High	0	22.583	67	164	198	3	4	6	3	4	5	13	6	6	22	█	█	█	2.16199e+06	4.16865e+06	7.2414e+06	47.8	92.1	160.1
Q8WU76	Sec1 family domain-containing protein 2 OS=Homo sapiens OX=9606 GN=SCFD2 PE=1 SV=2	75.1	6.68	■	1062	High	0	10.061	116		38	3		1	3		1	4	3	3	4	█	█	█	778013	256936	537527	148.4	49	102.6
Q9Y315	Deoxyribose-phosphate aldolase OS=Homo sapiens OX=9606 GN=DERA PE=1 SV=2	35.2	8.94	■	1217	High	0	8.985	92			3			3			3	3	3	11	█	█	█	772492	115017	104828	233.5	34.8	31.7
P62341	Thioredoxin reductase-like selenoprotein T OS=Homo sapiens OX=9606 GN=SELENOT PE=1 SV=2	22.3	8.6	■	1071	High	0	6.047	63	0	20	3	1	2	3	1	2	6	3	3	15	█	█	█	1.7283e+06	525317	781001	170.9	51.9	77.2
P69905	Hemoglobin subunit alpha OS=Homo sapiens OX=9606 GN=HBA1 PE=1 SV=2	15.2	8.68	■	68	High	0	18.6	68	70	121	4	3	7	3	2	4	14	4	4	33	█	█	█	3.12292e+06	8.61145e+06	6.68319e+06	50.9	140.3	108.9
Q9BYD6	39S ribosomal protein L1, mitochondrial OS=Homo sapiens OX=9606 GN=MRPL1 PE=1 SV=2	36.9	8.78	■	1201	High	0	13.864	105	125	42	3	3	2	3	2	2	8	4	4	12	█	█	█	3.25892e+06	6.0418e+06	4.46389e+06	71	131.7	97.3
P08579	U2 small nuclear ribonucleoprotein B'' OS=Homo sapiens OX=9606 GN=SNRPB2 PE=1 SV=1	25.5	9.72	■	3480	High	0	17.54	102	102	228	5	3	10	3	2	5	18	5	3	27	█	█	█	1.79459e+06		5.23789e+06	76.6		223.4
Q9NR28	Diablo homolog, mitochondrial OS=Homo sapiens OX=9606 GN=DIABLO PE=1 SV=1	27.1	5.9	■	55	High	0	11.933	119	16		3	1		3	1		4	3	3	14	█	█	█	760626			300
A6NHL2	Tubulin alpha chain-like 3 OS=Homo sapiens OX=9606 GN=TUBAL3 PE=1 SV=2	49.9	6.05	■	269	High	0	28.548	203	120	160	24	13	26	3	3	3	63	3	1	6	█	█	█	6.1465e+06	1.94666e+06	5.29869e+06	137.7	43.6	118.7
P56377	AP-1 complex subunit sigma-2 OS=Homo sapiens OX=9606 GN=AP1S2 PE=1 SV=1	18.6	5.47	■	2008	High	0	10.135	124	31	61	3	1	2	3	1	2	6	3	2	20	█	█	█	861702	422978	439067	150	73.6	76.4
P05161	Ubiquitin-like protein ISG15 OS=Homo sapiens OX=9606 GN=ISG15 PE=1 SV=5	17.9	7.44	■	2888	High	0	13.858	98	49	119	4	1	4	3	1	4	9	4	4	30	█	█	█	5.19116e+06	4.12637e+06	5.26624e+06	106.8	84.9	108.3
P05783	Keratin, type I cytoskeletal 18 OS=Homo sapiens OX=9606 GN=KRT18 PE=1 SV=2	48	5.45	■	1458	High	0	6.692	123	121	75	17	8	8	3	3	2	33	3	2	6	█	█	█	2.65887e+06	2.73726e+06	831894	128.1	131.9	40.1
Q71UM5	40S ribosomal protein S27-like OS=Homo sapiens OX=9606 GN=RPS27L PE=1 SV=3	9.5	9.45	■	325	High	0	20.538	123	145	123	5	5	4	3	3	2	14	3	1	38	█	█	█	1.65509e+07	1.36285e+07	1.5519e+07	108.7	89.5	101.9
P63165	Small ubiquitin-related modifier 1 OS=Homo sapiens OX=9606 GN=SUMO1 PE=1 SV=1	11.6	5.52	■	278	High	0	17.712	68	156	172	4	8	12	3	5	5	24	5	5	44	█	█	█	7.36073e+06	1.92829e+07	2.80081e+07	40.4	105.8	153.7
P84103	Serine/arginine-rich splicing factor 3 OS=Homo sapiens OX=9606 GN=SRSF3 PE=1 SV=1	19.3	11.65	■	2812	High	0	20.031	134	86	193	4	4	12	3	2	5	20	5	4	30	█	█	█	7.16886e+06	1.32503e+07	5.88809e+07	27.1	50.1	222.8
P20292	Arachidonate 5-lipoxygenase-activating protein OS=Homo sapiens OX=9606 GN=ALOX5AP PE=1 SV=2	18.1	8.44	■	2931	High	0	10.419	129	143	126	7	4	5	3	3	3	16	3	3	17	█	█	█	18382175	7.914e+06	5.07274e+06	175.8	75.7	48.5
Q96JJ3	Engulfment and cell motility protein 2 OS=Homo sapiens OX=9606 GN=ELMO2 PE=1 SV=2	82.6	5.9	■	2932	High	0	7.222	65	42	60	3	1	2	3	1	2	6	4	2	5	█	█	█
Q96DI7	U5 small nuclear ribonucleoprotein 40 kDa protein OS=Homo sapiens OX=9606 GN=SNRNP40 PE=1 SV=1	39.3	8.1	■	344	High	0	39.815	80	51	315	3	2	11	3	2	8	16	8	8	39	█	█	█	3.62309e+06	1.90845e+06	2.04999e+07	41.8	22	236.3
Q02543	60S ribosomal protein L18a OS=Homo sapiens OX=9606 GN=RPL18A PE=1 SV=2	20.7	10.71	■	1512	High	0	11.87	101	85	99	6	8	8	3	2	3	22	4	4	19	█	█	█	7.18824e+06	1.5804e+07	1.42892e+07	57.8	127.2	115
P25398	40S ribosomal protein S12 OS=Homo sapiens OX=9606 GN=RPS12 PE=1 SV=3	14.5	7.21	■	2988	High	0	19.353	163	141	130	4	5	6	3	3	3	15	3	3	30	█	█	█	9.37521e+06	2.6446e+07	1.6336e+07	53.9	152.1	94
P06400	Retinoblastoma-associated protein OS=Homo sapiens OX=9606 GN=RB1 PE=1 SV=2	106.1	7.94	■	2971	High	0	39.155	78		446	3		11	3		11	14	12	12	14	█	█	█	5.28785e+06	5.36833e+06	1.63197e+07	58.8	59.7	181.5
P62873	Guanine nucleotide-binding protein G(I)/G(S)/G(T) subunit beta-1 OS=Homo sapiens OX=9606 GN=GNB1 PE=1 SV=3	37.4	6	■	1464	High	0	16.256	131	53	154	3	3	4	3	3	4	10	5	1	14	█	█	█	3.87615e+06	3.82521e+06	4.66276e+06	94	92.8	113.1
O15260	Surfeit locus protein 4 OS=Homo sapiens OX=9606 GN=SURF4 PE=1 SV=3	30.4	7.78	■	286	High	0	8.745	92	33	65	3	3	4	3	2	3	10	4	4	17	█	█	█	7.63933e+06	6.87018e+06	3.82477e+06	125	112.4	62.6
Q2TAY7	WD40 repeat-containing protein SMU1 OS=Homo sapiens OX=9606 GN=SMU1 PE=1 SV=2	57.5	7.18	■	2963	High	0	42.468	66	52	442	3	2	16	3	2	9	21	9	9	21	█	█	█	3.24139e+06	2.22421e+06	1.5404e+07	46.6	32	221.4
O60783	28S ribosomal protein S14, mitochondrial OS=Homo sapiens OX=9606 GN=MRPS14 PE=1 SV=1	15.1	11.41	■	1532	High	0	21.662	162	211	131	3	4	3	3	3	3	10	3	3	29	█	█	█	2.37045e+06	4.31322e+06	2.18316e+06	80.2	145.9	73.9
Q13895	Bystin OS=Homo sapiens OX=9606 GN=BYSL PE=1 SV=3	49.6	8.12	■	2936	High	0	45.758	97	220	471	3	7	15	3	7	12	25	12	12	34	█	█	█	2.33639e+06	5.80482e+06	1.90743e+07	25.8	64	210.3
P22234	Multifunctional protein ADE2 OS=Homo sapiens OX=9606 GN=PAICS PE=1 SV=3	47	7.23	■	1531	High	0	21.93	155	80	136	3	3	5	3	3	5	11	6	6	14	█	█	█	2.7194e+06	3.82353e+06	5.7387e+06	66.4	93.4	140.2
O75330	Hyaluronan mediated motility receptor OS=Homo sapiens OX=9606 GN=HMMR PE=1 SV=2	84	5.83	■	960	High	0	9.12	104			3			3			3	3	3	4	█	█	█	238132			300
Q9UJU2	Lymphoid enhancer-binding factor 1 OS=Homo sapiens OX=9606 GN=LEF1 PE=1 SV=1	44.2	7.42	■	1469	High	0	34.017	179	159	276	5	6	8	3	4	6	19	6	3	19	█	█	█	1.27903e+07	1.41284e+07	2.35305e+07	76.1	84	139.9
Q9NZ45	CDGSH iron-sulfur domain-containing protein 1 OS=Homo sapiens OX=9606 GN=CISD1 PE=1 SV=1	12.2	9.09	■	291	High	0	14.281	132	105	131	5	3	5	3	3	3	13	3	3	34	█	█	█	1.92733e+07	7.75813e+06	6.65458e+06	171.6	69.1	59.3
Q9BQG0	Myb-binding protein 1A OS=Homo sapiens OX=9606 GN=MYBBP1A PE=1 SV=2	148.8	9.28	■	2854	High	0	66.806	113	54	731	3	2	25	3	2	19	30	19	19	17	█	█	█	4.58981e+06	7.48517e+06	2.74583e+07	34.8	56.8	208.4
O95168	NADH dehydrogenase [ubiquinone] 1 beta subcomplex subunit 4 OS=Homo sapiens OX=9606 GN=NDUFB4 PE=1 SV=3	15.2	9.85	■	2834	High	0	13.386	99	88	131	3	3	4	3	3	4	10	4	4	41	█	█	█	9.6645e+06	2.8235e+07	1.64869e+07	53.3	155.7	90.9
Q9NS69	Mitochondrial import receptor subunit TOM22 homolog OS=Homo sapiens OX=9606 GN=TOMM22 PE=1 SV=3	15.5	4.34	■	957	High	0	15.774	134	100	139	5	4	4	3	3	3	13	4	4	48	█	█	█	2.09111e+06	2.60327e+06	1.99964e+06	93.7	116.7	89.6
Q99707	Methionine synthase OS=Homo sapiens OX=9606 GN=MTR PE=1 SV=2	140.4	5.58	■	2952	High	0	12.959	97	73	74	3	3	3	3	3	3	9	4	4	3	█	█	█	4.10119e+06	1.02396e+06	536370	217.3	54.3	28.4
O43676	NADH dehydrogenase [ubiquinone] 1 beta subcomplex subunit 3 OS=Homo sapiens OX=9606 GN=NDUFB3 PE=1 SV=3	11.4	9.2	■	2993	High	0	10.784	94	84	40	3	2	1	3	2	1	6	3	3	29	█	█	█	3.63049e+06	2.11173e+06	3.25265e+06	121.1	70.4	108.5
P63000	Ras-related C3 botulinum toxin substrate 1 OS=Homo sapiens OX=9606 GN=RAC1 PE=1 SV=1	21.4	8.5	■	2913	High	0	12.038	65	134	84	4	5	4	3	3	2	13	3	2	12	█	█	█	2.32336e+06	4.03952e+06	1.66101e+06	86.9	151	62.1
P02788	Lactotransferrin OS=Homo sapiens OX=9606 GN=LTF PE=1 SV=6	78.1	8.12	■	2820	High	0	12.126	143	30	52	3	1	2	3	1	2	6	3	2	5	█	█	█	2.40555e+06	8.1115e+06	2.07828e+06	57.3	193.2	49.5
Q3SY84	Keratin, type II cytoskeletal 71 OS=Homo sapiens OX=9606 GN=KRT71 PE=1 SV=3	57.3	6.61	■	2806	High	0	37.434	178	441	142	19	33	10	3	11	3	62	11	9	23	█	█	█	72371770	8.69877e+07	1.99161e+07	121.1	145.6	33.3
Q13867	Bleomycin hydrolase OS=Homo sapiens OX=9606 GN=BLMH PE=1 SV=1	52.5	6.27	■	2793	High	0	19.973	90	145	50	4	7	1	3	4	1	12	4	4	11	█	█	█	3.7448e+06	1.09627e+07	785350	72.5	212.3	15.2
P51148	Ras-related protein Rab-5C OS=Homo sapiens OX=9606 GN=RAB5C PE=1 SV=2	23.5	8.41	■	929	High	0	20.544	144	197	69	3	3	3	3	3	2	9	4	4	25	█	█	█	1.91152e+06	3.9429e+06	3.05699e+06	64.4	132.7	102.9
Q8IZ83	Aldehyde dehydrogenase family 16 member A1 OS=Homo sapiens OX=9606 GN=ALDH16A1 PE=1 SV=2	85.1	6.79	■	316	High	0	15.166	61	30		3	1		3	1		4	4	4	8	█	█	█	1.05178e+06	503193	384258	162.7	77.8	59.4
O60830	Mitochondrial import inner membrane translocase subunit Tim17-B OS=Homo sapiens OX=9606 GN=TIMM17B PE=1 SV=1	18.3	9.03	■	1536	High	0	16.366	113	142	147	6	3	4	3	3	3	13	4	4	34	█	█	█	18032507	6.01413e+06	6.58523e+06	176.6	58.9	64.5
Q6ZVX7	F-box only protein 50 OS=Homo sapiens OX=9606 GN=NCCRP1 PE=1 SV=1	30.8	6.62	■	967	High	0	11.198	118	104		3	3		3	3		6	3	3	11	█	█	█	2.69855e+06	3.08438e+06	393750	131.1	149.8	19.1
Q9BZK7	F-box-like/WD repeat-containing protein TBL1XR1 OS=Homo sapiens OX=9606 GN=TBL1XR1 PE=1 SV=1	55.6	5.55	■	2792	High	0	34.723	111		323	3		9	3		9	12	9	9	25	█	█	█	5.36819e+06	3.68403e+06	8.52603e+06	91.6	62.9	145.5
Q96HR8	H/ACA ribonucleoprotein complex non-core subunit NAF1 OS=Homo sapiens OX=9606 GN=NAF1 PE=1 SV=2	53.7	4.87	■	2725	High	0	9.016	105	42	84	3	1	2	2	1	2	6	2	2	5	█	█	█	1.33898e+06	939584	701020	134.8	94.6	70.6
P51532	Transcription activator BRG1 OS=Homo sapiens OX=9606 GN=SMARCA4 PE=1 SV=2	184.5	7.88	■	78	High	0	100.811	59		933	2		34	2		28	36	28	28	19	█	█	█	1.60137e+07	3.91218e+06	3.65713e+07	85	20.8	194.2
P40616	ADP-ribosylation factor-like protein 1 OS=Homo sapiens OX=9606 GN=ARL1 PE=1 SV=1	20.4	5.72	■	3372	High	0	6.991	77	56	97	2	1	2	2	1	2	5	2	2	11	█	█	█	1.24748e+06	992552	1.31996e+06	105.1	83.6	111.2
Q12792	Twinfilin-1 OS=Homo sapiens OX=9606 GN=TWF1 PE=1 SV=3	40.3	6.96	■	109	High	0	13.944	170			2			2			2	2	2	7	█	█	█	1.47666e+06		148810	272.5		27.5
O95208	Epsin-2 OS=Homo sapiens OX=9606 GN=EPN2 PE=1 SV=3	68.4	7.52	■	2183	High	0	5.054	61	59		2	2		2	2		4	2	2	3	█	█	█	588345	691241	230277	116.9	137.3	45.8
P36776	Lon protease homolog, mitochondrial OS=Homo sapiens OX=9606 GN=LONP1 PE=1 SV=2	106.4	6.39	■	3440	High	0	38.256	48	49	462	2	2	12	2	2	10	16	10	10	13	█	█	█	1.35763e+06	835540	8.34805e+06	38.6	23.8	237.6
Q6P582	Mitotic-spindle organizing protein 2A OS=Homo sapiens OX=9606 GN=MZT2A PE=1 SV=2	16.2	9.64	■	2068	High	0	5.096	56		45	2		1	2		1	3	2	2	18	█	█	█	468147	198137	442546	126.7	53.6	119.7
Q9BRJ2	39S ribosomal protein L45, mitochondrial OS=Homo sapiens OX=9606 GN=MRPL45 PE=1 SV=2	35.3	9.03	■	2178	High	0	9.662	60	57	96	2	2	2	2	2	2	6	3	3	9	█	█	█	1.3474e+06	1.01738e+06	1.31901e+06	109.7	82.9	107.4
O95182	NADH dehydrogenase [ubiquinone] 1 alpha subcomplex subunit 7 OS=Homo sapiens OX=9606 GN=NDUFA7 PE=1 SV=3	12.5	10.18	■	2856	High	0	6.254	45	15	32	3	1	1	2	1	1	5	2	2	18	█	█	█	1.59347e+06	344105	633684	185.9	40.1	73.9
Q9H4E7	Differentially expressed in FDCP 6 homolog OS=Homo sapiens OX=9606 GN=DEF6 PE=1 SV=1	73.9	6.05	■	74	High	0	17.622	138	84	168	2	3	3	2	3	3	8	4	4	7	█	█	█	1.02324e+06	821095	2.16754e+06	76.5	61.4	162.1
A1L020	RNA-binding protein MEX3A OS=Homo sapiens OX=9606 GN=MEX3A PE=1 SV=1	54.1	7.27	■	2168	High	0	19.951	64	222	43	2	5	1	2	4	1	8	5	3	13	█	█	█		1.23365e+06	503817		213	87
Q8N6S5	ADP-ribosylation factor-like protein 6-interacting protein 6 OS=Homo sapiens OX=9606 GN=ARL6IP6 PE=1 SV=1	24.7	6.33	■	2226	High	0	6.523	71		91	2		2	2		2	4	2	2	9	█	█	█	2.01751e+06	332824	1.87318e+06	143.3	23.6	133.1
Q9H7B4	Histone-lysine N-methyltransferase SMYD3 OS=Homo sapiens OX=9606 GN=SMYD3 PE=1 SV=4	49.1	7.25	■	2188	High	0	11.619	53	16	48	2	1	3	2	1	3	6	4	4	11	█	█	█	938680	1.02278e+06	2.06033e+06	70	76.3	153.7
Q9BTW9	Tubulin-specific chaperone D OS=Homo sapiens OX=9606 GN=TBCD PE=1 SV=2	132.5	6.19	■	2259	High	0	7.518	58		81	2		2	2		2	4	3	3	3	█	█	█	1.36351e+06	803638	1.01786e+06	128.4	75.7	95.9
P41208	Centrin-2 OS=Homo sapiens OX=9606 GN=CETN2 PE=1 SV=1	19.7	5	■	331	High	0	9.881	41		110	2		3	2		3	5	3	3	20	█	█	█	1.25901e+06	605655	2.70187e+06	82.7	39.8	177.5
Q5SNT2	Transmembrane protein 201 OS=Homo sapiens OX=9606 GN=TMEM201 PE=1 SV=1	72.2	9.22	■	3368	High	0	12.447	71	77	157	2	2	4	2	2	4	8	4	4	8	█	█	█	814677	1.19001e+06	2.15097e+06	58.8	85.9	155.3
Q9BSF4	Mitochondrial import inner membrane translocase subunit Tim29 OS=Homo sapiens OX=9606 GN=TIMM29 PE=1 SV=2	29.2	8.09	■	660	High	0	10.531	118			2			2			2	2	2	10	█	█	█	1.239e+06	615268	441393	161.9	80.4	57.7
Q9H7E9	UPF0488 protein C8orf33 OS=Homo sapiens OX=9606 GN=C8orf33 PE=1 SV=1	25	9.95	■	2852	High	0	10.76	70	73	103	2	2	3	2	2	3	7	3	3	16	█	█	█	1.40201e+06	1.39053e+06	1.9123e+06	89.4	88.7	121.9
P19404	NADH dehydrogenase [ubiquinone] flavoprotein 2, mitochondrial OS=Homo sapiens OX=9606 GN=NDUFV2 PE=1 SV=2	27.4	8.06	■	3456	High	0	13.332	86	85	126	2	3	3	2	3	3	8	3	3	14	█	█	█	1.63904e+06	1.33981e+06	2.52929e+06	89.3	73	137.8
Q9BTE6	Alanyl-tRNA editing protein Aarsd1 OS=Homo sapiens OX=9606 GN=AARSD1 PE=1 SV=2	45.5	6.42	■	2158	High	0	7.452	59		4	2		1	2		1	3	2	2	5	█	█	█	695338	406522	1.08484e+06	95.4	55.8	148.8
P27361	Mitogen-activated protein kinase 3 OS=Homo sapiens OX=9606 GN=MAPK3 PE=1 SV=4	43.1	6.74	■	2157	High	0	11.608	65	10	115	2	1	4	2	1	4	7	4	4	12	█	█	█	778593	827400	1.46805e+06	76	80.7	143.3
Q9Y2V7	Conserved oligomeric Golgi complex subunit 6 OS=Homo sapiens OX=9606 GN=COG6 PE=1 SV=2	73.2	5.76	■	2153	High	0	6.221	32		14	2		1	2		1	3	3	3	5	█	█	█	760661	469640	745553	115.5	71.3	113.2
P09211	Glutathione S-transferase P OS=Homo sapiens OX=9606 GN=GSTP1 PE=1 SV=2	23.3	5.64	■	2847	High	0	26.293	103	124	237	2	4	6	2	4	5	12	5	5	35	█	█	█	1.60915e+06	6.03559e+06	6.61784e+06	33.8	127	139.2
P0DOX8	Immunoglobulin lambda-1 light chain OS=Homo sapiens OX=9606 PE=1 SV=1	22.8	6.76	■	1280	High	0	6.36	88	13		4	1		2	1		5	2	2	11	█	█	█	1.6162e+06	636870	67702.5	208.9	82.3	8.8
Q96SB4	SRSF protein kinase 1 OS=Homo sapiens OX=9606 GN=SRPK1 PE=1 SV=2	74.3	6.16	■	3366	High	0	34.989	42	50	347	2	2	11	2	2	9	15	9	8	18	█	█	█	3.77087e+06	2.38458e+06	8.46442e+06	77.4	48.9	173.7
Q9BSR8	Protein YIPF4 OS=Homo sapiens OX=9606 GN=YIPF4 PE=1 SV=1	27.1	4.65	■	2165	High	0	6.607	77	77	96	2	3	2	2	2	2	7	2	2	7	█	█	█	2.62138e+06	6.52422e+06	3.43807e+06	62.5	155.5	82
P03905	NADH-ubiquinone oxidoreductase chain 4 OS=Homo sapiens OX=9606 GN=MT-ND4 PE=1 SV=1	51.5	9.35	■	642	High	0	5.084	52		37	2		1	2		1	3	2	2	4	█	█	█	1.3506e+06	1.96514e+06	1.11684e+06	91.4	133	75.6
P52434	DNA-directed RNA polymerases I, II, and III subunit RPABC3 OS=Homo sapiens OX=9606 GN=POLR2H PE=1 SV=4	17.1	4.68	■	3382	High	0	16.406	57	12	170	2	1	4	2	1	3	7	3	3	27	█	█	█	2.05838e+06	422540	4.95829e+06	83	17	200
P08243	Asparagine synthetase [glutamine-hydrolyzing] OS=Homo sapiens OX=9606 GN=ASNS PE=1 SV=4	64.3	6.86	■	2227	High	0	6.001	44		28	2		1	2		1	3	3	3	6	█	█	█	792445	1.11413e+06	1.37404e+06	72.5	101.9	125.7
Q9NS23	Ras association domain-containing protein 1 OS=Homo sapiens OX=9606 GN=RASSF1 PE=1 SV=1	39.2	8.97	■	3405	High	0	4.208	31			2			2			2	2	2	6	█	█	█	628046	214880	309686	163.5	55.9	80.6
P62910	60S ribosomal protein L32 OS=Homo sapiens OX=9606 GN=RPL32 PE=1 SV=2	15.9	11.33	■	2223	High	0	10.471	99	97	70	4	2	5	2	2	2	11	2	2	16	█	█	█	4.37346e+06	7.23355e+06	7.78389e+06	67.7	111.9	120.4
Q15058	Kinesin-like protein KIF14 OS=Homo sapiens OX=9606 GN=KIF14 PE=1 SV=1	186.4	7.91	■	96	High	0	7.943	76			2			2			2	2	2	1	█	█	█	896297		247781	235		65
P61626	Lysozyme C OS=Homo sapiens OX=9606 GN=LYZ PE=1 SV=1	16.5	9.16	■	2219	High	0	10.061	46	110	102	2	3	2	2	3	2	7	3	3	18	█	█	█	2.77073e+06	4.2791e+06	1.07637e+06	102.3	158	39.7
Q7L2H7	Eukaryotic translation initiation factor 3 subunit M OS=Homo sapiens OX=9606 GN=EIF3M PE=1 SV=1	42.5	5.63	■	628	High	0	15.493	52	106	100	2	4	2	2	4	2	8	4	4	15	█	█	█	2.04424e+06	2.05885e+06	3.86993e+06	76.9	77.5	145.6
O43447	Peptidyl-prolyl cis-trans isomerase H OS=Homo sapiens OX=9606 GN=PPIH PE=1 SV=1	19.2	8.07	■	3409	High	0	11.02	64	31	96	2	1	3	2	1	3	6	4	4	23	█	█	█	1.1674e+06	825966	4.63189e+06	52.9	37.4	209.7
Q9H400	Lck-interacting transmembrane adapter 1 OS=Homo sapiens OX=9606 GN=LIME1 PE=1 SV=1	31.3	9.58	■	3395	High	0	12.04	96		20	2		1	2		1	3	2	2	11	█	█	█	12970699	688555	956815	266.2	14.1	19.6
Q6UXV4	MICOS complex subunit MIC27 OS=Homo sapiens OX=9606 GN=APOOL PE=1 SV=1	29.1	9.52	■	2713	High	0	8.019	56			3			2			3	2	2	12	█	█	█	685941	265866	222931	175.2	67.9	56.9
Q567V2	Mpv17-like protein 2 OS=Homo sapiens OX=9606 GN=MPV17L2 PE=1 SV=2	23.2	9.25	■	2230	High	0	7.909	109	47	75	2	1	1	2	1	1	4	2	2	9	█	█	█	1.68557e+06	651955	913865	155.5	60.2	84.3
P06241	Tyrosine-protein kinase Fyn OS=Homo sapiens OX=9606 GN=FYN PE=1 SV=3	60.7	6.67	■	879	High	0	10.627	121	141	136	4	5	5	2	2	3	14	3	1	5	█	█	█	218167	189708	280451	95.1	82.7	122.2
P50750	Cyclin-dependent kinase 9 OS=Homo sapiens OX=9606 GN=CDK9 PE=1 SV=3	42.8	8.79	■	3390	High	0	12.904	40	59	142	4	3	6	2	1	4	13	4	3	11	█	█	█	871799	262503	1.72298e+06	91.5	27.6	180.9
O75600	2-amino-3-ketobutyrate coenzyme A ligase, mitochondrial OS=Homo sapiens OX=9606 GN=GCAT PE=1 SV=1	45.3	8.05	■	3388	High	0	5.847	31	31	13	2	1	1	2	1	1	4	2	2	8	█	█	█	660021	904991	708414	87.1	119.4	93.5
Q5U3C3	Transmembrane protein 164 OS=Homo sapiens OX=9606 GN=TMEM164 PE=2 SV=1	33.5	8.16	■	2866	High	0	5.504	54			2			2			2	2	2	8	█	█	█	398227		49851.3	266.6		33.4
P08559	Pyruvate dehydrogenase E1 component subunit alpha, somatic form, mitochondrial OS=Homo sapiens OX=9606 GN=PDHA1 PE=1 SV=3	43.3	8.06	■	638	High	0	14.519	57	106	150	2	3	4	2	3	4	9	5	5	13	█	█	█	3.38426e+06	2.8262e+06	4.31067e+06	96.5	80.6	122.9
P56378	ATP synthase subunit ATP5MPL, mitochondrial OS=Homo sapiens OX=9606 GN=ATP5MPL PE=1 SV=1	6.7	10.08	■	2864	High	0	4.771	43		54	2		4	2		2	6	2	2	33	█	█	█	2.30223e+06	1.6791e+06	5.76273e+06	70.9	51.7	177.4
P18583	Protein SON OS=Homo sapiens OX=9606 GN=SON PE=1 SV=4	263.7	5.64	■	88	High	0	57	68	25	541	2	2	21	2	2	17	25	17	17	9	█	█	█	2.85605e+06	1.89948e+06	1.63421e+07	40.6	27	232.4
O43303	Centriolar coiled-coil protein of 110 kDa OS=Homo sapiens OX=9606 GN=CCP110 PE=1 SV=3	113.4	8.65	■	3470	High	0	5.633	68			2			2			2	2	2	2	█	█	█	644774	378456	421069	133.9	78.6	87.5
Q9P015	39S ribosomal protein L15, mitochondrial OS=Homo sapiens OX=9606 GN=MRPL15 PE=1 SV=1	33.4	10.01	■	2208	High	0	6.974	21	15	15	2	2	1	2	2	1	5	2	2	8	█	█	█	1.21495e+06	1.40655e+06	1.05037e+06	99.3	114.9	85.8
Q13162	Peroxiredoxin-4 OS=Homo sapiens OX=9606 GN=PRDX4 PE=1 SV=1	30.5	6.29	■	2235	High	0	6.279	75	44	46	4	3	3	2	1	1	10	2	1	7	█	█	█	240933	283831		137.7	162.3
O15235	28S ribosomal protein S12, mitochondrial OS=Homo sapiens OX=9606 GN=MRPS12 PE=1 SV=1	15.2	10.29	■	3386	High	0	6.436	46	24	31	2	1	1	2	1	1	4	2	2	9	█	█	█	1.55712e+06	1.66882e+06	1.44239e+06	100.1	107.2	92.7
Q8IY63	Angiomotin-like protein 1 OS=Homo sapiens OX=9606 GN=AMOTL1 PE=1 SV=1	106.5	7.11	■	3424	High	0.003	3.057	65			5			2			5	2	1	2	█	█	█	187235	55528.4	59643.7	185.7	55.1	59.2
Q96DX4	RING finger and SPRY domain-containing protein 1 OS=Homo sapiens OX=9606 GN=RSPRY1 PE=1 SV=1	64.1	5.57	■	3385	High	0	3.929	20			2			2			2	2	2	5	█	█	█	307630			300
Q9Y3I1	F-box only protein 7 OS=Homo sapiens OX=9606 GN=FBXO7 PE=1 SV=1	58.5	6.55	■	3427	High	0	3.971	33		23	2		2	2		2	4	2	2	7	█	█	█	332096		512293	118		182
Q96IW7	Vesicle-trafficking protein SEC22a OS=Homo sapiens OX=9606 GN=SEC22A PE=1 SV=1	34.9	8.24	■	85	High	0	13.298	64	198	68	2	5	2	2	4	2	9	4	4	12	█	█	█	3.39139e+06	1.02072e+07	3.99407e+06	57.8	174.1	68.1
P12004	Proliferating cell nuclear antigen OS=Homo sapiens OX=9606 GN=PCNA PE=1 SV=1	28.8	4.69	■	2718	High	0	26.92	51	21	235	2	1	15	2	1	6	18	7	7	28	█	█	█	5.44896e+06	2.65502e+06	1.59948e+07	67.8	33.1	199.1
Q6R327	Rapamycin-insensitive companion of mTOR OS=Homo sapiens OX=9606 GN=RICTOR PE=1 SV=1	192.1	7.47	■	2862	High	0	4.073	29			2			2			2	2	2	1	█	█	█	828241		244533	231.6		68.4
Q53FV1	ORM1-like protein 2 OS=Homo sapiens OX=9606 GN=ORMDL2 PE=1 SV=2	17.4	9.64	■	1455	High	0	9.313	83	59	27	2	2	1	2	2	1	5	2	2	17	█	█	█	1818350	1.01806e+06	907879	145.7	81.6	72.7
P49841	Glycogen synthase kinase-3 beta OS=Homo sapiens OX=9606 GN=GSK3B PE=1 SV=2	46.7	8.78	■	3435	High	0	8.824	49	41	41	2	1	2	2	1	2	5	3	3	12	█	█	█	995956	753490	1.23117e+06	100.2	75.8	123.9
P36969	Phospholipid hydroperoxide glutathione peroxidase OS=Homo sapiens OX=9606 GN=GPX4 PE=1 SV=3	22.2	8.37	■	3419	High	0	6.517	87		62	2		1	2		1	3	2	2	13	█	█	█	824186	263441	510702	154.7	49.4	95.9
Q14978	Nucleolar and coiled-body phosphoprotein 1 OS=Homo sapiens OX=9606 GN=NOLC1 PE=1 SV=2	73.6	9.47	■	2151	High	0	36.528	72		416	3		23	2		12	26	12	12	17	█	█	█	3.56345e+06	2.11071e+06	6.86054e+07	14.4	8.5	277.1
Q8IUH5	Palmitoyltransferase ZDHHC17 OS=Homo sapiens OX=9606 GN=ZDHHC17 PE=1 SV=2	72.6	7.5	■	3486	High	0	23.198	93	245	116	2	9	4	2	7	4	15	7	6	13	█	█	█	2.31593e+07	5.54576e+07	1.10735e+07	77.5	185.5	37
Q9NV31	U3 small nucleolar ribonucleoprotein protein IMP3 OS=Homo sapiens OX=9606 GN=IMP3 PE=1 SV=1	21.8	9.5	■	377	High	0	25.2	56		224	2		9	2		6	11	6	6	39	█	█	█	498619	2.0811e+06	1.07283e+07	11.2	46.9	241.8
P49642	DNA primase small subunit OS=Homo sapiens OX=9606 GN=PRIM1 PE=1 SV=1	49.9	8.21	■	3539	High	0	9.439	77		100	2		3	2		3	5	3	3	8	█	█	█	1.07256e+06	849614	1.31215e+06	99.5	78.8	121.7
Q15434	RNA-binding motif, single-stranded-interacting protein 2 OS=Homo sapiens OX=9606 GN=RBMS2 PE=1 SV=1	43.9	9.07	■	29	High	0	11.414	103	80	77	2	2	2	2	2	2	6	2	2	7	█	█	█	1.28094e+06	2.39866e+06	974846	82.6	154.6	62.8
P98175	RNA-binding protein 10 OS=Homo sapiens OX=9606 GN=RBM10 PE=1 SV=3	103.5	5.97	■	2080	High	0	37.668	25		400	2		8	2		8	10	8	8	12	█	█	█	2.57529e+08	3.97552e+08	1.15699e+08	100.2	154.7	45
Q86SF2	N-acetylgalactosaminyltransferase 7 OS=Homo sapiens OX=9606 GN=GALNT7 PE=1 SV=1	75.3	7.11	■	2763	High	0	30.848	60	311	92	2	11	4	2	9	4	17	9	9	16	█	█	█	2.23138e+06	7.60999e+06	2.4736e+06	54.4	185.4	60.3
Q13243	Serine/arginine-rich splicing factor 5 OS=Homo sapiens OX=9606 GN=SRSF5 PE=1 SV=1	31.2	11.59	■	3557	High	0	35.239	55	95	261	2	3	8	2	3	6	13	7	6	25	█	█	█	741529	1.6288e+06	1.1548e+07	16	35.1	248.9
O14653	Golgi SNAP receptor complex member 2 OS=Homo sapiens OX=9606 GN=GOSR2 PE=1 SV=2	24.8	8.06	■	2072	High	0	26.927	64	247	129	2	9	6	2	6	6	17	7	7	43	█	█	█	4.63617e+06	1.93668e+07	1.35246e+07	37.1	154.8	108.1
P57105	Synaptojanin-2-binding protein OS=Homo sapiens OX=9606 GN=SYNJ2BP PE=1 SV=2	15.9	6.3	■	14	High	0	5.523	67		17	2		1	2		1	3	2	2	14	█	█	█	1.40202e+06	994681	454125	147.5	104.7	47.8
Q6NZ67	Mitotic-spindle organizing protein 2B OS=Homo sapiens OX=9606 GN=MZT2B PE=1 SV=1	16.2	10.15	■	2068	High	0	5.096	56		45	2		1	2		1	3	2	2	18	█	█	█	468147	198137	442546	126.7	53.6	119.7
P08311	Cathepsin G OS=Homo sapiens OX=9606 GN=CTSG PE=1 SV=2	28.8	11.19	■	3564	High	0	9.09	77	144	55	2	3	2	2	3	2	7	3	3	12	█	█	█	1.15126e+06	3.20306e+06	2.10721e+06	53.5	148.7	97.8
Q99941	Cyclic AMP-dependent transcription factor ATF-6 beta OS=Homo sapiens OX=9606 GN=ATF6B PE=1 SV=2	76.7	6.27	■	3569	High	0	5.867	64			2			2			2	2	2	3	█	█	█	344380			300
Q9BR76	Coronin-1B OS=Homo sapiens OX=9606 GN=CORO1B PE=1 SV=1	54.2	5.88	■	2067	High	0	4.678	84			2			2			2	2	2	3	█	█	█	1.57359e+07	560760	1.04874e+06	272.2	9.7	18.1
Q6P1K8	General transcription factor IIH subunit 2-like protein OS=Homo sapiens OX=9606 GN=GTF2H2C PE=1 SV=1	44.4	6.6	■	120	High	0	6.694	64		36	2		1	2		1	3	2	2	5	█	█	█	625623	423272	651898	110.4	74.7	115
O75223	Gamma-glutamylcyclotransferase OS=Homo sapiens OX=9606 GN=GGCT PE=1 SV=1	21	5.14	■	3570	High	0	18.717	128	215	91	2	5	2	2	5	2	9	5	5	31	█	█	█	2.32679e+06	5.93703e+06	702339	77.9	198.6	23.5
O43790	Keratin, type II cuticular Hb6 OS=Homo sapiens OX=9606 GN=KRT86 PE=1 SV=1	53.5	5.66	■	1266	High	0	7.212	54	23		4	1		2	1		5	3	2	5	█	█	█	790869	221043		234.5	65.5
Q92930	Ras-related protein Rab-8B OS=Homo sapiens OX=9606 GN=RAB8B PE=1 SV=2	23.6	9.07	■	3537	High	0	16.059	86	154	187	3	7	7	2	4	4	17	5	1	24	█	█	█
P43487	Ran-specific GTPase-activating protein OS=Homo sapiens OX=9606 GN=RANBP1 PE=1 SV=1	23.3	5.29	■	348	High	0	11.42	65		150	2		4	2		3	6	3	3	14	█	█	█	5.34069e+06	2.14814e+06	5.5134e+06	123.2	49.6	127.2
Q9NVN8	Guanine nucleotide-binding protein-like 3-like protein OS=Homo sapiens OX=9606 GN=GNL3L PE=1 SV=1	65.5	8.44	■	2764	High	0	8.445	74		53	2		2	2		2	4	3	3	5	█	█	█	1.30582e+06	1.17384e+06	2.41801e+06	80	71.9	148.1
O75063	Glycosaminoglycan xylosylkinase OS=Homo sapiens OX=9606 GN=FAM20B PE=1 SV=1	46.4	6.87	■	2807	High	0	16.037	75	154	72	2	5	2	2	5	2	9	5	5	13	█	█	█	2.11875e+06	5.68978e+06	1.25496e+06	70.1	188.3	41.5
O75379	Vesicle-associated membrane protein 4 OS=Homo sapiens OX=9606 GN=VAMP4 PE=1 SV=2	16.4	7.34	■	2037	High	0	10.429	121	74	40	2	1	1	2	1	1	4	2	2	18	█	█	█	1.2913e+06	714082	456638	157.3	87	55.6
P81605	Dermcidin OS=Homo sapiens OX=9606 GN=DCD PE=1 SV=2	11.3	6.54	■	2770	High	0	12.974	93	48	129	4	3	4	2	1	3	11	3	3	23	█	█	█	1.58637e+07	1.95255e+07	4.5637e+06	119.1	146.6	34.3
Q9P0S9	Transmembrane protein 14C OS=Homo sapiens OX=9606 GN=TMEM14C PE=1 SV=1	11.6	9.88	■	3580	High	0	14.181	136	43	47	4	1	3	2	1	2	8	2	2	24	█	█	█	1.04644e+07	6.17007e+06	3.73881e+06	154.1	90.9	55.1
Q15691	Microtubule-associated protein RP/EB family member 1 OS=Homo sapiens OX=9606 GN=MAPRE1 PE=1 SV=3	30	5.14	■	2032	High	0	8.59	29		13	2		2	2		2	4	3	3	20	█	█	█	122414	163434	158050	82.7	110.5	106.8
Q9NP61	ADP-ribosylation factor GTPase-activating protein 3 OS=Homo sapiens OX=9606 GN=ARFGAP3 PE=1 SV=1	56.9	7.36	■	2026	High	0	5.314	67			2			2			2	2	2	5	█	█	█	710707	718131	568564	106.7	107.9	85.4
Q13011	Delta(3,5)-Delta(2,4)-dienoyl-CoA isomerase, mitochondrial OS=Homo sapiens OX=9606 GN=ECH1 PE=1 SV=2	35.8	8	■	2025	High	0	4.184	52		24	2		1	2		1	3	2	2	5	█	█	█	1.15244e+06	1.19235e+06	1.10143e+06	100.3	103.8	95.9
O60942	mRNA-capping enzyme OS=Homo sapiens OX=9606 GN=RNGTT PE=1 SV=1	68.5	8.13	■	7	High	0	6.734	35	24	66	2	1	3	2	1	3	6	3	3	6	█	█	█	589462	609606	809533	88	91	120.9
P25685	DnaJ homolog subfamily B member 1 OS=Homo sapiens OX=9606 GN=DNAJB1 PE=1 SV=4	38	8.63	■	3591	High	0	20.631	64	158	239	2	4	7	2	4	6	13	6	6	18	█	█	█	1.2587e+06	2.25512e+06	5.31966e+06	42.7	76.6	180.7
P0DOX5	Immunoglobulin gamma-1 heavy chain OS=Homo sapiens OX=9606 PE=1 SV=2	49.3	8.72	■	221	High	0	28.208	55	244	240	2	11	8	2	7	5	21	7	4	18	█	█	█	2.01262e+06	3.00461e+07	2.0318e+07	11.5	172.1	116.4
E9PRG8	Uncharacterized protein C11orf98 OS=Homo sapiens OX=9606 GN=C11orf98 PE=4 SV=2	14.2	11.53	■	714	High	0	7.813	26	50	66	2	2	2	2	2	2	6	2	2	21	█	█	█	528294	950277	890038	66.9	120.4	112.7
Q5BJF2	Sigma intracellular receptor 2 OS=Homo sapiens OX=9606 GN=TMEM97 PE=1 SV=1	20.8	9.38	■	2010	High	0	7.082	54	64	54	6	3	2	2	2	2	11	2	2	13	█	█	█	2.20832e+07	1.06938e+07	7.81961e+06	163.2	79	57.8
Q8WXX5	DnaJ homolog subfamily C member 9 OS=Homo sapiens OX=9606 GN=DNAJC9 PE=1 SV=1	29.9	5.73	■	2776	High	0	12.919	93	112	123	2	2	3	2	2	3	7	3	3	13	█	█	█	912586	1.7435e+06	1.63424e+06	63.8	121.9	114.3
P99999	Cytochrome c OS=Homo sapiens OX=9606 GN=CYCS PE=1 SV=2	11.7	9.57	■	3574	High	0	6.72	40	66	41	2	2	2	2	2	2	6	2	2	18	█	█	█	715957	718471	889438	92.4	92.8	114.8
P00156	Cytochrome b OS=Homo sapiens OX=9606 GN=MT-CYB PE=1 SV=2	42.7	8.05	■	2081	High	0	5.032	43	43	46	2	2	1	2	1	1	5	2	2	5	█	█	█	2.90878e+06	2.49088e+06	1.19881e+06	132.2	113.2	54.5
P11279	Lysosome-associated membrane glycoprotein 1 OS=Homo sapiens OX=9606 GN=LAMP1 PE=1 SV=3	44.9	8.75	■	694	High	0	9.903	75	91		2	4		2	4		6	4	4	8	█	█	█	1.2695e+06	2.32423e+06	262583	98.8	180.8	20.4
Q5BJH7	Protein YIF1B OS=Homo sapiens OX=9606 GN=YIF1B PE=1 SV=1	34.4	9.16	■	2760	High	0	15.754	109	191	58	2	3	2	2	3	2	7	3	3	13	█	█	█	3975983	8.86218e+06	2.8647e+06	76	169.3	54.7
Q9BTC8	Metastasis-associated protein MTA3 OS=Homo sapiens OX=9606 GN=MTA3 PE=1 SV=2	67.5	8.57	■	2840	High	0	15.322	82	55	121	3	1	5	2	1	3	9	3	1	6	█	█	█			322373			300
Q9BU61	NADH dehydrogenase [ubiquinone] 1 alpha subcomplex assembly factor 3 OS=Homo sapiens OX=9606 GN=NDUFAF3 PE=1 SV=1	20.3	8.22	■	2144	High	0	10.188	85		57	2		1	2		1	3	3	3	19	█	█	█	1.16865e+06		799965	178.1		121.9
Q96B97	SH3 domain-containing kinase-binding protein 1 OS=Homo sapiens OX=9606 GN=SH3KBP1 PE=1 SV=2	73.1	6.62	■	2143	High	0	4.931	49			2			2			2	2	2	3	█	█	█	788587	452015	504995	135.5	77.7	86.8
Q8IXM3	39S ribosomal protein L41, mitochondrial OS=Homo sapiens OX=9606 GN=MRPL41 PE=1 SV=1	15.4	9.57	■	2831	High	0	6.458	67	45	47	2	1	1	2	1	1	4	2	2	12	█	█	█	2.44877e+06	2.37396e+06	771386	131.3	127.3	41.4
Q9NVH2	Integrator complex subunit 7 OS=Homo sapiens OX=9606 GN=INTS7 PE=1 SV=1	106.8	8.02	■	3484	High	0	13.25	85		97	2		3	2		3	5	4	4	5	█	█	█	1.72615e+06	237352	1.73743e+06	139.9	19.2	140.8
Q9C075	Keratin, type I cytoskeletal 23 OS=Homo sapiens OX=9606 GN=KRT23 PE=1 SV=2	48.1	6.54	■	3485	High	0	14.494	60	115	52	5	8	5	2	4	1	18	5	4	11	█	█	█	1.07582e+07	7.19282e+06	5.51146e+06	137.6	92	70.5
Q14790	Caspase-8 OS=Homo sapiens OX=9606 GN=CASP8 PE=1 SV=1	55.4	5.1	■	665	High	0	4.601	58		32	2		1	2		1	3	2	2	4	█	█	█	1.01641e+06	499307	871081	127.8	62.8	109.5
P30049	ATP synthase subunit delta, mitochondrial OS=Homo sapiens OX=9606 GN=ATP5F1D PE=1 SV=2	17.5	5.49	■	3364	High	0	11.82	141	156	149	4	3	4	2	2	2	11	2	2	14	█	█	█	2.94728e+07	1.27556e+07	1.84036e+07	145.8	63.1	91.1
P78385	Keratin, type II cuticular Hb3 OS=Homo sapiens OX=9606 GN=KRT83 PE=1 SV=2	54.2	5.64	■	1266	High	0	7.212	54	23		4	1		2	1		5	3	2	5	█	█	█	790869	221043		234.5	65.5
Q14738	Serine/threonine-protein phosphatase 2A 56 kDa regulatory subunit delta isoform OS=Homo sapiens OX=9606 GN=PPP2R5D PE=1 SV=1	69.9	8.13	■	2826	High	0	11.744	58	26	115	2	1	5	2	1	5	8	5	5	10	█	█	█	826529	677634	1.31457e+06	88	72.1	139.9
Q9UKN8	General transcription factor 3C polypeptide 4 OS=Homo sapiens OX=9606 GN=GTF3C4 PE=1 SV=2	91.9	6.65	■	2744	High	0	14.728	43	44	128	2	1	5	2	1	5	8	6	6	9	█	█	█	748975	476076	2.28545e+06	64	40.7	195.3
O95470	Sphingosine-1-phosphate lyase 1 OS=Homo sapiens OX=9606 GN=SGPL1 PE=1 SV=3	63.5	9.16	■	667	High	0	7.278	73	55		2	2		2	2		4	3	3	5	█	█	█	933906	1.30829e+06	832514	91.1	127.7	81.2
Q6NTF9	Rhomboid domain-containing protein 2 OS=Homo sapiens OX=9606 GN=RHBDD2 PE=1 SV=2	39.2	9.32	■	2125	High	0	16.986	23	159	30	3	7	3	2	4	2	13	4	4	14	█	█	█	1.27762e+06	5.44232e+06	2.09779e+06	43.5	185.2	71.4
O00170	AH receptor-interacting protein OS=Homo sapiens OX=9606 GN=AIP PE=1 SV=2	37.6	6.29	■	3494	High	0	18.025	83	65	127	2	2	3	2	2	3	7	4	4	17	█	█	█	2.08482e+06	1.41151e+06	2.99116e+06	96.4	65.3	138.3
O75940	Survival of motor neuron-related-splicing factor 30 OS=Homo sapiens OX=9606 GN=SMNDC1 PE=1 SV=1	26.7	7.24	■	372	High	0	17.159	122	108	105	2	2	3	2	2	3	7	3	3	21	█	█	█	1.24131e+06	2.09175e+06	3.86046e+06	51.8	87.2	161
P61204	ADP-ribosylation factor 3 OS=Homo sapiens OX=9606 GN=ARF3 PE=1 SV=2	20.6	7.43	■	342	High	0	18.802	91	101	167	3	2	4	2	2	3	9	3	1	19	█	█	█	310871	347169	662765	70.6	78.9	150.5
O15372	Eukaryotic translation initiation factor 3 subunit H OS=Homo sapiens OX=9606 GN=EIF3H PE=1 SV=1	39.9	6.54	■	2120	High	0	9.253	34	29	75	3	1	4	2	1	3	8	4	4	11	█	█	█	1.1517e+06	1.21084e+06	1.53923e+06	88.6	93.1	118.3
Q6NYC8	Phostensin OS=Homo sapiens OX=9606 GN=PPP1R18 PE=1 SV=1	67.9	5.4	■	3529	High	0	4.958	50		20	2		1	2		1	3	2	2	3	█	█	█	465085		157481	224.1		75.9
P15586	N-acetylglucosamine-6-sulfatase OS=Homo sapiens OX=9606 GN=GNS PE=1 SV=3	62	8.31	■	692	High	0	5.655	71			2			2			2	2	2	4	█	█	█	651295			300
Q15572	TATA box-binding protein-associated factor RNA polymerase I subunit C OS=Homo sapiens OX=9606 GN=TAF1C PE=1 SV=2	95.2	8.59	■	366	High	0	5.834	46	54	26	2	2	1	2	2	1	5	2	2	3	█	█	█	511831	767917	531939	84.8	127.2	88.1
Q8IWZ8	SURP and G-patch domain-containing protein 1 OS=Homo sapiens OX=9606 GN=SUGP1 PE=1 SV=2	72.4	7.61	■	684	High	0	5.826	70			2			2			2	2	2	4	█	█	█	291258		202222	177.1		122.9
Q96KA5	Cleft lip and palate transmembrane protein 1-like protein OS=Homo sapiens OX=9606 GN=CLPTM1L PE=1 SV=1	62.2	8.56	■	2100	High	0	13.973	104	18	29	2	1	2	2	1	2	5	3	3	7	█	█	█	1.72373e+06	1.13468e+06	962451	135.3	89.1	75.6
Q8NCA5	Protein FAM98A OS=Homo sapiens OX=9606 GN=FAM98A PE=1 SV=2	55.2	8.95	■	3521	High	0	24.255	88	107	227	2	2	5	2	2	5	9	5	4	15	█	█	█	6.74739e+06	4.63067e+06	3.16789e+06	139.2	95.5	65.3
P02668	Kappa-casein (Laboratory-Cont) OS=Bos taurus GN=CSN3 PE=1 SV=1	21.3	6.77	■	3474	High	0	6.548	52	17	64	2	1	2	2	1	2	5	2	2	15	█	█	█	448554	364858	676309	90.3	73.5	136.2
Q9BQ67	Glutamate-rich WD repeat-containing protein 1 OS=Homo sapiens OX=9606 GN=GRWD1 PE=1 SV=1	49.4	4.92	■	35	High	0	32.246	54	142	224	2	4	11	2	4	6	17	6	6	22	█	█	█	3.14898e+06	5.24464e+06	6.63894e+06	62.8	104.7	132.5
Q6L8Q7	2',5'-phosphodiesterase 12 OS=Homo sapiens OX=9606 GN=PDE12 PE=1 SV=2	67.3	6.57	■	2755	High	0	6.582	68			2			2			2	2	2	4	█	█	█	986174		547231	192.9		107.1
Q96L58	Beta-1,3-galactosyltransferase 6 OS=Homo sapiens OX=9606 GN=B3GALT6 PE=1 SV=2	37.1	9.66	■	2109	High	0	13.161	82	179	84	2	5	2	2	4	2	9	4	4	13	█	█	█	1609211	5.61374e+06	1.83151e+06	53.3	186	60.7
Q8N983	39S ribosomal protein L43, mitochondrial OS=Homo sapiens OX=9606 GN=MRPL43 PE=1 SV=1	23.4	8.65	■	3508	High	0	11.268	82	58	57	2	3	3	2	3	3	8	4	4	17	█	█	█	1.43714e+06	2.51535e+06	2.3383e+06	68.5	120	111.5
O60234	Glia maturation factor gamma OS=Homo sapiens OX=9606 GN=GMFG PE=1 SV=1	16.8	5.26	■	45	High	0	8.563	42	16	93	2	1	3	2	1	3	6	4	4	31	█	█	█	2.0319e+06	909986	3.9247e+06	88.8	39.8	171.5
P62857	40S ribosomal protein S28 OS=Homo sapiens OX=9606 GN=RPS28 PE=1 SV=1	7.8	10.7	■	3500	High	0	15.923	144	139	149	6	9	9	2	2	2	24	2	2	30	█	█	█	1.63479e+07	4.16881e+07	2.0409e+07	62.5	159.4	78.1
Q00059	Transcription factor A, mitochondrial OS=Homo sapiens OX=9606 GN=TFAM PE=1 SV=1	29.1	9.72	■	2118	High	0	23.269	60	50	293	2	3	11	2	3	8	16	8	8	28	█	█	█	3.3983e+06	3.54622e+06	1.26169e+07	52.1	54.4	193.5
Q9H6U8	Alpha-1,2-mannosyltransferase ALG9 OS=Homo sapiens OX=9606 GN=ALG9 PE=1 SV=2	69.8	8.68	■	2107	High	0	20.193	135	12	18	3	2	1	2	1	1	6	3	3	7	█	█	█	2.05268e+06	627696	488825	194.3	59.4	46.3
P78362	SRSF protein kinase 2 OS=Homo sapiens OX=9606 GN=SRPK2 PE=1 SV=3	77.5	4.97	■	2593	High	0	32.139	63	98	310	2	6	11	2	5	9	19	9	8	16	█	█	█	3.24612e+06	4.97277e+06	6.09412e+06	68	104.2	127.7
Q9UNX4	WD repeat-containing protein 3 OS=Homo sapiens OX=9606 GN=WDR3 PE=1 SV=1	106	6.64	■	600	High	0	59.259	97	143	610	2	3	23	2	3	20	28	20	20	31	█	█	█	1.22004e+06	2.38068e+06	2.84753e+07	11.4	22.3	266.3
Q13627	Dual specificity tyrosine-phosphorylation-regulated kinase 1A OS=Homo sapiens OX=9606 GN=DYRK1A PE=1 SV=2	85.5	8.75	■	3358	High	0	14.683	50	69	74	2	3	4	2	3	4	9	5	5	6	█	█	█	1.49334e+06	3.31844e+06	2.16778e+06	64.2	142.6	93.2
Q8N5K1	CDGSH iron-sulfur domain-containing protein 2 OS=Homo sapiens OX=9606 GN=CISD2 PE=1 SV=1	15.3	9.61	■	3123	High	0	4.91	63	48	61	2	2	2	2	2	2	6	2	2	15	█	█	█	785839	1.04965e+06	1.55897e+06	69.5	92.8	137.8
Q9BW19	Kinesin-like protein KIFC1 OS=Homo sapiens OX=9606 GN=KIFC1 PE=1 SV=2	73.7	8.98	■	2496	High	0	17.579	61	61	214	2	4	5	2	4	5	11	5	5	9	█	█	█	1.26544e+06	1.7049e+06	2.24566e+06	72.8	98.1	129.2
Q9UKZ1	CCR4-NOT transcription complex subunit 11 OS=Homo sapiens OX=9606 GN=CNOT11 PE=1 SV=1	55.2	6.4	■	2491	High	0	4.317	42	45		3	1		2	1		4	2	2	6	█	█	█	252973	331350	208242	95.8	125.4	78.8
P35659	Protein DEK OS=Homo sapiens OX=9606 GN=DEK PE=1 SV=1	42.6	8.56	■	3124	High	0	42.153	17	59	391	2	2	14	2	2	8	18	9	9	25	█	█	█	1.72123e+06	2.80179e+06	2.66565e+07	16.6	27	256.5
Q9NRX2	39S ribosomal protein L17, mitochondrial OS=Homo sapiens OX=9606 GN=MRPL17 PE=1 SV=1	20	10.11	■	3127	High	0	5.317	59	57	21	2	2	1	2	2	1	5	2	2	10	█	█	█	1.24991e+06	1.39562e+06	976334	103.5	115.6	80.9
P49588	Alanine--tRNA ligase, cytoplasmic OS=Homo sapiens OX=9606 GN=AARS1 PE=1 SV=2	106.7	5.53	■	2486	High	0	8.304	28		39	2		2	2		2	4	3	3	4	█	█	█	697492	256478	1.87572e+06	73.9	27.2	198.9
P86790	Vacuolar fusion protein CCZ1 homolog B OS=Homo sapiens OX=9606 GN=CCZ1B PE=1 SV=1	55.8	6.48	■	2481	High	0	17.309	61	45	106	2	2	3	2	2	3	7	5	5	13	█	█	█	1.81371e+06	874831	1.67258e+06	124.8	60.2	115.1
Q96CB8	Integrator complex subunit 12 OS=Homo sapiens OX=9606 GN=INTS12 PE=1 SV=1	48.8	9.69	■	495	High	0	5.256	61		34	2		1	2		1	3	2	2	5	█	█	█	701046		699792	150.1		149.9
P29590	Protein PML OS=Homo sapiens OX=9606 GN=PML PE=1 SV=3	97.5	6.21	■	2642	High	0	41.029	73	113	399	2	3	14	2	3	11	19	11	11	13	█	█	█	2.13337e+06	3.05966e+06	2.02828e+07	25.1	36	238.8
P62318	Small nuclear ribonucleoprotein Sm D3 OS=Homo sapiens OX=9606 GN=SNRPD3 PE=1 SV=1	13.9	10.32	■	497	High	0	13.483	105	102	122	7	6	8	2	2	2	21	2	2	15	█	█	█	1.84789e+07	1.80664e+07	4.88205e+07	64.9	63.5	171.6
Q5TZA2	Rootletin OS=Homo sapiens OX=9606 GN=CROCC PE=1 SV=1	228.4	5.5	■	3147	High	0	4.429	65			2			2			2	2	1	1	█	█	█	529256			300
Q75QN2	Integrator complex subunit 8 OS=Homo sapiens OX=9606 GN=INTS8 PE=1 SV=1	113	7.05	■	2475	High	0	8.988	82		87	2		2	2		2	4	3	3	2	█	█	█	1.35339e+06	318953	975562	153.3	36.1	110.5
Q9UKJ3	G patch domain-containing protein 8 OS=Homo sapiens OX=9606 GN=GPATCH8 PE=1 SV=2	164.1	8.66	■	3153	High	0	7.677	72			2			2			2	2	2	1	█	█	█	4.15113e+06	226539		284.5	15.5
P00846	ATP synthase subunit a OS=Homo sapiens OX=9606 GN=MT-ATP6 PE=1 SV=1	24.8	10.1	■	3159	High	0	6.963	99	42	68	5	2	4	2	1	2	11	2	2	7	█	█	█	17612417	5.55271e+06	8.17543e+06	168.6	53.2	78.3
Q15437	Protein transport protein Sec23B OS=Homo sapiens OX=9606 GN=SEC23B PE=1 SV=2	86.4	6.89	■	510	High	0	14.716	45	155	104	2	5	5	2	5	5	12	6	4	10	█	█	█	1.84392e+06	2.76604e+06	2.20555e+06	81.2	121.8	97.1
P00387	NADH-cytochrome b5 reductase 3 OS=Homo sapiens OX=9606 GN=CYB5R3 PE=1 SV=3	34.2	7.59	■	2957	High	0	15.102	55	13	168	2	1	3	2	1	3	6	3	3	12	█	█	█	676737	741816	1.47908e+06	70.1	76.8	153.1
Q9H3U1	Protein unc-45 homolog A OS=Homo sapiens OX=9606 GN=UNC45A PE=1 SV=1	103	6.07	■	200	High	0	9.85	87		28	2		1	2		1	3	3	3	4	█	█	█	673012	464201	325429	138	95.2	66.7
P01876	Immunoglobulin heavy constant alpha 1 OS=Homo sapiens OX=9606 GN=IGHA1 PE=1 SV=2	37.6	6.51	■	528	High	0	8.331	47	38		2	1		2	1		3	2	2	5	█	█	█	2.19186e+06	3.64836e+06	163374	109.5	182.3	8.2
P22392	Nucleoside diphosphate kinase B OS=Homo sapiens OX=9606 GN=NME2 PE=1 SV=1	17.3	8.41	■	3197	High	0	14.969	49	121	64	2	5	3	2	4	3	10	4	1	31	█	█	█	3.09794e+06	1.05311e+07	5.31229e+06	49.1	166.8	84.1
O43683	Mitotic checkpoint serine/threonine-protein kinase BUB1 OS=Homo sapiens OX=9606 GN=BUB1 PE=1 SV=1	122.3	6.47	■	415	High	0	5.121	11	8		2	1		2	1		3	3	3	4	█	█	█	1.01757e+06	531199	657032	138.4	72.2	89.4
Q9NVM9	Integrator complex subunit 13 OS=Homo sapiens OX=9606 GN=INTS13 PE=1 SV=2	80.2	6.7	■	3193	High	0	7.595	68		96	2		3	2		3	5	3	3	4	█	█	█	1209947	117671	922773	161.3	15.7	123
P50914	60S ribosomal protein L14 OS=Homo sapiens OX=9606 GN=RPL14 PE=1 SV=4	23.4	10.93	■	417	High	0	12.164	107	125	132	4	3	4	2	2	2	11	2	2	11	█	█	█	1.88178e+07	3.60776e+07	3.03587e+07	66.2	127	106.8
Q9H6R7	WD repeat and coiled-coil-containing protein OS=Homo sapiens OX=9606 GN=WDCP PE=1 SV=1	79.1	6.7	■	3187	High	0	15.893	69	147	143	2	4	3	2	4	3	9	4	4	8	█	█	█	820972	6.27054e+06	2.51175e+06	25.6	195.9	78.5
P01857	Immunoglobulin heavy constant gamma 1 OS=Homo sapiens OX=9606 GN=IGHG1 PE=1 SV=1	36.1	8.19	■	221	High	0	28.208	55	244	240	2	11	8	2	7	5	21	7	4	25	█	█	█	2.01262e+06	3.00461e+07	2.0318e+07	11.5	172.1	116.4
O15145	Actin-related protein 2/3 complex subunit 3 OS=Homo sapiens OX=9606 GN=ARPC3 PE=1 SV=3	20.5	8.59	■	518	High	0	9.566	77		49	2		2	2		2	4	3	3	16	█	█	█	4.04459e+06	453958	3.83909e+06	145.5	16.3	138.1
Q8N6R0	eEF1A lysine and N-terminal methyltransferase OS=Homo sapiens OX=9606 GN=EEF1AKNMT PE=1 SV=1	78.7	6.73	■	2647	High	0.001	3.842	39			2			2			2	2	2	3	█	█	█	707568	118846	598958	148.9	25	126.1
P20042	Eukaryotic translation initiation factor 2 subunit 2 OS=Homo sapiens OX=9606 GN=EIF2S2 PE=1 SV=2	38.4	5.8	■	3176	High	0	27.846	72	148	321	2	7	12	2	6	9	21	9	9	28	█	█	█	1.90316e+06	7.61473e+06	1.08086e+07	28.1	112.4	159.5
P49641	Alpha-mannosidase 2x OS=Homo sapiens OX=9606 GN=MAN2A2 PE=2 SV=3	130.5	6.84	■	3175	High	0	42.395	49	413	15	2	13	1	2	12	1	16	12	12	14	█	█	█	939104	8.00537e+06	2.83591e+06	23.9	203.9	72.2
Q659C4	La-related protein 1B OS=Homo sapiens OX=9606 GN=LARP1B PE=1 SV=2	105.3	7.61	■	2456	High	0	20.83	129	145	116	3	5	4	2	3	2	12	3	1	4	█	█	█	263685	537041	334798	69.7	141.9	88.5
O96019	Actin-like protein 6A OS=Homo sapiens OX=9606 GN=ACTL6A PE=1 SV=1	47.4	5.6	■	2457	High	0	47.201	40	7	320	2	1	12	2	1	9	15	9	9	35	█	█	█	1.3912e+06	1.13836e+06	1.77038e+07	20.6	16.9	262.5
Q15392	Delta(24)-sterol reductase OS=Homo sapiens OX=9606 GN=DHCR24 PE=1 SV=2	60.1	8.16	■	2459	High	0	8.206	91	37	81	3	2	5	2	1	3	10	3	3	6	█	█	█	2.8717e+06	1.77758e+06	3.02801e+06	112.2	69.5	118.3
Q96LW7	Caspase recruitment domain-containing protein 19 OS=Homo sapiens OX=9606 GN=CARD19 PE=1 SV=1	25.6	9.2	■	422	High	0	9.329	82	25	69	2	1	2	2	1	2	5	3	3	13	█	█	█	2.33539e+06	1.29247e+06	645802	163.9	90.7	45.3
Q13144	Translation initiation factor eIF-2B subunit epsilon OS=Homo sapiens OX=9606 GN=EIF2B5 PE=1 SV=3	80.3	5.08	■	2641	High	0	17.22	21	175	62	2	6	4	2	6	3	12	6	6	12	█	█	█	687920	6.84494e+06	1.99064e+06	21.7	215.6	62.7
Q8TDW0	Volume-regulated anion channel subunit LRRC8C OS=Homo sapiens OX=9606 GN=LRRC8C PE=1 SV=2	92.4	7.62	■	2508	High	0	5.235	54			2			2			2	2	2	3	█	█	█	424511		257695	186.7		113.3
Q9BQA1	Methylosome protein 50 OS=Homo sapiens OX=9606 GN=WDR77 PE=1 SV=1	36.7	5.17	■	224	High	0	13.288	99	159	89	2	4	2	2	3	2	8	3	3	11	█	█	█	1.22709e+06	1.42908e+06	1.46045e+06	89.4	104.1	106.4
Q9Y256	CAAX prenyl protease 2 OS=Homo sapiens OX=9606 GN=RCE1 PE=1 SV=1	35.8	7.97	■	443	High	0.001	3.596	40		24	2		1	2		1	3	2	2	7	█	█	█	1.13306e+06	696604	491636	146.4	90	63.5
Q9UPY8	Microtubule-associated protein RP/EB family member 3 OS=Homo sapiens OX=9606 GN=MAPRE3 PE=1 SV=1	32	5.54	■	2997	High	0	5.005	38			2			2			2	2	1	6	█	█	█	898866			300
P14406	Cytochrome c oxidase subunit 7A2, mitochondrial OS=Homo sapiens OX=9606 GN=COX7A2 PE=1 SV=1	9.4	9.76	■	258	High	0	4.454	27		40	2		1	2		1	3	2	2	28	█	█	█	1.06191e+06	724273	1.52169e+06	96.3	65.7	138
P56537	Eukaryotic translation initiation factor 6 OS=Homo sapiens OX=9606 GN=EIF6 PE=1 SV=1	26.6	4.68	■	3001	High	0	28.32	73	82	180	3	2	5	2	2	4	10	4	4	27	█	█	█	1.61493e+06	1.44717e+07	1.23885e+07	17	152.5	130.5
Q7Z3Y8	Keratin, type I cytoskeletal 27 OS=Homo sapiens OX=9606 GN=KRT27 PE=1 SV=2	49.8	5.05	■	3038	High	0	32.861	140	427	138	53	69	44	2	8	2	166	8	3	15	█	█	█	819274	3.2146e+06	2.14309e+06	39.8	156.1	104.1
P52294	Importin subunit alpha-5 OS=Homo sapiens OX=9606 GN=KPNA1 PE=1 SV=3	60.2	5.01	■	3010	High	0	10.76	73	30	92	3	1	4	2	1	3	8	3	1	7	█	█	█	699948	496826	640206	114.3	81.1	104.6
P19388	DNA-directed RNA polymerases I, II, and III subunit RPABC1 OS=Homo sapiens OX=9606 GN=POLR2E PE=1 SV=4	24.5	5.95	■	2555	High	0	15.366	52	38	163	2	1	4	2	1	4	7	4	4	23	█	█	█	2.49469e+06	1.10564e+06	7.5967e+06	66.8	29.6	203.5
Q9NRR4	Ribonuclease 3 OS=Homo sapiens OX=9606 GN=DROSHA PE=1 SV=2	159.2	7.87	■	2572	High	0	6.599	84		10	2		1	2		1	3	2	2	2	█	█	█	888232	497923	438791	146	81.9	72.1
P47929	Galectin-7 OS=Homo sapiens OX=9606 GN=LGALS7 PE=1 SV=2	15.1	7.62	■	2578	High	0	9.743	28	85		2	2		2	2		4	3	3	24	█	█	█	2.29177e+06	4.59293e+06	514346	92.9	186.2	20.9
Q92600	CCR4-NOT transcription complex subunit 9 OS=Homo sapiens OX=9606 GN=CNOT9 PE=1 SV=1	33.6	8.03	■	2600	High	0	16.958	47	180	172	2	4	5	2	4	5	11	5	5	20	█	█	█	8.38236e+06	5.15526e+06	6.2963e+06	126.8	78	95.2
Q8N1G4	Leucine-rich repeat-containing protein 47 OS=Homo sapiens OX=9606 GN=LRRC47 PE=1 SV=1	63.4	8.28	■	3022	High	0	13.746	62	16	110	2	1	3	2	1	3	6	4	4	8	█	█	█	344398	414834	1.50426e+06	45.6	55	199.4
P32121	Beta-arrestin-2 OS=Homo sapiens OX=9606 GN=ARRB2 PE=1 SV=2	46.1	7.69	■	2590	High	0	8.802	56	26	16	2	1	2	2	1	2	5	3	3	10	█	█	█	1.17487e+06	136591	464625	198.4	23.1	78.5
Q9P016	Thymocyte nuclear protein 1 OS=Homo sapiens OX=9606 GN=THYN1 PE=1 SV=1	25.7	9.25	■	3021	High	0	11.065	74	76	109	2	3	4	2	3	4	9	5	5	20	█	█	█	1.55806e+06	2.17618e+06	5.94625e+06	48.3	67.4	184.3
P52565	Rho GDP-dissociation inhibitor 1 OS=Homo sapiens OX=9606 GN=ARHGDIA PE=1 SV=3	23.2	5.11	■	447	High	0	10.226	72	38	59	2	1	2	2	1	2	5	2	2	15	█	█	█	562776	924418	1.25575e+06	61.6	101.1	137.3
P50570	Dynamin-2 OS=Homo sapiens OX=9606 GN=DNM2 PE=1 SV=2	98	7.44	■	2574	High	0	8.139	42		106	2		3	2		3	5	3	3	3	█	█	█	835664	608742	1.34494e+06	89.9	65.5	144.7
Q9BVK2	Probable dolichyl pyrophosphate Glc1Man9GlcNAc2 alpha-1,3-glucosyltransferase OS=Homo sapiens OX=9606 GN=ALG8 PE=1 SV=2	60	9.14	■	3201	High	0	9.819	75	10		2	1		2	1		3	2	2	5	█	█	█	2.88974e+06	1.33755e+06	922173	168.4	77.9	53.7
O60684	Importin subunit alpha-7 OS=Homo sapiens OX=9606 GN=KPNA6 PE=1 SV=1	60	4.98	■	2554	High	0	11.765	60	30	115	2	1	4	2	1	3	7	3	1	7	█	█	█	3.00427e+06	1.99495e+06	2.78402e+06	115.8	76.9	107.3
Q9BYD3	39S ribosomal protein L4, mitochondrial OS=Homo sapiens OX=9606 GN=MRPL4 PE=1 SV=1	34.9	9.72	■	442	High	0	9.662	49	21	16	2	1	1	2	1	1	4	3	3	13	█	█	█	4.33957e+06	1.9437e+06	1.33123e+06	171	76.6	52.4
Q9NYL4	Peptidyl-prolyl cis-trans isomerase FKBP11 OS=Homo sapiens OX=9606 GN=FKBP11 PE=1 SV=1	22.2	9.39	■	3097	High	0	9.08	90			2			2			2	2	2	10	█	█	█	1.04442e+06	170731	193461	222.4	36.4	41.2
P09429	High mobility group protein B1 OS=Homo sapiens OX=9606 GN=HMGB1 PE=1 SV=3	24.9	5.74	■	2519	High	0	6.863	60	27	40	2	1	1	2	1	1	4	2	2	13	█	█	█	5037084	3.7529e+06	1.6031e+08	8.9	6.7	284.4
Q9NZJ5	Eukaryotic translation initiation factor 2-alpha kinase 3 OS=Homo sapiens OX=9606 GN=EIF2AK3 PE=1 SV=3	125.1	5.43	■	2523	High	0	5.129	42			2			2			2	2	2	2	█	█	█	824128	94494.7	133405	235	26.9	38
Q9Y296	Trafficking protein particle complex subunit 4 OS=Homo sapiens OX=9606 GN=TRAPPC4 PE=1 SV=1	24.3	6.21	■	3091	High	0	8.183	65	21	21	2	1	1	2	1	1	4	3	3	14	█	█	█	762474	866980	915639	89.9	102.2	107.9
Q9Y291	28S ribosomal protein S33, mitochondrial OS=Homo sapiens OX=9606 GN=MRPS33 PE=1 SV=1	12.6	10.11	■	3087	High	0	8.281	69	59	22	2	2	2	2	2	2	6	3	3	25	█	█	█	2.24165e+06	5.90139e+06	5.57216e+06	49	129.1	121.9
P62714	Serine/threonine-protein phosphatase 2A catalytic subunit beta isoform OS=Homo sapiens OX=9606 GN=PPP2CB PE=1 SV=1	35.6	5.43	■	434	High	0	17.382	92		123	2		5	2		3	7	3	3	11	█	█	█	713297	1.51083e+06	2.64358e+06	44	93.1	162.9
Q99848	Probable rRNA-processing protein EBP2 OS=Homo sapiens OX=9606 GN=EBNA1BP2 PE=1 SV=2	34.8	10.1	■	469	High	0	51.73	72	180	526	2	7	17	2	6	11	26	11	11	40	█	█	█	1.74655e+06	6.95178e+06	3.29723e+07	12.6	50	237.4
Q8IWT6	Volume-regulated anion channel subunit LRRC8A OS=Homo sapiens OX=9606 GN=LRRC8A PE=1 SV=1	94.1	7.94	■	2628	High	0	4.162	57			2			2			2	2	2	2	█	█	█	769577		806766	146.5		153.5
P82921	28S ribosomal protein S21, mitochondrial OS=Homo sapiens OX=9606 GN=MRPS21 PE=1 SV=3	10.7	9.92	■	2626	High	0	12.597	93	134	44	4	4	2	2	2	1	10	2	2	30	█	█	█	1.05601e+06	2.42174e+06	1.41251e+06	64.8	148.6	86.7
Q9NVP1	ATP-dependent RNA helicase DDX18 OS=Homo sapiens OX=9606 GN=DDX18 PE=1 SV=2	75.4	9.5	■	472	High	0	53.936	93	151	579	2	5	18	2	4	14	25	14	14	25	█	█	█	2.08557e+06	5.12493e+06	2.70691e+07	18.3	44.9	236.9
P24941	Cyclin-dependent kinase 2 OS=Homo sapiens OX=9606 GN=CDK2 PE=1 SV=2	33.9	8.68	■	435	High	0	22.626	89	71	297	4	4	9	2	2	7	17	7	5	28	█	█	█	566911	727562	2.21985e+06	48.4	62.1	189.5
Q96N66	Lysophospholipid acyltransferase 7 OS=Homo sapiens OX=9606 GN=MBOAT7 PE=1 SV=2	52.7	8.97	■	471	High	0	18.186	159	120	50	2	2	2	2	2	2	6	3	3	8	█	█	█	6.84125e+06	2.61194e+06	2.29998e+06	174.6	66.7	58.7
Q9H967	WD repeat-containing protein 76 OS=Homo sapiens OX=9606 GN=WDR76 PE=1 SV=2	69.7	9.25	■	3065	High	0	21.564	33	29	204	2	2	7	2	2	7	11	7	7	14	█	█	█	3.58236e+06	3.15404e+06	8.00593e+06	72.9	64.2	162.9
Q9NRX6	Protein kish-B OS=Homo sapiens OX=9606 GN=TMEM167B PE=1 SV=1	8.3	9.61	■	2995	High	0	4.722	63	37	11	2	3	1	2	1	1	6	2	2	20	█	█	█	941615	2.26386e+06	1.66597e+06	58	139.4	102.6
Q5BJD5	Transmembrane protein 41B OS=Homo sapiens OX=9606 GN=TMEM41B PE=1 SV=1	32.5	9.58	■	3070	High	0	5.817	62			4			2			4	2	2	9	█	█	█	1.00045e+06	180127	128164	229.3	41.3	29.4
Q96QA5	Gasdermin-A OS=Homo sapiens OX=9606 GN=GSDMA PE=1 SV=4	49.3	5.29	■	3203	High	0	21.704	23	185		2	5		2	5		7	7	7	19	█	█	█	2.67194e+06	5.91508e+06	1.52144e+06	79.3	175.5	45.2
Q6UWP8	Suprabasin OS=Homo sapiens OX=9606 GN=SBSN PE=1 SV=2	60.5	7.01	■	2433	High	0	17.127	54	137		2	4		2	3		6	3	3	15	█	█	█	722712	1.4792e+06	346781	85.1	174.1	40.8
Q9P287	BRCA2 and CDKN1A-interacting protein OS=Homo sapiens OX=9606 GN=BCCIP PE=1 SV=1	36	4.61	■	2425	High	0	9.113	12	10	80	2	1	2	2	1	2	5	3	3	15	█	█	█	621000	720785	1.64083e+06	62.5	72.5	165
Q92747	Actin-related protein 2/3 complex subunit 1A OS=Homo sapiens OX=9606 GN=ARPC1A PE=1 SV=2	41.5	8.18	■	2310	High	0	9.581	66			2			2			2	2	2	8	█	█	█	1.18146e+06	135090	169364	238.5	27.3	34.2
Q13561	Dynactin subunit 2 OS=Homo sapiens OX=9606 GN=DCTN2 PE=1 SV=4	44.2	5.21	■	141	High	0	7.6	73		53	2		2	2		2	4	3	3	10	█	█	█	516615		518679	149.7		150.3
Q13395	Probable methyltransferase TARBP1 OS=Homo sapiens OX=9606 GN=TARBP1 PE=1 SV=1	181.6	7.05	■	580	High	0	7.9	54		22	3		1	2		1	4	3	3	2	█	█	█	480773	268721	282168	139.8	78.1	82.1
P02662	Alpha-S1-casein (Laboratory-Cont) OS=Bos taurus GN=CSN1S1 PE=1 SV=2	24.5	5.02	■	302	High	0	15.011	97	126	79	4	5	3	2	3	3	12	3	3	17	█	█	█	1.23979e+06	2.88053e+06	2.52275e+06	56	130.1	113.9
O43181	NADH dehydrogenase [ubiquinone] iron-sulfur protein 4, mitochondrial OS=Homo sapiens OX=9606 GN=NDUFS4 PE=1 SV=1	20.1	10.3	■	298	High	0	6.093	32	26	12	2	2	1	2	1	1	5	2	2	14	█	█	█	2.36816e+06	1.12515e+06	2.10521e+06	126.9	60.3	112.8
Q9GZL7	Ribosome biogenesis protein WDR12 OS=Homo sapiens OX=9606 GN=WDR12 PE=1 SV=2	47.7	5.9	■	3299	High	0	38.262	62	115	265	2	3	10	2	3	9	15	10	10	36	█	█	█	1.59349e+06	2.17694e+06	1.26147e+07	29.2	39.9	231
Q13510	Acid ceramidase OS=Homo sapiens OX=9606 GN=ASAH1 PE=1 SV=5	44.6	7.62	■	3309	High	0	11.076	63	64		2	2		2	2		4	3	3	8	█	█	█	1.5993e+06	2.0986e+06	240611	121.8	159.9	18.3
O60231	Pre-mRNA-splicing factor ATP-dependent RNA helicase DHX16 OS=Homo sapiens OX=9606 GN=DHX16 PE=1 SV=2	119.2	6.8	■	2698	High	0	21.016	44	27	212	2	1	6	2	1	5	9	5	4	6	█	█	█	387550	283159	1.53245e+06	52.8	38.6	208.7
Q12816	Trophinin OS=Homo sapiens OX=9606 GN=TRO PE=1 SV=3	143.6	9.03	■	2331	High	0	7.504	85	122	82	2	3	2	2	3	2	7	3	1	2	█	█	█		218600	132689		186.7	113.3
Q96EX3	Cytoplasmic dynein 2 intermediate chain 2 OS=Homo sapiens OX=9606 GN=DYNC2I2 PE=1 SV=2	57.8	6.64	■	3286	High	0	6.888	54	33	73	2	1	2	2	1	2	5	2	2	4	█	█	█	626453	761610	730852	88.7	107.8	103.5
Q7L5D6	Golgi to ER traffic protein 4 homolog OS=Homo sapiens OX=9606 GN=GET4 PE=1 SV=1	36.5	5.41	■	568	High	0	8.36	71		32	4		1	2		1	5	2	2	7	█	█	█	1.3516e+06	771728	933831	132.6	75.7	91.6
Q8IW75	Serpin A12 OS=Homo sapiens OX=9606 GN=SERPINA12 PE=1 SV=1	47.1	9.29	■	153	High	0	7.937	57	112		2	3		2	3		5	3	3	7	█	█	█	1.30473e+06	1.58738e+06	125039	129.7	157.8	12.4
Q8IY21	Probable ATP-dependent RNA helicase DDX60 OS=Homo sapiens OX=9606 GN=DDX60 PE=1 SV=3	197.7	7.59	■	3283	High	0	4.506	34		14	2		1	2		1	3	2	2	1	█	█	█	372446	247189	166218	142.2	94.4	63.5
Q9H0H0	Integrator complex subunit 2 OS=Homo sapiens OX=9606 GN=INTS2 PE=1 SV=2	134.2	6.05	■	2345	High	0	7.757	44		1	2		1	2		1	3	2	2	3	█	█	█	283232		264114	155.2		144.8
P18887	DNA repair protein XRCC1 OS=Homo sapiens OX=9606 GN=XRCC1 PE=1 SV=2	69.4	6.39	■	395	High	0	15.319	42	2	141	2	1	5	2	1	4	8	4	4	7	█	█	█	1.24497e+06	394909	4.22538e+06	63.7	20.2	216.1
Q9BUB7	Transmembrane protein 70, mitochondrial OS=Homo sapiens OX=9606 GN=TMEM70 PE=1 SV=2	29	8.91	■	3281	High	0	8.364	93	55	39	2	1	2	2	1	2	5	2	2	9	█	█	█	1.46562e+06	311875	790350	171.2	36.4	92.3
O95159	Zinc finger protein-like 1 OS=Homo sapiens OX=9606 GN=ZFPL1 PE=1 SV=2	34.1	8.07	■	2294	High	0	8.618	88	84	89	2	4	2	2	2	2	8	2	2	8	█	█	█	2.89023e+06	1.81699e+07	4.59607e+06	33.8	212.5	53.7
Q5HYI8	Rab-like protein 3 OS=Homo sapiens OX=9606 GN=RABL3 PE=1 SV=1	26.4	7.11	■	3316	High	0	9.995	68	101	89	2	2	3	2	2	3	7	3	3	13	█	█	█	1.76261e+06	3.65549e+06	1.88584e+06	72.4	150.1	77.5
Q9Y262	Eukaryotic translation initiation factor 3 subunit L OS=Homo sapiens OX=9606 GN=EIF3L PE=1 SV=1	66.7	6.34	■	2271	High	0	23.629	48	148	236	2	5	7	2	5	7	14	8	8	15	█	█	█	1.90255e+06	2.75277e+06	4.39242e+06	63.1	91.3	145.6
Q53FT3	Protein Hikeshi OS=Homo sapiens OX=9606 GN=HIKESHI PE=1 SV=2	21.6	5.45	■	2273	High	0	8.667	87	66		2	2		2	2		4	2	2	11	█	█	█	875285	945808	464076	114.9	124.2	60.9
P54578	Ubiquitin carboxyl-terminal hydrolase 14 OS=Homo sapiens OX=9606 GN=USP14 PE=1 SV=3	56	5.3	■	116	High	0	19.4	59		258	2		6	2		6	8	6	6	13	█	█	█	1.73389e+06	1.44079e+06	3.18751e+06	81.8	67.9	150.3
P00374	Dihydrofolate reductase OS=Homo sapiens OX=9606 GN=DHFR PE=1 SV=2	21.4	7.42	■	3348	High	0	18.72	101	87	173	2	2	4	2	2	4	8	5	5	35	█	█	█	5.18798e+06	4.59596e+06	6.72918e+06	94.3	83.5	122.3
Q5VZF2	Muscleblind-like protein 2 OS=Homo sapiens OX=9606 GN=MBNL2 PE=1 SV=2	40.5	8.38	■	2282	High	0	6.199	47	41	11	2	1	1	2	1	1	4	2	1	5	█	█	█	404325	840459	347018	76.2	158.4	65.4
Q9Y6A9	Signal peptidase complex subunit 1 OS=Homo sapiens OX=9606 GN=SPCS1 PE=1 SV=5	18.3	8.72	■	2598	High	0	13.005	98	46	79	2	2	2	2	2	2	6	2	2	10	█	█	█	4.7522e+06	1.09609e+06	2.79389e+06	165	38	97
Q66K74	Microtubule-associated protein 1S OS=Homo sapiens OX=9606 GN=MAP1S PE=1 SV=2	112.1	7.3	■	3312	High	0	4.366	42			2			2			2	2	2	2	█	█	█
Q13888	General transcription factor IIH subunit 2 OS=Homo sapiens OX=9606 GN=GTF2H2 PE=1 SV=1	44.4	6.76	■	120	High	0	6.694	64		36	2		1	2		1	3	2	2	5	█	█	█	625623	423272	651898	110.4	74.7	115
P00491	Purine nucleoside phosphorylase OS=Homo sapiens OX=9606 GN=PNP PE=1 SV=2	32.1	6.95	■	2710	High	0	10.286	64	109	24	2	4	2	2	4	2	8	4	4	19	█	█	█	512395	873305	363295	87.9	149.8	62.3
P61019	Ras-related protein Rab-2A OS=Homo sapiens OX=9606 GN=RAB2A PE=1 SV=1	23.5	6.54	■	2906	High	0	28.301	143	257	237	2	7	5	2	6	5	14	6	6	33	█	█	█	2.7784e+06	8.67606e+06	4.91657e+06	50.9	159	90.1
Q15428	Splicing factor 3A subunit 2 OS=Homo sapiens OX=9606 GN=SF3A2 PE=1 SV=2	49.2	9.64	■	3326	High	0	16.782	24	16	116	2	1	9	2	1	5	12	5	5	14	█	█	█	2.16998e+06	1.4647e+06	7.89895e+06	56.4	38.1	205.5
Q9NW81	Distal membrane-arm assembly complex protein 2 OS=Homo sapiens OX=9606 GN=DMAC2 PE=1 SV=3	29.2	6.43	■	2911	High	0	5.178	40		42	2		2	2		2	4	2	2	8	█	█	█	383034	259101	227896	132.1	89.3	78.6
Q9NW13	RNA-binding protein 28 OS=Homo sapiens OX=9606 GN=RBM28 PE=1 SV=3	85.7	9.22	■	2290	High	0	48.266	34	135	493	2	3	12	2	3	12	17	12	12	20	█	█	█	1.26626e+06	2.11414e+06	1.45663e+07	21.2	35.3	243.5
Q5BJH2	Transmembrane protein 128 OS=Homo sapiens OX=9606 GN=TMEM128 PE=1 SV=2	18.8	6.76	■	3319	High	0	7.252	99	19		2	1		2	1		3	2	2	16	█	█	█	779715	361677	128642	184.2	85.4	30.4
Q9ULH0	Kinase D-interacting substrate of 220 kDa OS=Homo sapiens OX=9606 GN=KIDINS220 PE=1 SV=3	196.4	6.62	■	2902	High	0	14.725	36	176	39	2	5	1	2	5	1	8	6	6	4	█	█	█	918297	2.18763e+06	1.00438e+06	67	159.7	73.3
Q71RG4	Transmembrane and ubiquitin-like domain-containing protein 2 OS=Homo sapiens OX=9606 GN=TMUB2 PE=1 SV=2	33.8	5.03	■	2265	High	0	9.863	61			2			2			2	2	2	11	█	█	█	824290	131449	111379	231.7	37	31.3
Q7Z3Z0	Keratin, type I cytoskeletal 25 OS=Homo sapiens OX=9606 GN=KRT25 PE=1 SV=1	49.3	5.08	■	2347	High	0	29.522	140	347	138	53	68	44	2	7	2	165	7	2	15	█	█	█		1.11465e+06	92848.6		276.9	23.1
Q7LGA3	Heparan sulfate 2-O-sulfotransferase 1 OS=Homo sapiens OX=9606 GN=HS2ST1 PE=1 SV=1	41.9	8.69	■	2349	High	0	10.264	25	114	26	2	5	2	2	5	2	9	5	5	15	█	█	█	2.04211e+06	7.36265e+06	2.54384e+06	51.3	184.9	63.9
Q9UDW1	Cytochrome b-c1 complex subunit 9 OS=Homo sapiens OX=9606 GN=UQCR10 PE=1 SV=3	7.3	9.47	■	2669	High	0	10.565	92	50	72	3	1	2	2	1	2	6	2	2	38	█	█	█	4.7248e+06	2.5275e+06	6.27209e+06	104.8	56.1	139.1
O43164	E3 ubiquitin-protein ligase Praja-2 OS=Homo sapiens OX=9606 GN=PJA2 PE=1 SV=4	78.2	4.39	■	2390	High	0	7.12	79			2			2			2	2	2	4	█	█	█	102991	58879.4	39436.7	153.5	87.7	58.8
Q9BUN8	Derlin-1 OS=Homo sapiens OX=9606 GN=DERL1 PE=1 SV=1	28.8	9.51	■	2391	High	0	8.805	77	18	39	4	1	2	2	1	2	7	3	3	11	█	█	█	2.95861e+06	1.07866e+06	1.54886e+06	158.9	57.9	83.2
Q15388	Mitochondrial import receptor subunit TOM20 homolog OS=Homo sapiens OX=9606 GN=TOMM20 PE=1 SV=1	16.3	8.6	■	2392	High	0	12.59	66	69	134	4	3	5	2	2	3	12	3	3	28	█	█	█	5.0848e+07	2.01429e+07	2.86415e+07	153.1	60.7	86.2
Q9Y508	E3 ubiquitin-protein ligase RNF114 OS=Homo sapiens OX=9606 GN=RNF114 PE=1 SV=1	25.7	7.25	■	546	High	0	5.65	45	71	50	4	5	2	2	2	2	11	2	2	8	█	█	█	1.29748e+06	3.88452e+06	1.47474e+06	58.5	175.1	66.5
Q86Y39	NADH dehydrogenase [ubiquinone] 1 alpha subcomplex subunit 11 OS=Homo sapiens OX=9606 GN=NDUFA11 PE=1 SV=3	14.8	8.72	■	543	High	0	10.884	116		46	2		1	2		1	3	2	2	24	█	█	█	1.30839e+06	562293	455656	168.7	72.5	58.8
Q9H4G4	Golgi-associated plant pathogenesis-related protein 1 OS=Homo sapiens OX=9606 GN=GLIPR2 PE=1 SV=3	17.2	9.41	■	549	High	0	10.859	147	121	120	2	2	2	2	2	2	6	2	2	17	█	█	█	1.80284e+06	1.50785e+06	1.59118e+06	110.3	92.3	97.4
Q9Y2I7	1-phosphatidylinositol 3-phosphate 5-kinase OS=Homo sapiens OX=9606 GN=PIKFYVE PE=1 SV=3	237	6.7	■	3218	High	0	4.452	33			2			2			2	2	2	1	█	█	█	576564	820423	719056	81.7	116.3	101.9
Q15032	R3H domain-containing protein 1 OS=Homo sapiens OX=9606 GN=R3HDM1 PE=1 SV=3	120.6	8.75	■	2404	High	0	8.445	39	98	49	2	3	1	2	2	1	6	3	3	3	█	█	█	836443	1.17692e+06	663343	93.7	131.9	74.3
Q9NX24	H/ACA ribonucleoprotein complex subunit 2 OS=Homo sapiens OX=9606 GN=NHP2 PE=1 SV=1	17.2	8.22	■	2415	High	0	8.214	38	84	88	2	2	5	2	2	2	9	2	2	19	█	█	█	1.33842e+06	1.80498e+06	8.98093e+06	33.1	44.7	222.2
Q9NWW5	Ceroid-lipofuscinosis neuronal protein 6 OS=Homo sapiens OX=9606 GN=CLN6 PE=1 SV=1	35.9	8.87	■	2659	High	0	16.564	77	14	9	3	1	1	2	1	1	5	2	2	11	█	█	█	3.19454e+06	794873	1.70919e+06	168.2	41.8	90
Q01780	Exosome component 10 OS=Homo sapiens OX=9606 GN=EXOSC10 PE=1 SV=2	100.8	8.46	■	3216	High	0	30.029	46	13	282	2	1	9	2	1	9	12	10	10	13	█	█	█	1.8145e+06	1.60053e+06	4.85109e+06	65.9	58.1	176.1
O60282	Kinesin heavy chain isoform 5C OS=Homo sapiens OX=9606 GN=KIF5C PE=1 SV=1	109.4	6.19	■	3209	High	0	10.497	80		70	2		3	2		3	5	3	1	4	█	█	█			738881			300
O00217	NADH dehydrogenase [ubiquinone] iron-sulfur protein 8, mitochondrial OS=Homo sapiens OX=9606 GN=NDUFS8 PE=1 SV=1	23.7	6.34	■	186	High	0	6.157	79	19	32	3	2	3	2	2	2	8	2	2	10	█	█	█	1.4134e+06	863383	1.67866e+06	107.2	65.5	127.3
Q9BRX2	Protein pelota homolog OS=Homo sapiens OX=9606 GN=PELO PE=1 SV=2	43.3	6.34	■	2947	High	0	12.96	52	57	138	2	2	5	2	2	5	9	5	5	11	█	█	█	1.10071e+07	5.34373e+06	7.23351e+06	140	68	92
P15531	Nucleoside diphosphate kinase A OS=Homo sapiens OX=9606 GN=NME1 PE=1 SV=1	17.1	6.19	■	156	High	0	14.768	60	137	99	2	5	3	2	4	3	10	4	1	34	█	█	█	413307	1.26464e+06	737579	51.3	157.1	91.6
P60602	Reactive oxygen species modulator 1 OS=Homo sapiens OX=9606 GN=ROMO1 PE=1 SV=1	8.2	9.33	■	3226	High	0	5.222	72		22	2		1	2		1	3	2	2	35	█	█	█	3102638	1.28978e+06	1.17768e+06	167.1	69.5	63.4
Q9Y6R9	Centrosomal protein CCDC61 OS=Homo sapiens OX=9606 GN=CCDC61 PE=1 SV=3	57.3	10.27	■	170	High	0	4.533	37		16	2		1	2		1	3	2	2	4	█	█	█	635988	379682	539962	122.6	73.2	104.1
Q12899	Tripartite motif-containing protein 26 OS=Homo sapiens OX=9606 GN=TRIM26 PE=1 SV=1	62.1	5.03	■	157	High	0	12.116	104	88	60	2	2	1	2	2	1	5	3	3	6	█	█	█	1.21038e+06	724594	1.00367e+06	123.6	74	102.5
P0DN76	Splicing factor U2AF 35 kDa subunit-like protein OS=Homo sapiens OX=9606 GN=U2AF1L5 PE=1 SV=1	27.9	8.81	■	2933	High	0	12.135	128	69	197	2	2	5	2	2	3	9	3	3	14	█	█	█	2.59835e+06	2.91278e+06	1.58758e+07	36.4	40.9	222.7
Q02218	2-oxoglutarate dehydrogenase, mitochondrial OS=Homo sapiens OX=9606 GN=OGDH PE=1 SV=3	115.9	6.86	■	2354	High	0	13.11	84		94	2		4	2		4	6	5	5	4	█	█	█	1.10326e+06	940534	1.2226e+06	101.3	86.4	112.3
Q9NQT5	Exosome complex component RRP40 OS=Homo sapiens OX=9606 GN=EXOSC3 PE=1 SV=3	29.6	8.1	■	159	High	0	11.548	65	108	109	2	2	2	2	2	2	6	3	3	16	█	█	█	1.55905e+06	1.86798e+06	2.77675e+06	75.4	90.3	134.3
Q8WXE1	ATR-interacting protein OS=Homo sapiens OX=9606 GN=ATRIP PE=1 SV=1	85.8	6.32	■	2359	High	0.003	3.239	23		24	3		2	2		2	5	2	2	3	█	█	█	7.92789e+07	4.22113e+07	6.50738e+07	127.5	67.9	104.6
O14681	Etoposide-induced protein 2.4 homolog OS=Homo sapiens OX=9606 GN=EI24 PE=1 SV=4	38.9	9.72	■	3265	High	0	3.942	45			2			2			2	2	2	6	█	█	█	565547	100370	218065	191.9	34.1	74
Q6I9Y2	THO complex subunit 7 homolog OS=Homo sapiens OX=9606 GN=THOC7 PE=1 SV=3	23.7	5.67	■	2672	High	0	10.944	56		114	2		3	2		3	5	3	3	16	█	█	█	1.37888e+06	157111	3.4149e+06	83.6	9.5	206.9
O00629	Importin subunit alpha-3 OS=Homo sapiens OX=9606 GN=KPNA4 PE=1 SV=1	57.9	4.96	■	167	High	0	18.601	68	84	154	2	3	5	2	3	4	10	4	2	13	█	█	█		940536	1.20245e+06		131.7	168.3
Q9HD42	Charged multivesicular body protein 1a OS=Homo sapiens OX=9606 GN=CHMP1A PE=1 SV=1	21.7	8.06	■	2945	High	0	6.079	26	86	44	2	2	2	2	2	2	6	2	2	9	█	█	█	1.82897e+06	2.38025e+06	2.23056e+06	85.2	110.9	103.9
P60174	Triosephosphate isomerase OS=Homo sapiens OX=9606 GN=TPI1 PE=1 SV=4	26.7	6.9	■	2361	High	0	14.702	133	97	123	3	2	2	2	2	2	7	2	2	11	█	█	█	3.03926e+06	3.03614e+06	3.09698e+06	99.4	99.3	101.3
Q13330	Metastasis-associated protein MTA1 OS=Homo sapiens OX=9606 GN=MTA1 PE=1 SV=2	80.7	9.26	■	3233	High	0	35.471	82	55	343	3	1	9	2	1	7	13	7	5	12	█	█	█	349148	66128.1	5.67909e+06	17.2	3.3	279.6
Q9Y294	Histone chaperone ASF1A OS=Homo sapiens OX=9606 GN=ASF1A PE=1 SV=1	23	4.41	■	3232	High	0	12.905	90	47	146	2	2	2	2	2	2	6	2	2	13	█	█	█	1.2547e+06	1.63089e+06	2.21823e+06	73.8	95.9	130.4
Q9NR31	GTP-binding protein SAR1a OS=Homo sapiens OX=9606 GN=SAR1A PE=1 SV=1	22.4	6.68	■	558	High	0	9.908	94	50	105	2	1	2	2	1	2	5	2	1	12	█	█	█	836170	797009		153.6	146.4
Q92520	Protein FAM3C OS=Homo sapiens OX=9606 GN=FAM3C PE=1 SV=1	24.7	8.29	■	555	High	0	7.142	51	58	7	2	2	1	2	2	1	5	2	2	10	█	█	█	745884	1.09095e+06	530618	94.5	138.2	67.2
O95248	Myotubularin-related protein 5 OS=Homo sapiens OX=9606 GN=SBF1 PE=1 SV=4	208.3	6.9	■	2677	High	0	4.26	35			2			2			2	2	2	1	█	█	█	1.70571e+06	841322	2.36738e+06	104.1	51.4	144.5
P52209	6-phosphogluconate dehydrogenase, decarboxylating OS=Homo sapiens OX=9606 GN=PGD PE=1 SV=3	53.1	7.23	■	3228	High	0	15.524	52	77	95	3	3	4	2	3	4	10	5	5	13	█	█	█	1.10537e+06	1.80075e+06	2.61645e+06	60	97.8	142.1
P67775	Serine/threonine-protein phosphatase 2A catalytic subunit alpha isoform OS=Homo sapiens OX=9606 GN=PPP2CA PE=1 SV=1	35.6	5.54	■	434	High	0	17.382	92		123	2		5	2		3	7	3	3	11	█	█	█	713297	1.51083e+06	2.64358e+06	44	93.1	162.9
Q9H0Z9	RNA-binding protein 38 OS=Homo sapiens OX=9606 GN=RBM38 PE=1 SV=2	25.5	8.65	■	739	High	0	8.699	75	41	10	2	2	1	2	2	1	5	2	2	11	█	█	█	2.02543e+06	1.37891e+06	549554	153.7	104.6	41.7
Q8N2U9	Solute carrier family 66 member 2 OS=Homo sapiens OX=9606 GN=SLC66A2 PE=1 SV=1	30.5	8.18	■	924	High	0	5.917	50	83		2	2		2	2		4	2	2	7	█	█	█	643529	1.76399e+06	598837	64.2	176	59.8
Q3MHD2	Protein LSM12 homolog OS=Homo sapiens OX=9606 GN=LSM12 PE=1 SV=2	21.7	7.74	■	1756	High	0	11.994	34	104	118	2	3	3	2	2	2	8	2	2	14	█	█	█	2.55337e+06	7.38586e+06	4.6787e+06	52.4	151.6	96
Q8TAT6	Nuclear protein localization protein 4 homolog OS=Homo sapiens OX=9606 GN=NPLOC4 PE=1 SV=3	68.1	6.38	■	930	High	0	4.883	63			2			2			2	2	2	3	█	█	█	598715	153499	407409	154.9	39.7	105.4
P78318	Immunoglobulin-binding protein 1 OS=Homo sapiens OX=9606 GN=IGBP1 PE=1 SV=1	39.2	5.38	■	762	High	0	12.138	88		131	2		3	2		3	5	3	3	9	█	█	█	1.08268e+06	363526	1.92398e+06	96.4	32.4	171.3
O95674	Phosphatidate cytidylyltransferase 2 OS=Homo sapiens OX=9606 GN=CDS2 PE=1 SV=1	51.4	7.09	■	1910	High	0	11.462	81	11	3	2	2	1	2	2	1	5	2	2	9	█	█	█	2.33076e+06	688318	438430	202.2	59.7	38
P23921	Ribonucleoside-diphosphate reductase large subunit OS=Homo sapiens OX=9606 GN=RRM1 PE=1 SV=1	90	7.15	■	1297	High	0	14.693	49		187	2		5	2		5	7	5	5	9	█	█	█	1.17764e+06	1.55216e+06	1.99907e+06	74.7	98.5	126.8
P60866	40S ribosomal protein S20 OS=Homo sapiens OX=9606 GN=RPS20 PE=1 SV=1	13.4	9.94	■	764	High	0	18.019	75	94	94	5	6	5	2	2	2	16	2	2	19	█	█	█	5.5465e+07	1.07226e+08	7.68783e+07	69.5	134.3	96.3
Q9NZR1	Tropomodulin-2 OS=Homo sapiens OX=9606 GN=TMOD2 PE=1 SV=1	39.6	5.27	■	1307	High	0	8.378	103			2			2			2	2	2	6	█	█	█	1.25894e+06			300
Q9BYG3	MKI67 FHA domain-interacting nucleolar phosphoprotein OS=Homo sapiens OX=9606 GN=NIFK PE=1 SV=1	34.2	9.88	■	1767	High	0	40.542	15	46	414	2	2	10	2	2	10	14	10	10	43	█	█	█	673486	993458	1.18027e+07	15	22.1	262.9
Q9H8Y8	Golgi reassembly-stacking protein 2 OS=Homo sapiens OX=9606 GN=GORASP2 PE=1 SV=3	47.1	4.82	■	1902	High	0	18.796	111	151	171	2	4	4	2	3	4	10	4	4	14	█	█	█	4.46003e+06	1.93069e+07	8.2751e+06	41.8	180.8	77.5
Q8TB36	Ganglioside-induced differentiation-associated protein 1 OS=Homo sapiens OX=9606 GN=GDAP1 PE=1 SV=3	41.3	8.34	■	1901	High	0	9.904	93		32	2		1	2		1	3	2	2	7	█	█	█	5.41847e+06	3.17258e+06	3.74274e+06	131.8	77.2	91
Q9Y448	Small kinetochore-associated protein OS=Homo sapiens OX=9606 GN=KNSTRN PE=1 SV=2	35.4	6.3	■	770	High	0	6.363	45		29	2		1	2		1	3	2	2	7	█	█	█	1.07248e+06	663379	996645	117.7	72.8	109.4
Q9P0U1	Mitochondrial import receptor subunit TOM7 homolog OS=Homo sapiens OX=9606 GN=TOMM7 PE=1 SV=1	6.2	10.29	■	1529	High	0.002	3.476	59	73	76	6	4	5	2	2	2	15	2	2	24	█	█	█	3934429	3.32429e+06	2.90011e+06	116.2	98.2	85.6
Q7Z7F7	39S ribosomal protein L55, mitochondrial OS=Homo sapiens OX=9606 GN=MRPL55 PE=1 SV=1	15.1	11.15	■	836	High	0	4.182	38		13	2		1	2		1	3	2	2	19	█	█	█	510784	422241	366928	117.9	97.4	84.7
O15067	Phosphoribosylformylglycinamidine synthase OS=Homo sapiens OX=9606 GN=PFAS PE=1 SV=4	144.6	5.76	■	1316	High	0	8.449	41		46	2		2	2		2	4	3	3	3	█	█	█	1.4188e+06	2.76876e+06	1.58986e+06	73.7	143.8	82.6
Q9BV81	ER membrane protein complex subunit 6 OS=Homo sapiens OX=9606 GN=EMC6 PE=1 SV=1	12	10.07	■	1897	High	0	7.391	80	37	39	4	1	1	2	1	1	6	2	2	12	█	█	█	2.90126e+06	648466	886593	196.2	43.9	60
P49207	60S ribosomal protein L34 OS=Homo sapiens OX=9606 GN=RPL34 PE=1 SV=3	13.3	11.47	■	775	High	0	6.722	84	101	107	5	6	6	2	3	3	17	3	3	21	█	█	█	17587675	3.86011e+07	3.40271e+07	58.5	128.4	113.2
Q9UBS3	DnaJ homolog subfamily B member 9 OS=Homo sapiens OX=9606 GN=DNAJB9 PE=1 SV=1	25.5	8.27	■	1318	High	0	13.711	99	155	71	2	3	2	2	3	2	7	3	3	17	█	█	█	1.27157e+06	2.58823e+06	1.19468e+06	75.5	153.6	70.9
P56134	ATP synthase subunit f, mitochondrial OS=Homo sapiens OX=9606 GN=ATP5MF PE=1 SV=3	10.9	9.67	■	1320	High	0	17.848	115	82	144	6	4	4	2	2	2	14	2	2	26	█	█	█	18527080	9.54269e+06	1.39625e+07	132.2	68.1	99.7
Q99426	Tubulin-folding cofactor B OS=Homo sapiens OX=9606 GN=TBCB PE=1 SV=2	27.3	5.15	■	1520	High	0	7.626	55		78	2		3	2		3	5	3	3	12	█	█	█	1.40733e+06	768312	1.88411e+06	104	56.8	139.2
Q6NXE6	Armadillo repeat-containing protein 6 OS=Homo sapiens OX=9606 GN=ARMC6 PE=1 SV=2	54.1	6.24	■	1323	High	0	15.446	52	16	196	2	1	5	2	1	5	8	5	5	13	█	█	█	863821	1.15429e+06	1.64737e+06	70.7	94.5	134.8
Q9BZV1	UBX domain-containing protein 6 OS=Homo sapiens OX=9606 GN=UBXN6 PE=1 SV=1	49.7	6.89	■	1552	High	0	3.992	12	8	4	2	1	1	2	1	1	4	2	2	7	█	█	█	657717	495312	589129	113.3	85.3	101.4
P61604	10 kDa heat shock protein, mitochondrial OS=Homo sapiens OX=9606 GN=HSPE1 PE=1 SV=2	10.9	8.92	■	1514	High	0	16.747	63	118	138	2	3	4	2	3	4	9	5	5	52	█	█	█	862846	2.77112e+06	2.66571e+06	41.1	132	126.9
B9A064	Immunoglobulin lambda-like polypeptide 5 OS=Homo sapiens OX=9606 GN=IGLL5 PE=2 SV=2	23	8.84	■	1280	High	0	6.36	88	13		4	1		2	1		5	2	2	11	█	█	█	1.6162e+06	636870	67702.5	208.9	82.3	8.8
O14880	Microsomal glutathione S-transferase 3 OS=Homo sapiens OX=9606 GN=MGST3 PE=1 SV=1	16.5	9.38	■	1923	High	0	16.028	164	166	163	4	4	5	2	2	2	13	2	2	18	█	█	█	1.74272e+07	1.23917e+07	9.63553e+06	132.5	94.2	73.3
O14683	Tumor protein p53-inducible protein 11 OS=Homo sapiens OX=9606 GN=TP53I11 PE=1 SV=2	21	9.55	■	1947	High	0	11.06	83	40	60	2	1	1	2	1	1	4	2	2	13	█	█	█	4.85019e+06	1.59388e+06	1.66044e+06	179.5	59	61.5
Q9UP83	Conserved oligomeric Golgi complex subunit 5 OS=Homo sapiens OX=9606 GN=COG5 PE=1 SV=3	92.7	6.6	■	1249	High	0	5.341	56		53	2		2	2		2	4	2	2	3	█	█	█	779141	391575	671362	126.9	63.8	109.3
Q14197	Peptidyl-tRNA hydrolase ICT1, mitochondrial OS=Homo sapiens OX=9606 GN=MRPL58 PE=1 SV=1	23.6	10.07	■	1251	High	0	9.966	58	79	83	2	2	3	2	2	3	7	3	3	17	█	█	█	2.18976e+06	2.03603e+06	1.70661e+06	110.7	103	86.3
Q13765	Nascent polypeptide-associated complex subunit alpha OS=Homo sapiens OX=9606 GN=NACA PE=1 SV=1	23.4	4.56	■	912	High	0	22.01	91	137	216	2	3	4	2	3	4	9	4	4	26	█	█	█	1.60395e+06	3.13396e+06	2.75772e+06	64.2	125.4	110.4
Q96S97	Myeloid-associated differentiation marker OS=Homo sapiens OX=9606 GN=MYADM PE=1 SV=2	35.3	8.15	■	1254	High	0	7.152	79	44	33	2	1	1	2	1	1	4	2	2	10	█	█	█	1.76282e+06	1.36801e+06	1.18638e+06	122.5	95.1	82.4
Q9BX46	RNA-binding protein 24 OS=Homo sapiens OX=9606 GN=RBM24 PE=1 SV=1	24.8	8.51	■	739	High	0	8.699	75	41	10	2	2	1	2	2	1	5	2	2	11	█	█	█	2.02543e+06	1.37891e+06	549554	153.7	104.6	41.7
Q9UQ35	Serine/arginine repetitive matrix protein 2 OS=Homo sapiens OX=9606 GN=SRRM2 PE=1 SV=2	299.4	12.06	■	1579	High	0	34.753	45		360	2		12	2		11	14	11	11	5	█	█	█	2.65279e+06	680244	8.57232e+06	66.8	17.1	216
O75380	NADH dehydrogenase [ubiquinone] iron-sulfur protein 6, mitochondrial OS=Homo sapiens OX=9606 GN=NDUFS6 PE=1 SV=1	13.7	8.28	■	1258	High	0	6.152	43	13	13	2	1	2	2	1	2	5	3	3	35	█	█	█	1271043	667630	1.38224e+06	114.8	60.3	124.9
O15111	Inhibitor of nuclear factor kappa-B kinase subunit alpha OS=Homo sapiens OX=9606 GN=CHUK PE=1 SV=2	84.6	6.73	■	1740	High	0	5.84	12	33	10	2	2	1	2	2	1	5	2	2	3	█	█	█	790552	447512	586192	130	73.6	96.4
Q15024	Exosome complex component RRP42 OS=Homo sapiens OX=9606 GN=EXOSC7 PE=1 SV=3	31.8	5.19	■	1259	High	0	11.498	25	83	110	2	3	4	2	3	4	9	4	4	16	█	█	█	413478	2.2826e+06	2.14322e+06	25.6	141.5	132.9
Q99805	Transmembrane 9 superfamily member 2 OS=Homo sapiens OX=9606 GN=TM9SF2 PE=1 SV=1	75.7	7.44	■	1936	High	0	25.448	49	250	126	2	6	4	2	6	4	12	6	6	11	█	█	█	1.90449e+06	5.4831e+06	6.46268e+06	41.3	118.8	140
Q86UE4	Protein LYRIC OS=Homo sapiens OX=9606 GN=MTDH PE=1 SV=2	63.8	9.32	■	1039	High	0	5.286	30		58	2		2	2		2	4	2	2	5	█	█	█	862985	1.03101e+06	928431	91.7	109.6	98.7
Q9Y2U8	Inner nuclear membrane protein Man1 OS=Homo sapiens OX=9606 GN=LEMD3 PE=1 SV=2	99.9	7.55	■	1038	High	0	33.601	91		350	2		8	2		8	10	8	8	12	█	█	█	863208	827568	3.92959e+06	46.1	44.2	209.8
Q14533	Keratin, type II cuticular Hb1 OS=Homo sapiens OX=9606 GN=KRT81 PE=1 SV=3	54.9	5.47	■	1266	High	0	7.212	54	23		4	1		2	1		5	3	2	5	█	█	█	790869	221043		234.5	65.5
Q8TAD4	Zinc transporter 5 OS=Homo sapiens OX=9606 GN=SLC30A5 PE=1 SV=1	84	7.31	■	742	High	0	18.2	75	192	100	2	5	3	2	5	3	10	5	5	9	█	█	█	1.36023e+06	6.83271e+06	2.25922e+06	39	196.1	64.8
P84077	ADP-ribosylation factor 1 OS=Homo sapiens OX=9606 GN=ARF1 PE=1 SV=2	20.7	6.8	■	342	High	0	18.802	91	101	167	3	2	4	2	2	3	9	3	1	19	█	█	█	310871	347169	662765	70.6	78.9	150.5
P62861	40S ribosomal protein S30 OS=Homo sapiens OX=9606 GN=FAU PE=1 SV=1	6.6	12.15	■	1743	High	0	9.524	105	111	64	4	4	3	2	2	1	11	2	2	19	█	█	█	1.7509e+07	3.55924e+07	2.62748e+07	66.2	134.5	99.3
P49721	Proteasome subunit beta type-2 OS=Homo sapiens OX=9606 GN=PSMB2 PE=1 SV=1	22.8	7.02	■	1571	High	0	15.693	92	140	204	3	4	7	2	3	5	14	5	5	31	█	█	█	5.89662e+06	5.45377e+06	5.86735e+06	102.7	95	102.2
P01834	Immunoglobulin kappa constant OS=Homo sapiens OX=9606 GN=IGKC PE=1 SV=2	11.8	6.52	■	745	High	0	5.429	58			2			2			2	2	2	36	█	█	█	251943			300
P07237	Protein disulfide-isomerase OS=Homo sapiens OX=9606 GN=P4HB PE=1 SV=3	57.1	4.87	■	1274	High	0	10.315	79	34	61	2	1	3	2	1	3	6	4	4	7	█	█	█	1.38203e+06	1.46657e+06	1.795e+06	89.3	94.7	116
Q92890	Ubiquitin recognition factor in ER-associated degradation protein 1 OS=Homo sapiens OX=9606 GN=UFD1 PE=1 SV=3	34.5	6.7	■	1558	High	0	9.121	49		49	2		3	2		3	5	3	3	14	█	█	█	996003	348555	997216	127.6	44.7	127.8
P61964	WD repeat-containing protein 5 OS=Homo sapiens OX=9606 GN=WDR5 PE=1 SV=1	36.6	8.27	■	848	High	0	20.212	33	71	97	2	5	4	2	4	4	11	6	6	25	█	█	█	851998	3.60212e+06	5.01394e+06	27	114.1	158.9
Q9BXS6	Nucleolar and spindle-associated protein 1 OS=Homo sapiens OX=9606 GN=NUSAP1 PE=1 SV=1	49.4	9.91	■	1732	High	0	18.468	64	169	234	2	3	4	2	3	4	9	4	4	11	█	█	█	1.35266e+06	2.32739e+06	2.13267e+06	69.8	120.1	110.1
Q8NFW8	N-acylneuraminate cytidylyltransferase OS=Homo sapiens OX=9606 GN=CMAS PE=1 SV=2	48.3	7.93	■	778	High	0	11.879	85	59	167	2	1	4	2	1	4	7	4	4	10	█	█	█	836365	638619	2.67269e+06	60.5	46.2	193.3
Q12931	Heat shock protein 75 kDa, mitochondrial OS=Homo sapiens OX=9606 GN=TRAP1 PE=1 SV=3	80.1	8.21	■	1506	High	0	14.575	135	146	116	3	5	5	2	3	2	13	3	2	6	█	█	█
Q9H270	Vacuolar protein sorting-associated protein 11 homolog OS=Homo sapiens OX=9606 GN=VPS11 PE=1 SV=1	107.8	7.05	■	807	High	0	4.859	31		9	2		1	2		1	3	3	3	3	█	█	█	1.47754e+06	537965	1.09692e+06	142.4	51.9	105.7
Q86YT6	E3 ubiquitin-protein ligase MIB1 OS=Homo sapiens OX=9606 GN=MIB1 PE=1 SV=1	110.1	6.92	■	1839	High	0	5.027	52	38	14	2	1	1	2	1	1	4	2	2	2	█	█	█	1.01066e+06	571615	325063	159	89.9	51.1
Q9HD26	Golgi-associated PDZ and coiled-coil motif-containing protein OS=Homo sapiens OX=9606 GN=GOPC PE=1 SV=1	50.5	5.92	■	1406	High	0	4.302	23			2			2			2	2	2	4	█	█	█	870715	366309	788165	129	54.3	116.8
Q5RI15	Cytochrome c oxidase assembly protein COX20, mitochondrial OS=Homo sapiens OX=9606 GN=COX20 PE=1 SV=2	13.3	8.76	■	1407	High	0	9.003	65	50	76	2	2	2	2	2	2	6	2	2	20	█	█	█	4.34817e+06	1.96481e+06	2.00896e+06	156.7	70.8	72.4
Q93009	Ubiquitin carboxyl-terminal hydrolase 7 OS=Homo sapiens OX=9606 GN=USP7 PE=1 SV=2	128.2	5.55	■	1412	High	0	12.132	46	33	110	2	2	4	2	2	4	8	5	5	4	█	█	█	1.04929e+06	874378	4.36935e+06	50	41.7	208.3
Q9UQ90	Paraplegin OS=Homo sapiens OX=9606 GN=SPG7 PE=1 SV=2	88.2	8.69	■	1835	High	0	4.891	21			2			2			2	2	2	3	█	█	█	417769	112974		236.1	63.9
Q8WWC4	m-AAA protease-interacting protein 1, mitochondrial OS=Homo sapiens OX=9606 GN=MAIP1 PE=1 SV=1	32.5	9.17	■	1815	High	0	9.66	89	65	88	2	2	2	2	2	2	6	2	2	8	█	█	█	859422	918786	387564	119	127.3	53.7
Q9P0S3	ORM1-like protein 1 OS=Homo sapiens OX=9606 GN=ORMDL1 PE=1 SV=1	17.4	9.64	■	1455	High	0	9.313	83	59	27	2	2	1	2	2	1	5	2	2	17	█	█	█	1818350	1.01806e+06	907879	145.7	81.6	72.7
Q6IAN0	Dehydrogenase/reductase SDR family member 7B OS=Homo sapiens OX=9606 GN=DHRS7B PE=1 SV=2	35.1	9.55	■	983	High	0.005	2.783	18			3			2			3	2	2	8	█	█	█
Q96PY6	Serine/threonine-protein kinase Nek1 OS=Homo sapiens OX=9606 GN=NEK1 PE=1 SV=2	142.7	5.94	■	1449	High	0.002	3.325	38			2			2			2	2	2	2	█	█	█	720218		217939	230.3		69.7
E9PAV3	Nascent polypeptide-associated complex subunit alpha, muscle-specific form OS=Homo sapiens OX=9606 GN=NACA PE=1 SV=1	205.3	9.58	■	912	High	0	22.01	91	137	216	2	3	4	2	3	4	9	4	4	3	█	█	█	1.60395e+06	3.13396e+06	2.75772e+06	64.2	125.4	110.4
Q9UI08	Ena/VASP-like protein OS=Homo sapiens OX=9606 GN=EVL PE=1 SV=2	44.6	8.84	■	975	High	0	5.63	28			2			2			2	2	2	6	█	█	█	695911	151478		246.4	53.6
Q96T88	E3 ubiquitin-protein ligase UHRF1 OS=Homo sapiens OX=9606 GN=UHRF1 PE=1 SV=1	89.8	7.56	■	1818	High	0	42.464	35	13	455	2	1	15	2	1	14	18	14	14	22	█	█	█	1.47861e+06	435703	1.27301e+07	30.3	8.9	260.8
P16949	Stathmin OS=Homo sapiens OX=9606 GN=STMN1 PE=1 SV=3	17.3	5.97	■	972	High	0	7.509	40	79	53	2	2	1	2	2	1	5	2	2	15	█	█	█	745916	1.17118e+06	1.14944e+06	73	114.6	112.4
P11802	Cyclin-dependent kinase 4 OS=Homo sapiens OX=9606 GN=CDK4 PE=1 SV=2	33.7	7.01	■	809	High	0	11.717	79	102	94	4	4	5	2	2	3	13	3	2	12	█	█	█	983942	1.32246e+06	980340	89.8	120.7	89.5
O43402	ER membrane protein complex subunit 8 OS=Homo sapiens OX=9606 GN=EMC8 PE=1 SV=1	23.8	6.4	■	1828	High	0	12.147	68		72	2		3	2		3	5	3	3	17	█	█	█	1.78079e+06	407396	2.23389e+06	120.8	27.6	151.6
Q9BVL2	Nucleoporin p58/p45 OS=Homo sapiens OX=9606 GN=NUP58 PE=1 SV=1	60.9	9.33	■	1431	High	0	25.345	102	210	162	2	7	6	2	5	5	15	7	7	14	█	█	█	328238	5.46868e+06	3.9051e+06	10.1	169.1	120.8
Q00013	55 kDa erythrocyte membrane protein OS=Homo sapiens OX=9606 GN=MPP1 PE=1 SV=2	52.3	7.37	■	1444	High	0	17.237	107	53	176	2	2	5	2	2	5	9	5	5	14	█	█	█	2.12072e+06	1.20069e+06	3.78088e+06	89.6	50.7	159.7
Q5UCC4	ER membrane protein complex subunit 10 OS=Homo sapiens OX=9606 GN=EMC10 PE=1 SV=1	27.3	6.13	■	970	High	0	12.793	91	23	44	2	1	1	2	1	1	4	2	2	10	█	█	█	2.351e+06	271592	1.06954e+06	191	22.1	86.9
P31153	S-adenosylmethionine synthase isoform type-2 OS=Homo sapiens OX=9606 GN=MAT2A PE=1 SV=1	43.6	6.48	■	1435	High	0	13.57	43	64	114	2	2	2	2	2	2	6	3	3	9	█	█	█	1.50888e+06	1.56382e+06	3.07356e+06	73.6	76.3	150
Q96GD4	Aurora kinase B OS=Homo sapiens OX=9606 GN=AURKB PE=1 SV=3	39.3	9.29	■	813	High	0	25.306	79	35	291	2	1	6	2	1	6	9	6	5	20	█	█	█	1.43026e+06	1.26309e+06	7.81601e+06	40.8	36.1	223.1
O00189	AP-4 complex subunit mu-1 OS=Homo sapiens OX=9606 GN=AP4M1 PE=1 SV=2	49.9	7.2	■	1405	High	0.001	3.729	39			2			2			2	2	2	4	█	█	█	2.27952e+06	166117	2.01433e+06	153.3	11.2	135.5
O43674	NADH dehydrogenase [ubiquinone] 1 beta subcomplex subunit 5, mitochondrial OS=Homo sapiens OX=9606 GN=NDUFB5 PE=1 SV=1	21.7	9.63	■	1330	High	0	5.761	63		29	2		1	2		1	3	2	2	10	█	█	█	1421256	340671	1.33942e+06	137.5	33	129.6
Q8TC12	Retinol dehydrogenase 11 OS=Homo sapiens OX=9606 GN=RDH11 PE=1 SV=2	35.4	8.82	■	1803	High	0	9.903	64	57	109	2	1	3	2	1	3	6	3	3	12	█	█	█	1.07327e+06	624096	1.42003e+06	103.3	60.1	136.7
Q9UH62	Armadillo repeat-containing X-linked protein 3 OS=Homo sapiens OX=9606 GN=ARMCX3 PE=1 SV=1	42.5	8.37	■	1849	High	0	5.137	37			2			2			2	2	2	6	█	█	█	1.40102e+06	746306	576385	154.3	82.2	63.5
Q9HBH1	Peptide deformylase, mitochondrial OS=Homo sapiens OX=9606 GN=PDF PE=1 SV=1	27	9.16	■	1503	High	0	7.725	45	63	99	3	2	4	2	2	4	9	4	4	14	█	█	█	2.87455e+06	2.2396e+06	3.29996e+06	102.5	79.9	117.7
Q06265	Exosome complex component RRP45 OS=Homo sapiens OX=9606 GN=EXOSC9 PE=1 SV=3	48.9	5.29	■	784	High	0	9.942	86	67	44	2	2	2	2	2	2	6	2	2	5	█	█	█	813742	1.14111e+06	1.57179e+06	69.2	97.1	133.7
Q8WUY1	Protein THEM6 OS=Homo sapiens OX=9606 GN=THEM6 PE=1 SV=2	23.9	9.55	■	1782	High	0	6.534	34	43	32	2	1	1	2	1	1	4	3	3	12	█	█	█	1.225e+06	1.10066e+06	696365	121.6	109.3	69.1
O15155	BET1 homolog OS=Homo sapiens OX=9606 GN=BET1 PE=1 SV=1	13.3	9.06	■	1350	High	0	13.723	121	108	123	3	5	3	2	2	2	11	2	2	25	█	█	█	2813756	8.51065e+06	3.24982e+06	57.9	175.2	66.9
O14545	TRAF-type zinc finger domain-containing protein 1 OS=Homo sapiens OX=9606 GN=TRAFD1 PE=1 SV=1	64.8	5.29	■	942	High	0	5.724	79			2			2			2	2	2	4	█	█	█	432107	308679	204629	137.1	98	64.9
Q96A65	Exocyst complex component 4 OS=Homo sapiens OX=9606 GN=EXOC4 PE=1 SV=1	110.4	6.49	■	1359	High	0	6.687	67			2			2			2	2	2	3	█	█	█	442681	565030	303906	101.3	129.2	69.5
Q7KZI7	Serine/threonine-protein kinase MARK2 OS=Homo sapiens OX=9606 GN=MARK2 PE=1 SV=2	87.9	9.72	■	944	High	0	10.01	69		37	2		1	2		1	3	3	3	5	█	█	█	1.08389e+06	722525	1.74791e+06	91.5	61	147.5
P35244	Replication protein A 14 kDa subunit OS=Homo sapiens OX=9606 GN=RPA3 PE=1 SV=1	13.6	5.08	■	1361	High	0	9.65	19	14	89	2	1	4	2	1	3	7	3	3	36	█	█	█	983754	834732	2.25166e+06	72.5	61.5	166
O60508	Pre-mRNA-processing factor 17 OS=Homo sapiens OX=9606 GN=CDC40 PE=1 SV=1	65.5	7.06	■	1491	High	0	24.77	28		257	2		8	2		8	10	8	8	19	█	█	█	646269		5.10678e+06	33.7		266.3
P01848	T cell receptor alpha chain constant OS=Homo sapiens OX=9606 GN=TRAC PE=1 SV=2	15.7	4.82	■	1369	High	0	8.266	58	57	68	2	2	2	2	2	2	6	3	3	23	█	█	█	1.54863e+06	1.15604e+06	918443	128.2	95.7	76
Q8N0U8	Vitamin K epoxide reductase complex subunit 1-like protein 1 OS=Homo sapiens OX=9606 GN=VKORC1L1 PE=1 SV=2	19.8	9.13	■	1865	High	0	10.731	101	76	80	3	2	2	2	2	2	7	2	2	11	█	█	█	2.26005e+06	1.24008e+06	1.31973e+06	140.7	77.2	82.1
Q8TDY2	RB1-inducible coiled-coil protein 1 OS=Homo sapiens OX=9606 GN=RB1CC1 PE=1 SV=3	183	5.41	■	1486	High	0	4.714	52	51	51	2	1	1	2	1	1	4	2	1	1	█	█	█
Q02338	D-beta-hydroxybutyrate dehydrogenase, mitochondrial OS=Homo sapiens OX=9606 GN=BDH1 PE=1 SV=3	38.1	8.95	■	793	High	0.002	3.489	41			2			2			2	2	2	5	█	█	█	2.79598e+06	704294	404307	214.8	54.1	31.1
Q13123	Protein Red OS=Homo sapiens OX=9606 GN=IK PE=1 SV=3	65.6	6.64	■	1374	High	0	36.824	70	26	370	2	1	15	2	1	12	18	12	12	26	█	█	█	2.39724e+06	1.8994e+06	1.55825e+07	36.2	28.7	235.2
P05109	Protein S100-A8 OS=Homo sapiens OX=9606 GN=S100A8 PE=1 SV=1	10.8	7.03	■	998	High	0	7.516	86	131	74	3	4	1	2	3	1	8	3	3	27	█	█	█	5.50554e+06	1.6266e+07	1.57955e+06	70.7	209	20.3
O75663	TIP41-like protein OS=Homo sapiens OX=9606 GN=TIPRL PE=1 SV=2	31.4	5.91	■	1484	High	0	5.669	33		75	2		3	2		3	5	3	3	8	█	█	█	1.53122e+06	765369	1.90192e+06	109.4	54.7	135.9
Q96A08	Histone H2B type 1-A OS=Homo sapiens OX=9606 GN=H2BC1 PE=1 SV=3	14.2	10.32	■	1381	High	0	23.125	120	115	210	18	13	149	2	2	5	180	5	1	35	█	█	█			407519			300
Q13595	Transformer-2 protein homolog alpha OS=Homo sapiens OX=9606 GN=TRA2A PE=1 SV=1	32.7	11.27	■	954	High	0	16.651	107	108	255	2	5	10	2	3	5	17	5	4	16	█	█	█	2.07382e+06	3.74143e+06	1.11869e+07	36.6	66	197.4
O14965	Aurora kinase A OS=Homo sapiens OX=9606 GN=AURKA PE=1 SV=2	45.8	9.39	■	1471	High	0	7.861	81	35	90	2	1	3	2	1	3	6	3	2	9	█	█	█	274562	190034	597723	77.5	53.7	168.8
P00761	Trypsin (Laboratory-Cont) OS=Sus scrofa PE=1 SV=1	24.4	7.18	■	988	High	0	8.129	107	111	112	61	72	26	2	2	2	159	2	2	8	█	█	█	3.89016e+09	5.99345e+09	3.0818e+09	90	138.7	71.3
P09001	39S ribosomal protein L3, mitochondrial OS=Homo sapiens OX=9606 GN=MRPL3 PE=1 SV=1	38.6	9.48	■	1397	High	0	8.332	98	40	36	2	1	1	2	1	1	4	2	2	6	█	█	█	1.17564e+06	754912	513153	144.3	92.7	63
O14929	Histone acetyltransferase type B catalytic subunit OS=Homo sapiens OX=9606 GN=HAT1 PE=1 SV=1	49.5	5.69	■	1398	High	0	8.539	126	79	91	2	1	2	2	1	2	5	2	2	5	█	█	█	957992	1.11458e+06	1.80437e+06	74.1	86.2	139.6
Q8IXI1	Mitochondrial Rho GTPase 2 OS=Homo sapiens OX=9606 GN=RHOT2 PE=1 SV=2	68.1	5.86	■	1246	High	0	10.605	96	103	118	2	3	2	2	3	2	7	3	2	5	█	█	█	1.38547e+06	970748	903148	127.5	89.4	83.1
O15511	Actin-related protein 2/3 complex subunit 5 OS=Homo sapiens OX=9606 GN=ARPC5 PE=1 SV=3	16.3	5.67	■	1439	High	0	16.296	78		72	3		2	2		2	5	3	3	29	█	█	█	7.90236e+06	649188	4.28539e+06	184.7	15.2	100.1
O14773	Tripeptidyl-peptidase 1 OS=Homo sapiens OX=9606 GN=TPP1 PE=1 SV=2	61.2	6.48	■	1171	High	0	13.943	93	109	21	2	4	2	2	4	2	8	4	4	11	█	█	█	1.44489e+06	3.5061e+06	1.45411e+06	67.7	164.2	68.1
Q9NWH9	SAFB-like transcription modulator OS=Homo sapiens OX=9606 GN=SLTM PE=1 SV=2	117.1	7.87	■	728	High	0	46.031	87	155	457	2	5	12	2	5	10	19	10	10	13	█	█	█	1.5596e+06	1.52179e+06	1.18493e+07	31.3	30.6	238.1
Q8IYA6	Cytoskeleton-associated protein 2-like OS=Homo sapiens OX=9606 GN=CKAP2L PE=1 SV=4	83.5	9.83	■	868	High	0.001	3.671	38			2			2			2	2	2	2	█	█	█	50434.2	46552.2	78949.9	86	79.4	134.6
P11413	Glucose-6-phosphate 1-dehydrogenase OS=Homo sapiens OX=9606 GN=G6PD PE=1 SV=4	59.2	6.84	■	1065	High	0	18.088	54	96	203	2	3	5	2	3	5	10	6	6	13	█	█	█	2.25359e+06	2.46552e+06	3.88944e+06	78.5	85.9	135.5
O43752	Syntaxin-6 OS=Homo sapiens OX=9606 GN=STX6 PE=1 SV=1	29.2	4.93	■	1980	High	0	5.017	19	29		2	1		2	1		3	2	1	9	█	█	█	1.24945e+06	1.54672e+06	909827	101.1	125.2	73.7
O43426	Synaptojanin-1 OS=Homo sapiens OX=9606 GN=SYNJ1 PE=1 SV=2	173	7.42	■	1157	High	0	6.233	56			2			2			2	2	2	2	█	█	█	422817	44956.7		271.2	28.8
O75351	Vacuolar protein sorting-associated protein 4B OS=Homo sapiens OX=9606 GN=VPS4B PE=1 SV=2	49.3	7.23	■	1180	High	0	7.816	81	66	88	3	2	3	2	2	3	8	3	1	7	█	█	█		187471	511713		80.4	219.6
Q9Y3Q3	Transmembrane emp24 domain-containing protein 3 OS=Homo sapiens OX=9606 GN=TMED3 PE=1 SV=1	24.8	5.6	■	1982	High	0	16.621	101	106	136	3	6	5	2	2	3	14	3	3	9	█	█	█	1.00768e+07	2.83477e+07	1.10067e+07	61.2	172	66.8
Q6ULP2	Aftiphilin OS=Homo sapiens OX=9606 GN=AFTPH PE=1 SV=3	102.1	4.54	■	1717	High	0.001	3.71	57			2			2			2	2	2	2	█	█	█	792553			300
Q9BXB4	Oxysterol-binding protein-related protein 11 OS=Homo sapiens OX=9606 GN=OSBPL11 PE=1 SV=2	83.6	7.06	■	1139	High	0	7.393	99	20	56	2	1	2	2	1	2	5	2	2	3	█	█	█	832771	498904	565154	131.7	78.9	89.4
Q9Y2Q9	28S ribosomal protein S28, mitochondrial OS=Homo sapiens OX=9606 GN=MRPS28 PE=1 SV=1	20.8	9.1	■	1989	High	0	15.767	125	184	160	2	4	4	2	4	4	10	5	5	34	█	█	█	3.11387e+06	6.89251e+06	4.26359e+06	65.5	144.9	89.6
Q6P4A7	Sideroflexin-4 OS=Homo sapiens OX=9606 GN=SFXN4 PE=1 SV=1	38	9.19	■	867	High	0	7.813	98		35	2		1	2		1	3	2	2	6	█	█	█	510639	397474		168.7	131.3
P06396	Gelsolin OS=Homo sapiens OX=9606 GN=GSN PE=1 SV=1	85.6	6.28	■	1655	High	0	13.941	107	82	19	2	3	1	2	3	1	6	4	4	6	█	█	█	3.7897e+07	3.51682e+06	2.16032e+06	260.9	24.2	14.9
O14893	Gem-associated protein 2 OS=Homo sapiens OX=9606 GN=GEMIN2 PE=1 SV=1	31.6	5.58	■	1965	High	0	6.108	73			2			2			2	2	2	7	█	█	█	805834	174452	161350	211.8	45.8	42.4
Q12834	Cell division cycle protein 20 homolog OS=Homo sapiens OX=9606 GN=CDC20 PE=1 SV=2	54.7	9.23	■	857	High	0	8.192	37	29	54	2	1	2	2	1	2	5	3	3	7	█	█	█	1.26746e+06	977095	1.14037e+06	112.3	86.6	101.1
P02663	Alpha-S2-casein (Laboratory-Cont) OS=Bos taurus GN=CSN1S2 PE=1 SV=2	26	8.43	■	1073	High	0	7.721	70	44	29	3	2	1	2	2	1	6	2	2	9	█	█	█	3.14772e+06	2.11476e+06	448743	165.3	111.1	23.6
P53634	Dipeptidyl peptidase 1 OS=Homo sapiens OX=9606 GN=CTSC PE=1 SV=2	51.8	6.99	■	1096	High	0	6.566	39	79	5	2	2	1	2	2	1	5	2	2	4	█	█	█	3114320	4.5237e+06	1.8983e+06	98	142.3	59.7
Q9Y3X0	Coiled-coil domain-containing protein 9 OS=Homo sapiens OX=9606 GN=CCDC9 PE=1 SV=1	59.7	5.4	■	1716	High	0	9.095	5	55	50	2	2	3	2	2	3	7	4	4	9	█	█	█	1.03339e+06	1.84892e+06	1.58784e+06	69.4	124.1	106.6
Q9NRA8	Eukaryotic translation initiation factor 4E transporter OS=Homo sapiens OX=9606 GN=EIF4ENIF1 PE=1 SV=2	108.1	8.32	■	1205	High	0	22.054	31	165	104	2	7	4	2	6	4	13	8	8	11	█	█	█	3.65573e+06	5.55312e+06	4.017e+06	82.9	126	91.1
O60238	BCL2/adenovirus E1B 19 kDa protein-interacting protein 3-like OS=Homo sapiens OX=9606 GN=BNIP3L PE=1 SV=1	23.9	5.85	■	1976	High	0	9.463	65	72	48	2	2	2	2	2	2	6	2	2	11	█	█	█	2.62863e+06	1.34961e+06	864896	162.8	83.6	53.6
Q9GZS3	WD repeat-containing protein 61 OS=Homo sapiens OX=9606 GN=WDR61 PE=1 SV=1	33.6	5.47	■	1227	High	0	12.204	78	49	138	2	1	4	2	1	4	7	4	4	18	█	█	█	1691912	1.22438e+06	3.14076e+06	83.8	60.6	155.6
P30041	Peroxiredoxin-6 OS=Homo sapiens OX=9606 GN=PRDX6 PE=1 SV=3	25	6.38	■	1150	High	0	10.603	67	5	93	2	1	5	2	1	4	8	4	4	20	█	█	█	7.98736e+06	3.78837e+06	1.46199e+07	90.8	43.1	166.2
P15104	Glutamine synthetase OS=Homo sapiens OX=9606 GN=GLUL PE=1 SV=4	42	6.89	■	1148	High	0	10.28	58	79	4	3	2	1	2	2	1	6	3	3	10	█	█	█	2.49982e+06	2.00685e+06	1.86867e+06	117.6	94.4	87.9
Q9BX70	BTB/POZ domain-containing protein 2 OS=Homo sapiens OX=9606 GN=BTBD2 PE=1 SV=1	55.9	5.9	■	1955	High	0	7.869	58			2			2			2	2	2	4	█	█	█	2.30437e+07	2.87683e+07	1.52944e+07	103	128.6	68.4
P49915	GMP synthase [glutamine-hydrolyzing] OS=Homo sapiens OX=9606 GN=GMPS PE=1 SV=1	76.7	6.87	■	869	High	0	17.837	17	8	190	2	1	5	2	1	5	8	5	5	8	█	█	█	1.18074e+06	1.16709e+06	1.88416e+06	83.7	82.7	133.6
P24390	ER lumen protein-retaining receptor 1 OS=Homo sapiens OX=9606 GN=KDELR1 PE=1 SV=1	24.5	8.62	■	1674	High	0	13.919	111	95	84	5	6	4	2	2	2	15	2	2	14	█	█	█	4.12665e+06	8.5969e+06	1.94565e+06	84.4	175.8	39.8
P09543	2',3'-cyclic-nucleotide 3'-phosphodiesterase OS=Homo sapiens OX=9606 GN=CNP PE=1 SV=2	47.5	9.07	■	1646	High	0	13.709	29	69	55	2	3	1	2	3	1	6	5	5	13	█	█	█	4.11137e+06	3.77492e+06	3.33526e+06	109.9	100.9	89.2
Q9HC21	Mitochondrial thiamine pyrophosphate carrier OS=Homo sapiens OX=9606 GN=SLC25A19 PE=1 SV=1	35.5	9.55	■	1229	High	0.001	3.698	42		21	3		1	2		1	4	2	2	6	█	█	█	874353	250601	875037	131.2	37.6	131.3
P07947	Tyrosine-protein kinase Yes OS=Homo sapiens OX=9606 GN=YES1 PE=1 SV=3	60.8	6.74	■	879	High	0	10.627	121	141	136	4	5	5	2	2	3	14	3	1	5	█	█	█	218167	189708	280451	95.1	82.7	122.2
O15127	Secretory carrier-associated membrane protein 2 OS=Homo sapiens OX=9606 GN=SCAMP2 PE=1 SV=2	36.6	6.1	■	1588	High	0	6.173	41			2			2			2	2	2	10	█	█	█	1.27501e+06	239518	931687	156.4	29.4	114.3
Q96A57	Transmembrane protein 230 OS=Homo sapiens OX=9606 GN=TMEM230 PE=1 SV=1	13.2	9.31	■	1599	High	0	7.767	77	42	27	3	2	1	2	1	1	6	2	2	21	█	█	█	3.38215e+06	2.33909e+06	1.70033e+06	136.7	94.6	68.7
P34897	Serine hydroxymethyltransferase, mitochondrial OS=Homo sapiens OX=9606 GN=SHMT2 PE=1 SV=3	56	8.53	■	902	High	0	30.201	61	46	359	2	1	13	2	1	12	16	12	12	27	█	█	█	2.2573e+06	5.1166e+06	1.18493e+07	35.2	79.9	184.9
Q9NVZ3	Adaptin ear-binding coat-associated protein 2 OS=Homo sapiens OX=9606 GN=NECAP2 PE=1 SV=1	28.3	8.38	■	1120	High	0	5.243	44		14	2		1	2		1	3	2	2	9	█	█	█	535980	180391	492580	133	44.8	122.2
Q15102	Platelet-activating factor acetylhydrolase IB subunit alpha1 OS=Homo sapiens OX=9606 GN=PAFAH1B3 PE=1 SV=1	25.7	6.84	■	1698	High	0	8.283	42	35	114	2	1	3	2	1	3	6	3	3	17	█	█	█	1.1007e+06	385753	3.1922e+06	70.6	24.7	204.7
P00450	Ceruloplasmin OS=Homo sapiens OX=9606 GN=CP PE=1 SV=1	122.1	5.72	■	1054	High	0	7.753	58	64	50	2	3	1	2	2	1	6	2	2	2	█	█	█	859644	1.90373e+06	786458	72.6	160.9	66.5
Q9Y3U8	60S ribosomal protein L36 OS=Homo sapiens OX=9606 GN=RPL36 PE=1 SV=3	12.2	11.59	■	907	High	0	20.154	89	145	146	4	8	6	2	3	3	18	3	3	20	█	█	█	1.17975e+07	2.3208e+07	2.06274e+07	63.6	125.1	111.2
Q9NPD3	Exosome complex component RRP41 OS=Homo sapiens OX=9606 GN=EXOSC4 PE=1 SV=3	26.4	6.52	■	856	High	0	14.845	66	141	98	2	4	3	2	4	3	9	4	4	20	█	█	█	1.87051e+06	2.8168e+06	3.53126e+06	68.3	102.8	128.9
Q9UHB9	Signal recognition particle subunit SRP68 OS=Homo sapiens OX=9606 GN=SRP68 PE=1 SV=2	70.7	8.56	■	1231	High	0	30.314	63	268	289	2	6	6	2	6	6	14	9	9	16	█	█	█	1.43777e+06	5.22472e+06	3.73381e+06	41.5	150.8	107.7
Q9UNQ2	Probable dimethyladenosine transferase OS=Homo sapiens OX=9606 GN=DIMT1 PE=1 SV=1	35.2	9.99	■	1990	High	0	30.339	123	323	267	2	8	7	2	8	7	17	9	9	37	█	█	█	2.21985e+06	6.33031e+06	5.15778e+06	48.6	138.5	112.9
Q14191	Werner syndrome ATP-dependent helicase OS=Homo sapiens OX=9606 GN=WRN PE=1 SV=2	162.4	6.34	■	1200	High	0	12.644	131		95	2		3	2		3	5	4	4	3	█	█	█	327367	324050	606145	78.1	77.3	144.6
P20674	Cytochrome c oxidase subunit 5A, mitochondrial OS=Homo sapiens OX=9606 GN=COX5A PE=1 SV=2	16.8	6.79	■	1482	High	0	6.15	8		64	1		2	1		2	3	2	2	16	█	█	█			812867			300
Q86TJ2	Transcriptional adapter 2-beta OS=Homo sapiens OX=9606 GN=TADA2B PE=1 SV=2	48.4	7.83	■	2946	High	0.002	3.316	46	55	58	2	3	2	1	1	1	7	1	1	2	█	█	█	8.10733e+06	1.04262e+07	3.45627e+06	110.6	142.2	47.2
Q9NYP7	Elongation of very long chain fatty acids protein 5 OS=Homo sapiens OX=9606 GN=ELOVL5 PE=1 SV=1	35.3	9.42	■	956	High	0	7.496	48	37	36	2	2	2	1	1	1	6	1	1	4	█	█	█	3.1814e+06	2.03107e+06	2.11818e+06	130.2	83.1	86.7
Q9BT40	Inositol polyphosphate 5-phosphatase K OS=Homo sapiens OX=9606 GN=INPP5K PE=1 SV=3	51.1	6.54	■	2948	High	0	4.603	20	28	38	1	1	1	1	1	1	3	1	1	2	█	█	█	645090	816092	619653	93	117.7	89.3
Q9NXR1	Nuclear distribution protein nudE homolog 1 OS=Homo sapiens OX=9606 GN=NDE1 PE=1 SV=3	37.7	5.15	■	2950	High	0.001	3.767	38			1			1			1	1	1	3	█	█	█	354575		229871	182		118
Q16563	Synaptophysin-like protein 1 OS=Homo sapiens OX=9606 GN=SYPL1 PE=1 SV=1	28.5	8.43	■	1474	High	0	4.324	68	55	38	1	1	1	1	1	1	3	1	1	4	█	█	█	501448	1.13407e+06	432168	72.8	164.5	62.7
Q96F44	E3 ubiquitin-protein ligase TRIM11 OS=Homo sapiens OX=9606 GN=TRIM11 PE=1 SV=2	52.7	5.69	■	378	High	0	17.718	36	169	60	1	4	2	1	4	2	7	5	5	11	█	█	█	2.11472e+06	1.38995e+07	973204	37.3	245.5	17.2
O75525	KH domain-containing, RNA-binding, signal transduction-associated protein 3 OS=Homo sapiens OX=9606 GN=KHDRBS3 PE=1 SV=1	38.8	7.61	■	945	High	0	10.453	38	44	50	2	1	4	1	1	2	7	2	1	6	█	█	█	118534	133441	691212	37.7	42.4	219.9
P18850	Cyclic AMP-dependent transcription factor ATF-6 alpha OS=Homo sapiens OX=9606 GN=ATF6 PE=1 SV=3	74.5	8.22	■	1485	High	0.003	3.104	41			1			1			1	1	1	1	█	█	█	190810		91586	202.7		97.3
P03891	NADH-ubiquinone oxidoreductase chain 2 OS=Homo sapiens OX=9606 GN=MT-ND2 PE=1 SV=2	38.9	9.83	■	1502	High	0	4.586	38			1			1			1	1	1	3	█	█	█	869099	626155	657072	121.1	87.3	91.6
P41273	Tumor necrosis factor ligand superfamily member 9 OS=Homo sapiens OX=9606 GN=TNFSF9 PE=1 SV=1	26.6	7.02	■	2632	High	0	43.232	48	322	338	1	16	16	1	6	7	33	7	7	38	█	█	█	734678	8.92424e+07	5.88068e+07	1.5	179.9	118.6
Q9H0H5	Rac GTPase-activating protein 1 OS=Homo sapiens OX=9606 GN=RACGAP1 PE=1 SV=1	71	8.88	■	315	High	0	8.512	24		102	1		3	1		3	4	3	3	5	█	█	█	760099	118799	1.83663e+06	84	13.1	202.9
O75616	GTPase Era, mitochondrial OS=Homo sapiens OX=9606 GN=ERAL1 PE=1 SV=2	48.3	8.84	■	1645	High	0	11.542	38	112	5	1	3	1	1	3	1	5	4	4	11	█	█	█	1.11049e+06	1.59505e+06	958787	90.9	130.6	78.5
Q8N5B7	Ceramide synthase 5 OS=Homo sapiens OX=9606 GN=CERS5 PE=1 SV=1	45.7	7.97	■	2901	High	0.006	2.527	45			1			1			1	1	1	2	█	█	█	752965	359133	442367	145.3	69.3	85.4
O94986	Centrosomal protein of 152 kDa OS=Homo sapiens OX=9606 GN=CEP152 PE=1 SV=4	195.5	5.6	■	1498	High	0.001	3.734	10		17	1		1	1		1	2	2	2	1	█	█	█	193888			300
Q13084	39S ribosomal protein L28, mitochondrial OS=Homo sapiens OX=9606 GN=MRPL28 PE=1 SV=4	30.1	8.29	■	2903	High	0	4.578	15	33		1	2		1	2		3	3	3	12	█	█	█	999861	1.15861e+06	812918	100.9	117	82.1
Q96ST3	Paired amphipathic helix protein Sin3a OS=Homo sapiens OX=9606 GN=SIN3A PE=1 SV=2	145.1	7.25	■	445	High	0	56.499	11		604	1		18	1		16	19	16	16	15	█	█	█	1.09183e+06	1.39744e+06	9.4588e+06	27.4	35.1	237.5
Q08722	Leukocyte surface antigen CD47 OS=Homo sapiens OX=9606 GN=CD47 PE=1 SV=1	35.2	7.21	■	2625	High	0	5.591	30	42	15	1	1	1	1	1	1	3	2	2	6	█	█	█	1.09184e+06	953383	3.08609e+06	63.8	55.7	180.4
Q3ZCQ8	Mitochondrial import inner membrane translocase subunit TIM50 OS=Homo sapiens OX=9606 GN=TIMM50 PE=1 SV=2	39.6	8.37	■	2617	High	0	6.055	26	21	33	1	1	2	1	1	2	4	3	3	11	█	█	█	1.24634e+06	950111	2.49065e+06	79.8	60.8	159.4
Q9GZM5	Protein YIPF3 OS=Homo sapiens OX=9606 GN=YIPF3 PE=1 SV=1	38.2	5.76	■	1490	High	0	14.512	45	121	42	1	6	2	1	4	2	9	5	5	19	█	█	█	2.67043e+06	9.2522e+06	2.7893e+06	54.5	188.7	56.9
Q9H583	HEAT repeat-containing protein 1 OS=Homo sapiens OX=9606 GN=HEATR1 PE=1 SV=3	242.2	6.54	■	2929	High	0	109.592	3		1180	1		41	1		37	42	37	37	20	█	█	█	4.60203e+06	966076	3.42831e+07	34.6	7.3	258.1
P35236	Tyrosine-protein phosphatase non-receptor type 7 OS=Homo sapiens OX=9606 GN=PTPN7 PE=1 SV=3	40.5	6.79	■	1488	High	0	4.632	28			1			1			1	1	1	5	█	█	█	312551	234235	371567	102.1	76.5	121.4
O95475	Homeobox protein SIX6 OS=Homo sapiens OX=9606 GN=SIX6 PE=1 SV=2	27.7	9.42	■	1654	High	0.001	3.589	44	48	17	1	1	1	1	1	1	3	1	1	5	█	█	█	479698	460586	856815	80.1	76.9	143
Q9H6W3	Ribosomal oxygenase 1 OS=Homo sapiens OX=9606 GN=RIOX1 PE=1 SV=2	71	6.46	■	2609	High	0	11.663	33		94	1		4	1		4	5	4	4	7	█	█	█	583277	392758	2.80676e+06	46.3	31.1	222.6
Q15427	Splicing factor 3B subunit 4 OS=Homo sapiens OX=9606 GN=SF3B4 PE=1 SV=1	44.4	8.56	■	2607	High	0	15.9	75		146	1		3	1		3	4	3	3	13	█	█	█	783595		4.00909e+06	49		251
Q96T21	Selenocysteine insertion sequence-binding protein 2 OS=Homo sapiens OX=9606 GN=SECISBP2 PE=1 SV=2	95.4	8.12	■	1496	High	0	12.271	57	98		1	4		1	4		5	4	4	7	█	█	█	567373	1.48081e+06	436561	68.5	178.8	52.7
P69891	Hemoglobin subunit gamma-1 OS=Homo sapiens OX=9606 GN=HBG1 PE=1 SV=2	16.1	7.2	■	166	High	0	4.982	41	56	56	1	2	1	1	1	1	4	1	1	7	█	█	█	1.013e+06	4.92882e+06	3.00652e+06	34	165.2	100.8
P27449	V-type proton ATPase 16 kDa proteolipid subunit OS=Homo sapiens OX=9606 GN=ATP6V0C PE=1 SV=1	15.7	8.44	■	285	High	0.008	2.325	1			1			1			1	1	1	12	█	█	█	1.47405e+06	1.56031e+06	719999	117.8	124.7	57.5
Q9P2R6	Arginine-glutamic acid dipeptide repeats protein OS=Homo sapiens OX=9606 GN=RERE PE=1 SV=2	172.3	7.69	■	289	High	0.005	2.738	27			1			1			1	1	1	1	█	█	█	308021	365900		137.1	162.9
Q14011	Cold-inducible RNA-binding protein OS=Homo sapiens OX=9606 GN=CIRBP PE=1 SV=1	18.6	9.51	■	1451	High	0	19.782	18	2	208	1	1	5	1	1	4	7	4	4	33	█	█	█	373437	281861	1.57726e+07	6.8	5.1	288
P10599	Thioredoxin OS=Homo sapiens OX=9606 GN=TXN PE=1 SV=3	11.7	4.92	■	3002	High	0	7.319	55	72	55	2	2	2	1	1	1	6	1	1	12	█	█	█	7449685	1.25765e+07	4.04352e+06	92.9	156.8	50.4
O00487	26S proteasome non-ATPase regulatory subunit 14 OS=Homo sapiens OX=9606 GN=PSMD14 PE=1 SV=1	34.6	6.52	■	2585	High	0	9.027	10	75	107	1	2	3	1	2	3	6	3	3	11	█	█	█	2.09297e+06	1.45126e+06	2.82776e+06	98.5	68.3	133.1
Q9UHD2	Serine/threonine-protein kinase TBK1 OS=Homo sapiens OX=9606 GN=TBK1 PE=1 SV=1	83.6	6.79	■	3003	High	0	6.006	30		31	1		1	1		1	2	2	2	3	█	█	█	548143	406802	791592	94.2	69.9	136
Q6UX98	Probable palmitoyltransferase ZDHHC24 OS=Homo sapiens OX=9606 GN=ZDHHC24 PE=1 SV=1	30.2	8.59	■	3007	High	0.006	2.582	30			1			1			1	1	1	3	█	█	█	349202	352980		149.2	150.8
P26358	DNA (cytosine-5)-methyltransferase 1 OS=Homo sapiens OX=9606 GN=DNMT1 PE=1 SV=2	183.1	7.75	■	458	High	0	26.048	20		251	1		9	1		8	10	9	9	6	█	█	█	762134	989014	4.75146e+06	35.2	45.6	219.2
Q9H2G9	Golgin-45 OS=Homo sapiens OX=9606 GN=BLZF1 PE=1 SV=2	44.9	8.54	■	1672	High	0	39.666	24	415	105	1	11	3	1	11	3	15	11	11	30	█	█	█	9.47262e+06	9.56566e+06	2.2857e+06	133.3	134.6	32.2
O43822	Cilia- and flagella-associated protein 410 OS=Homo sapiens OX=9606 GN=CFAP410 PE=1 SV=1	28.3	7.34	■	2577	High	0	9.439	21		117	1		3	1		3	4	3	3	13	█	█	█	2.16374e+06	1.69279e+06	1.94888e+06	111.8	87.5	100.7
[truncated: 1,317 more rows]
